# Supplementary material for: Cervicovaginal Microbiome and HPV: A Standardized Approach to 16S/ITS NGS and Microbial Community Profiling for Viral Association
Source: Int J Mol Sci. 2025 Aug 21;26(16):8090. doi: 10.3390/ijms26168090 (PMC12386612; doi:10.3390/ijms26168090)
Supplement: Supplementary file 1 [file ijms-26-08090-s001.zip]

Archive with 9 entries (9 files):
- ijms-3725007_SUPP_R1_/FIG S1_TAXON PROFILES 16S V1-V9, N-66.pdf
- ijms-3725007_SUPP_R1_/FIG S2_FUNGAL ITS READS, N-7.pdf
- ijms-3725007_SUPP_R1_/TABLE S1_SUPP QC REPORT 30856-002.pdf
- ijms-3725007_SUPP_R1_/TABLE S2_TAXON PROFILES_N-66.xlsx
- ijms-3725007_SUPP_R1_/TABLE S3_METADATA, N-72.xlsx
- ijms-3725007_SUPP_R1_/TABLE S4_DIFF ABUNDANCE CST I-V, N-66.xlsx
- ijms-3725007_SUPP_R1_/TABLE S5_DIFF ABUNDANCE HSIL v. NILM.xlsx
- ijms-3725007_SUPP_R1_/TABLE S6_DIFF ABUNDANCE HPV-16 v. NEG.xlsx
- ijms-3725007_SUPP_R1_/TABLE S7_VAGIBIOTA DB, N-1,284.xlsx
