# Supplementary material for: Cervicovaginal Microbiome and HPV: A Standardized Approach to 16S/ITS NGS and Microbial Community Profiling for Viral Association
Source: Int J Mol Sci. 2025 Aug 21;26(16):8090. doi: 10.3390/ijms26168090 (PMC12386612; doi:10.3390/ijms26168090)
Supplement: Supplementary file 1 [file ijms-26-08090-s001.zip › ijms-3725007_SUPP_R1_/TABLE S2_TAXON PROFILES_N-66.xlsx]

## Sheet: 16S Taxon Profiles_N-66
ID	Species (Aggregated)	Taxonomy	Combined Abundance	Min	Max	Mean	Median	Std	30856-017 (paired)_V1V2 (trimmed pairs) Abundance	30856-019 (paired)_V1V2 (trimmed pairs) Abundance	30856-001 (paired)_V1V2 (trimmed pairs) Abundance	30856-005 (paired)_V1V2 (trimmed pairs) Abundance	30856-007 (paired)_V1V2 (trimmed pairs) Abundance	30856-010 (paired)_V1V2 (trimmed pairs) Abundance	30663-011 (paired)_V1V2 (trimmed pairs) Abundance	30663-013 (paired)_V1V2 (trimmed pairs) Abundance	30663-014 (paired)_V1V2 (trimmed pairs) Abundance	30663-020 (paired)_V1V2 (trimmed pairs) Abundance	30663-021 (paired)_V1V2 (trimmed pairs) Abundance	30663-024 (paired)_V1V2 (trimmed pairs) Abundance	30663-036 (paired)_V1V2 (trimmed pairs) Abundance	30663-037 (paired)_V1V2 (trimmed pairs) Abundance	30663-038 (paired)_V1V2 (trimmed pairs) Abundance	30663-044 (paired)_V1V2 (trimmed pairs) Abundance	30663-034 (paired)_V1V2 (trimmed pairs) Abundance	30663-040 (paired)_V1V2 (trimmed pairs) Abundance	30663-047 (paired)_V1V2 (trimmed pairs) Abundance	30856-014 (paired)_V1V2 (trimmed pairs) Abundance	30856-016 (paired)_V3V4 (trimmed pairs) Abundance	30856-021 (paired)_V3V4 (trimmed pairs) Abundance	30856-022 (paired)_V3V4 (trimmed pairs) Abundance	30856-003 (paired)_V3V4 (trimmed pairs) Abundance	30856-009 (paired)_V3V4 (trimmed pairs) Abundance	30856-012 (paired)_V1V2 (trimmed pairs) Abundance	30663-001 (paired)_V3V4 (trimmed pairs) Abundance	30663-002 (paired)_V3V4 (trimmed pairs) Abundance	30663-003 (paired)_V3V4 (trimmed pairs) Abundance	30663-005 (paired)_V3V4 (trimmed pairs) Abundance	30663-006 (paired)_V3V4 (trimmed pairs) Abundance	30663-010 (paired)_V1V2 (trimmed pairs) Abundance	30663-015 (paired)_V3V4 (trimmed pairs) Abundance	30663-016 (paired)_V3V4 (trimmed pairs) Abundance	30663-017 (paired)_V3V4 (trimmed pairs) Abundance	30663-018 (paired)_V3V4 (trimmed pairs) Abundance	30663-028 (paired)_V3V4 (trimmed pairs) Abundance	30663-029 (paired)_V3V4 (trimmed pairs) Abundance	30663-030 (paired)_V3V4 (trimmed pairs) Abundance	30663-033 (paired)_V3V4 (trimmed pairs) Abundance	30663-039 (paired)_V3V4 (trimmed pairs) Abundance
Mobiluncus mulieris	Mobiluncus mulieris	Bacteria; Actinobacteriota; Actinobacteria; Actinomycetales; Actinomycetaceae; Mobiluncus; Mobiluncus mulieris	22223	0	22223	336.712	0	2735.46	0	0	0	0	0	0	0	0	0	0	0	0	0	0	0	0	0	0	0	0	0	0	0	0	0	0	0	0	0	0	0	0	0	0	0	0	0	0	0	0	0
Bifidobacterium breve	Bifidobacterium breve	Bacteria; Actinobacteriota; Actinobacteria; Bifidobacteriales; Bifidobacteriaceae; Bifidobacterium; Bifidobacterium breve	339719	0	216584	5147.26	0	29940.2	0	0	0	0	0	0	0	0	0	0	0	0	0	0	0	0	0	9003	0	0	0	0	0	0	0	0	0	0	0	0	0	0	0	0	0	0	0	0	0	0	0
Gardnerella vaginalis	Gardnerella vaginalis	Bacteria; Actinobacteriota; Actinobacteria; Bifidobacteriales; Bifidobacteriaceae; Gardnerella; Gardnerella vaginalis	1700334	0	326436	25762.6	0	62949.1	0	0	0	0	0	11020	0	0	0	0	0	0	0	0	0	0	5678	0	8269	0	0	0	0	0	19334	0	0	0	0	0	0	0	9525	0	0	0	0	0	0	0	0
Atopobium vaginae	Atopobium vaginae	Bacteria; Actinobacteriota; Coriobacteriia; Coriobacteriales; Atopobiaceae; Atopobium; Atopobium vaginae	120570	0	17772	1826.82	0	4324.28	0	0	0	0	0	0	0	0	0	0	0	0	0	0	0	0	0	0	0	0	0	0	0	0	0	0	0	0	0	0	0	0	3138	0	0	0	0	0	0	0	0
Coriobacteriales bacterium	Coriobacteriales bacterium	Bacteria; Actinobacteriota; Coriobacteriia; Coriobacteriales; Eggerthellaceae; DNF00809; Coriobacteriales bacterium	42757	0	13666	647.833	0	2622.41	0	0	0	0	0	0	0	0	0	0	0	0	0	0	0	0	0	0	0	0	0	0	0	0	0	0	0	0	0	0	0	0	0	0	0	0	0	0	0	0	0
Porphyromonas asaccharolytica	Porphyromonas asaccharolytica	Bacteria; Bacteroidota; Bacteroidia; Bacteroidales; Porphyromonadaceae; Porphyromonas; Porphyromonas asaccharolytica	1656	0	1656	25.0909	0	203.84	0	0	0	0	0	0	0	0	0	0	0	0	0	0	0	0	0	0	0	0	0	0	0	0	0	0	0	0	0	0	0	0	0	0	0	0	0	0	0	0	0
Porphyromonas uenonis	Porphyromonas uenonis	Bacteria; Bacteroidota; Bacteroidia; Bacteroidales; Porphyromonadaceae; Porphyromonas; Porphyromonas uenonis	28646	0	25198	434.03	0	3124.09	0	0	0	0	0	0	0	0	0	0	0	0	0	0	0	0	0	0	0	0	0	0	0	0	0	0	0	0	0	0	0	0	0	0	0	0	0	0	0	0	0
Prevotella bivia	Prevotella bivia	Bacteria; Bacteroidota; Bacteroidia; Bacteroidales; Prevotellaceae; Prevotella; Prevotella bivia	441666	0	106000	6691.91	0	19914	0	0	0	0	0	0	0	0	0	0	0	0	0	0	0	0	0	0	0	0	0	0	0	0	0	0	0	0	0	0	0	0	0	0	0	0	0	0	0	0	0
Campylobacter ureolyticus	Campylobacter ureolyticus	Bacteria; Campylobacterota; Campylobacteria; Campylobacterales; Campylobacteraceae; Campylobacter; Campylobacter ureolyticus	9055	0	9055	137.197	0	1114.59	0	0	0	0	0	0	0	0	0	0	0	0	0	0	0	0	0	0	0	0	0	0	0	0	0	0	0	0	0	0	0	0	0	0	0	0	0	0	0	0	0
Aerococcus christensenii	Aerococcus christensenii	Bacteria; Firmicutes; Bacilli; Lactobacillales; Aerococcaceae; Aerococcus; Aerococcus christensenii	17424	0	7952	264	0	1227.12	0	0	0	0	0	0	0	0	0	0	0	0	0	0	0	0	0	0	0	0	0	0	0	0	0	0	0	0	0	2646	0	0	0	0	0	0	0	0	0	0	0
Lactobacillus crispatus	Lactobacillus crispatus	Bacteria; Firmicutes; Bacilli; Lactobacillales; Lactobacillaceae; Lactobacillus; Lactobacillus crispatus	5545799	0	535966	84027.3	0	154362	400964	337887	526930	535966	309802	300473	359978	267219	239942	393812	419896	382041	236192	252969	296493	204035	0	0	0	0	0	0	0	0	0	48875	0	0	0	0	0	0	0	0	0	0	0	0	0	0	0
Lactobacillus gasseri	Lactobacillus gasseri	Bacteria; Firmicutes; Bacilli; Lactobacillales; Lactobacillaceae; Lactobacillus; Lactobacillus gasseri	420831	0	185639	6376.23	0	27329.4	0	0	0	0	88377	0	0	38343	0	0	0	0	0	0	0	0	82574	0	185639	0	0	0	0	0	0	0	0	0	0	0	0	25898	0	0	0	0	0	0	0	0	0
Lactobacillus iners	Lactobacillus iners	Bacteria; Firmicutes; Bacilli; Lactobacillales; Lactobacillaceae; Lactobacillus; Lactobacillus iners	6937541	0	400375	105114	25477.5	124589	0	0	0	0	0	0	0	0	56122	0	0	0	0	0	0	53395	0	0	0	254685	400375	344745	381626	343305	384547	240130	201093	277150	256242	203422	133829	255037	167730	227191	214627	196798	238377	114174	225448	231543	166106
Lactobacillus jensenii	Lactobacillus jensenii	Bacteria; Firmicutes; Bacilli; Lactobacillales; Lactobacillaceae; Lactobacillus; Lactobacillus jensenii	1356848	0	301697	20558.3	0	61490.7	5784	7537	0	0	0	63081	0	0	13875	4160	0	0	2860	0	0	0	0	0	0	39355	0	0	0	0	0	0	0	0	0	0	67972	0	0	0	0	18196	0	53939	13147	0	0
Lactobacillus oris	Lactobacillus oris	Bacteria; Firmicutes; Bacilli; Lactobacillales; Lactobacillaceae; Limosilactobacillus; Lactobacillus oris	1988	0	1988	30.1212	0	244.706	0	0	0	0	0	0	0	0	0	0	0	0	0	0	0	0	0	1988	0	0	0	0	0	0	0	0	0	0	0	0	0	0	0	0	0	0	0	0	0	0	0
Lactobacillus vaginalis	Lactobacillus vaginalis	Bacteria; Firmicutes; Bacilli; Lactobacillales; Lactobacillaceae; Limosilactobacillus; Lactobacillus vaginalis	4629	0	4629	70.1364	0	569.791	0	0	0	0	0	0	0	0	0	0	0	0	0	0	0	0	0	0	0	0	0	0	0	0	0	0	0	0	0	0	0	0	0	0	0	0	0	0	0	0	0
Streptococcus agalactiae	Streptococcus agalactiae	Bacteria; Firmicutes; Bacilli; Lactobacillales; Streptococcaceae; Streptococcus; Streptococcus agalactiae	177489	0	168202	2689.23	0	20718.2	0	0	0	0	0	0	0	0	0	0	0	0	0	0	0	0	0	0	0	0	0	0	0	0	0	0	0	0	0	0	0	0	0	0	0	0	0	0	0	0	0
Mageeibacillus indolicus	Mageeibacillus indolicus	Bacteria; Firmicutes; Clostridia; Oscillospirales; Hungateiclostridiaceae; Mageeibacillus; Mageeibacillus indolicus	77723	0	26412	1177.62	0	4370.38	0	0	0	0	0	0	0	0	0	0	0	0	0	0	0	0	0	0	0	0	0	0	0	0	0	0	0	0	0	0	0	0	0	0	0	0	0	0	0	0	0
Anaerococcus PH9	Anaerococcus PH9	Bacteria; Firmicutes; Clostridia; Peptostreptococcales-Tissierellales; Family XI; Anaerococcus; Anaerococcus PH9	5843	0	5843	88.5303	0	719.224	0	0	0	0	0	0	0	0	0	0	0	0	0	0	0	0	0	0	0	0	0	0	0	0	0	0	0	0	0	0	0	0	0	0	0	0	0	0	0	0	0
Parvimonas micra	Parvimonas micra	Bacteria; Firmicutes; Clostridia; Peptostreptococcales-Tissierellales; Family XI; Parvimonas; Parvimonas micra	6175	0	6175	93.5606	0	760.09	0	0	0	0	0	0	0	0	0	0	0	0	0	0	0	0	0	0	0	0	0	0	0	0	0	0	0	0	0	0	0	0	0	0	0	0	0	0	0	0	0
Peptoniphilus koenoeneniae	Peptoniphilus koenoeneniae	Bacteria; Firmicutes; Clostridia; Peptostreptococcales-Tissierellales; Family XI; Peptoniphilus; Peptoniphilus koenoeneniae	4864	0	4864	73.697	0	598.717	0	0	0	0	0	0	0	0	0	0	0	0	0	0	0	0	0	0	0	0	0	0	0	0	0	0	0	0	0	0	0	0	0	0	0	0	0	0	0	0	0
Peptoniphilus lacrimalis	Peptoniphilus lacrimalis	Bacteria; Firmicutes; Clostridia; Peptostreptococcales-Tissierellales; Family XI; Peptoniphilus; Peptoniphilus lacrimalis	6755	0	5273	102.348	0	671.502	0	0	0	0	0	0	0	0	0	0	0	0	0	0	0	0	0	0	0	0	0	0	0	0	0	0	0	0	0	0	0	0	0	0	0	0	0	0	0	0	0
Dialister micraerophilus	Dialister micraerophilus	Bacteria; Firmicutes; Negativicutes; Veillonellales-Selenomonadales; Veillonellaceae; Dialister; Dialister micraerophilus	16920	0	6257	256.364	0	1134.54	0	0	0	0	0	0	0	0	0	0	0	0	0	0	0	0	0	0	0	0	0	0	0	0	0	0	0	0	0	0	0	0	0	0	0	0	0	0	0	0	0
Dialister propionicifaciens	Dialister propionicifaciens	Bacteria; Firmicutes; Negativicutes; Veillonellales-Selenomonadales; Veillonellaceae; Dialister; Dialister propionicifaciens	4848	0	4848	73.4545	0	596.748	0	0	0	0	0	0	0	0	0	0	0	0	0	0	0	0	0	0	0	0	0	0	0	0	0	0	0	0	0	0	0	0	0	0	0	0	0	0	0	0	0
Veillonellaceae bacterium	Veillonellaceae bacterium	Bacteria; Firmicutes; Negativicutes; Veillonellales-Selenomonadales; Veillonellaceae; Megasphaera; Veillonellaceae bacterium	50356	0	48304	762.97	0	5947.29	0	0	0	0	0	0	0	0	0	0	0	0	0	0	0	0	0	0	0	0	0	0	0	0	0	0	0	0	0	0	0	0	0	0	0	0	0	0	0	0	0
Fusobacterium nucleatum-animalis	Fusobacterium nucleatum-animalis	Bacteria; Fusobacteriota; Fusobacteriia; Fusobacteriales; Fusobacteriaceae; Fusobacterium; Fusobacterium nucleatum-animalis	3280	0	3280	49.697	0	403.74	0	0	0	0	0	0	0	0	0	0	0	0	0	0	0	0	0	0	0	0	0	0	0	0	0	0	0	0	0	0	0	0	0	0	0	0	0	0	0	0	0
Sneathia amnii	Sneathia amnii	Bacteria; Fusobacteriota; Fusobacteriia; Fusobacteriales; Leptotrichiaceae; Sneathia; Sneathia amnii	142037	0	81811	2152.08	0	11046.2	0	0	0	0	0	0	0	0	0	0	0	0	0	0	0	0	0	0	0	0	0	0	0	0	0	0	0	0	0	0	0	0	0	0	0	0	0	0	0	0	0
Sneathia sanguinegens	Sneathia sanguinegens	Bacteria; Fusobacteriota; Fusobacteriia; Fusobacteriales; Leptotrichiaceae; Sneathia; Sneathia sanguinegens	83310	0	32837	1262.27	0	5243.32	0	0	0	0	0	0	0	0	0	0	0	0	0	0	0	0	0	0	0	0	0	0	0	0	0	0	0	0	0	0	0	0	0	0	0	0	0	0	0	0	0
Burkholderia cenocepacia	Burkholderia cenocepacia	Bacteria; Proteobacteria; Gammaproteobacteria; Burkholderiales; Burkholderiaceae; Burkholderia-Caballeronia-Paraburkholderia; Burkholderia cenocepacia	18842	0	18842	285.485	0	2319.29	0	0	0	0	0	0	0	0	0	0	0	0	0	0	0	0	0	0	0	0	0	0	0	0	0	0	0	0	0	0	0	0	0	0	0	0	0	0	0	0	0
Mycoplasma hominis	Mycoplasma hominis	Bacteria; Tenericutes; Mycoplasmoidales; Metamycoplasmataceae; Metamycoplasma; Mycoplasma; Mycoplasma hominis	16347	0	16347	247.682	0	2012.18	0	0	0	0	0	0	0	0	0	0	0	0	0	0	0	0	0	0	0	0	0	0	0	0	0	0	0	0	0	0	0	0	0	0	0	0	0	0	0	0	0
[truncated: 25 more columns]
