# Supplementary material for: Cervicovaginal Microbiome and HPV: A Standardized Approach to 16S/ITS NGS and Microbial Community Profiling for Viral Association
Source: Int J Mol Sci. 2025 Aug 21;26(16):8090. doi: 10.3390/ijms26168090 (PMC12386612; doi:10.3390/ijms26168090)
Supplement: Supplementary file 1 [file ijms-26-08090-s001.zip › ijms-3725007_SUPP_R1_/TABLE S3_METADATA, N-72.xlsx]

## Sheet: Metadata, N-72
Name	Name2	Run Date	Pap ID	Age	Pap	HPV	HPV_1	Species_1	CST
30663-001 (paired)_V1V2 (trimmed pairs) Abundance	30663-001 _V1V2_III_LSIL	2021-12-29	PC_2994	32	LSIL	HPV-16 neg	HPV39	L. iners	III
30663-001 (paired)_V2V3 (trimmed pairs) Abundance	30663-001 _V2V3_III_LSIL	2021-12-29	PC_2994	32	LSIL	HPV-16 neg	HPV39	L. iners	III
30663-001 (paired)_V3V4 (trimmed pairs) Abundance	30663-001 _V3V4_III_LSIL	2021-12-29	PC_2994	32	LSIL	HPV-16 neg	HPV39	L. iners	III
30663-001 (paired)_V4V5 (trimmed pairs) Abundance	30663-001 _V4V5_III_LSIL	2021-12-29	PC_2994	32	LSIL	HPV-16 neg	HPV39	L. iners	III
30663-001 (paired)_V5V7 (trimmed pairs) Abundance	30663-001 _V5V7_III_LSIL	2021-12-29	PC_2994	32	LSIL	HPV-16 neg	HPV39	L. iners	III
30663-001 (paired)_V7V9 (trimmed pairs) Abundance	30663-001 _V7V9_III_LSIL	2021-12-29	PC_2994	32	LSIL	HPV-16 neg	HPV39	L. iners	III
30663-002 (paired)_V1V2 (trimmed pairs) Abundance	30663-002 _V1V2_III_LSIL	2021-12-29	PC_3002	26	LSIL	HPV-16 neg	HPV35	L. iners	III
30663-002 (paired)_V2V3 (trimmed pairs) Abundance	30663-002 _V2V3_III_LSIL	2021-12-29	PC_3002	26	LSIL	HPV-16 neg	HPV35	L. iners	III
30663-002 (paired)_V3V4 (trimmed pairs) Abundance	30663-002 _V3V4_III_LSIL	2021-12-29	PC_3002	26	LSIL	HPV-16 neg	HPV35	L. iners	III
30663-002 (paired)_V4V5 (trimmed pairs) Abundance	30663-002 _V4V5_III_LSIL	2021-12-29	PC_3002	26	LSIL	HPV-16 neg	HPV35	L. iners	III
30663-002 (paired)_V5V7 (trimmed pairs) Abundance	30663-002 _V5V7_III_LSIL	2021-12-29	PC_3002	26	LSIL	HPV-16 neg	HPV35	L. iners	III
30663-002 (paired)_V7V9 (trimmed pairs) Abundance	30663-002 _V7V9_III_LSIL	2021-12-29	PC_3002	26	LSIL	HPV-16 neg	HPV35	L. iners	III
30663-003 (paired)_V1V2 (trimmed pairs) Abundance	30663-003 _V1V2_III_LSIL	2021-12-29	PC_3010	21	LSIL	HPV-16 neg	HPV39	L. iners	III
30663-003 (paired)_V2V3 (trimmed pairs) Abundance	30663-003 _V2V3_III_LSIL	2021-12-29	PC_3010	21	LSIL	HPV-16 neg	HPV39	L. iners	III
30663-003 (paired)_V3V4 (trimmed pairs) Abundance	30663-003 _V3V4_III_LSIL	2021-12-29	PC_3010	21	LSIL	HPV-16 neg	HPV39	L. iners	III
30663-003 (paired)_V4V5 (trimmed pairs) Abundance	30663-003 _V4V5_III_LSIL	2021-12-29	PC_3010	21	LSIL	HPV-16 neg	HPV39	L. iners	III
30663-003 (paired)_V5V7 (trimmed pairs) Abundance	30663-003 _V5V7_III_LSIL	2021-12-29	PC_3010	21	LSIL	HPV-16 neg	HPV39	L. iners	III
30663-003 (paired)_V7V9 (trimmed pairs) Abundance	30663-003 _V7V9_III_LSIL	2021-12-29	PC_3010	21	LSIL	HPV-16 neg	HPV39	L. iners	III
30663-004 (paired)_V1V2 (trimmed pairs) Abundance	30663-004 _V1V2_IV-A_LSIL	2021-12-29	PC_3018	28	LSIL	HPV-16 neg	HPV91	L. iners	IV-A
30663-004 (paired)_V2V3 (trimmed pairs) Abundance	30663-004 _V2V3_IV-A_LSIL	2021-12-29	PC_3018	28	LSIL	HPV-16 neg	HPV91	L. iners	IV-A
30663-004 (paired)_V3V4 (trimmed pairs) Abundance	30663-004 _V3V4_IV-A_LSIL	2021-12-29	PC_3018	28	LSIL	HPV-16 neg	HPV91	L. iners	IV-A
30663-004 (paired)_V4V5 (trimmed pairs) Abundance	30663-004 _V4V5_IV-A_LSIL	2021-12-29	PC_3018	28	LSIL	HPV-16 neg	HPV91	L. iners	IV-A
30663-004 (paired)_V5V7 (trimmed pairs) Abundance	30663-004 _V5V7_IV-A_LSIL	2021-12-29	PC_3018	28	LSIL	HPV-16 neg	HPV91	L. iners	IV-A
30663-004 (paired)_V7V9 (trimmed pairs) Abundance	30663-004 _V7V9_IV-A_LSIL	2021-12-29	PC_3018	28	LSIL	HPV-16 neg	HPV91	L. iners	IV-A
30663-005 (paired)_V1V2 (trimmed pairs) Abundance	30663-005 _V1V2_III_LSIL	2021-12-29	PC_3042	28	LSIL	HPV-16 neg	HPV39	L. iners	III
30663-005 (paired)_V2V3 (trimmed pairs) Abundance	30663-005 _V2V3_III_LSIL	2021-12-29	PC_3042	28	LSIL	HPV-16 neg	HPV39	L. iners	III
30663-005 (paired)_V3V4 (trimmed pairs) Abundance	30663-005 _V3V4_III_LSIL	2021-12-29	PC_3042	28	LSIL	HPV-16 neg	HPV39	L. iners	III
30663-005 (paired)_V4V5 (trimmed pairs) Abundance	30663-005 _V4V5_III_LSIL	2021-12-29	PC_3042	28	LSIL	HPV-16 neg	HPV39	L. iners	III
30663-005 (paired)_V5V7 (trimmed pairs) Abundance	30663-005 _V5V7_III_LSIL	2021-12-29	PC_3042	28	LSIL	HPV-16 neg	HPV39	L. iners	III
30663-005 (paired)_V7V9 (trimmed pairs) Abundance	30663-005 _V7V9_III_LSIL	2021-12-29	PC_3042	28	LSIL	HPV-16 neg	HPV39	L. iners	III
30663-006 (paired)_V1V2 (trimmed pairs) Abundance	30663-006 _V1V2_III_LSIL	2021-12-29	PC_3050	20	LSIL	HPV-16 neg	HPV39	L. iners	III
30663-006 (paired)_V2V3 (trimmed pairs) Abundance	30663-006 _V2V3_III_LSIL	2021-12-29	PC_3050	20	LSIL	HPV-16 neg	HPV39	L. iners	III
30663-006 (paired)_V3V4 (trimmed pairs) Abundance	30663-006 _V3V4_III_LSIL	2021-12-29	PC_3050	20	LSIL	HPV-16 neg	HPV39	L. iners	III
30663-006 (paired)_V4V5 (trimmed pairs) Abundance	30663-006 _V4V5_III_LSIL	2021-12-29	PC_3050	20	LSIL	HPV-16 neg	HPV39	L. iners	III
30663-006 (paired)_V5V7 (trimmed pairs) Abundance	30663-006 _V5V7_III_LSIL	2021-12-29	PC_3050	20	LSIL	HPV-16 neg	HPV39	L. iners	III
30663-006 (paired)_V7V9 (trimmed pairs) Abundance	30663-006 _V7V9_III_LSIL	2021-12-29	PC_3050	20	LSIL	HPV-16 neg	HPV39	L. iners	III
30663-007 (paired)_V1V2 (trimmed pairs) Abundance	30663-007 _V1V2_IV-A_LSIL	2021-12-29	PC_3058	21	LSIL	HPV-16 neg	HPV39	L. iners	IV-A
30663-007 (paired)_V2V3 (trimmed pairs) Abundance	30663-007 _V2V3_IV-A_LSIL	2021-12-29	PC_3058	21	LSIL	HPV-16 neg	HPV39	L. iners	IV-A
30663-007 (paired)_V3V4 (trimmed pairs) Abundance	30663-007 _V3V4_IV-A_LSIL	2021-12-29	PC_3058	21	LSIL	HPV-16 neg	HPV39	L. iners	IV-A
30663-007 (paired)_V4V5 (trimmed pairs) Abundance	30663-007 _V4V5_IV-A_LSIL	2021-12-29	PC_3058	21	LSIL	HPV-16 neg	HPV39	L. iners	IV-A
30663-007 (paired)_V5V7 (trimmed pairs) Abundance	30663-007 _V5V7_IV-A_LSIL	2021-12-29	PC_3058	21	LSIL	HPV-16 neg	HPV39	L. iners	IV-A
30663-007 (paired)_V7V9 (trimmed pairs) Abundance	30663-007 _V7V9_IV-A_LSIL	2021-12-29	PC_3058	21	LSIL	HPV-16 neg	HPV39	L. iners	IV-A
30663-008 (paired)_V1V2 (trimmed pairs) Abundance	30663-008 _V1V2_IV-B_LSIL	2021-12-29	PC_3066	28	LSIL	HPV-16 neg	HPV39	B. breve	IV-B
30663-008 (paired)_V2V3 (trimmed pairs) Abundance	30663-008 _V2V3_IV-B_LSIL	2021-12-29	PC_3066	28	LSIL	HPV-16 neg	HPV39	B. breve	IV-B
30663-008 (paired)_V3V4 (trimmed pairs) Abundance	30663-008 _V3V4_IV-B_LSIL	2021-12-29	PC_3066	28	LSIL	HPV-16 neg	HPV39	B. breve	IV-B
30663-008 (paired)_V4V5 (trimmed pairs) Abundance	30663-008 _V4V5_IV-B_LSIL	2021-12-29	PC_3066	28	LSIL	HPV-16 neg	HPV39	B. breve	IV-B
30663-008 (paired)_V5V7 (trimmed pairs) Abundance	30663-008 _V5V7_IV-B_LSIL	2021-12-29	PC_3066	28	LSIL	HPV-16 neg	HPV39	B. breve	IV-B
30663-008 (paired)_V7V9 (trimmed pairs) Abundance	30663-008 _V7V9_IV-B_LSIL	2021-12-29	PC_3066	28	LSIL	HPV-16 neg	HPV39	B. breve	IV-B
30663-009 (paired)_V1V2 (trimmed pairs) Abundance	30663-009 _V1V2_IV-B_LSIL	2021-12-29	PC_3074	26	LSIL	HPV-16 neg	HPV91	G. vaginalis	IV-B
30663-009 (paired)_V2V3 (trimmed pairs) Abundance	30663-009 _V2V3_IV-B_LSIL	2021-12-29	PC_3074	26	LSIL	HPV-16 neg	HPV91	G. vaginalis	IV-B
30663-009 (paired)_V3V4 (trimmed pairs) Abundance	30663-009 _V3V4_IV-B_LSIL	2021-12-29	PC_3074	26	LSIL	HPV-16 neg	HPV91	G. vaginalis	IV-B
30663-009 (paired)_V4V5 (trimmed pairs) Abundance	30663-009 _V4V5_IV-B_LSIL	2021-12-29	PC_3074	26	LSIL	HPV-16 neg	HPV91	G. vaginalis	IV-B
30663-009 (paired)_V5V7 (trimmed pairs) Abundance	30663-009 _V5V7_IV-B_LSIL	2021-12-29	PC_3074	26	LSIL	HPV-16 neg	HPV91	G. vaginalis	IV-B
30663-009 (paired)_V7V9 (trimmed pairs) Abundance	30663-009 _V7V9_IV-B_LSIL	2021-12-29	PC_3074	26	LSIL	HPV-16 neg	HPV91	G. vaginalis	IV-B
30663-010 (paired)_V1V2 (trimmed pairs) Abundance	30663-010 _V1V2_III_LSIL	2021-12-29	PC_3082	27	LSIL	HPV-16 neg	HPV39	L. iners	III
30663-010 (paired)_V2V3 (trimmed pairs) Abundance	30663-010 _V2V3_III_LSIL	2021-12-29	PC_3082	27	LSIL	HPV-16 neg	HPV39	L. iners	III
30663-010 (paired)_V3V4 (trimmed pairs) Abundance	30663-010 _V3V4_III_LSIL	2021-12-29	PC_3082	27	LSIL	HPV-16 neg	HPV39	L. iners	III
30663-010 (paired)_V4V5 (trimmed pairs) Abundance	30663-010 _V4V5_III_LSIL	2021-12-29	PC_3082	27	LSIL	HPV-16 neg	HPV39	L. iners	III
30663-010 (paired)_V5V7 (trimmed pairs) Abundance	30663-010 _V5V7_III_LSIL	2021-12-29	PC_3082	27	LSIL	HPV-16 neg	HPV39	L. iners	III
30663-010 (paired)_V7V9 (trimmed pairs) Abundance	30663-010 _V7V9_III_LSIL	2021-12-29	PC_3082	27	LSIL	HPV-16 neg	HPV39	L. iners	III
30663-011 (paired)_V1V2 (trimmed pairs) Abundance	30663-011 _V1V2_I_LSIL	2021-12-29	PC_3003	22	LSIL	HPV-16 neg	HPV66	L. crispatus	I
30663-011 (paired)_V2V3 (trimmed pairs) Abundance	30663-011 _V2V3_I_LSIL	2021-12-29	PC_3003	22	LSIL	HPV-16 neg	HPV66	L. crispatus	I
30663-011 (paired)_V3V4 (trimmed pairs) Abundance	30663-011 _V3V4_I_LSIL	2021-12-29	PC_3003	22	LSIL	HPV-16 neg	HPV66	L. crispatus	I
30663-011 (paired)_V4V5 (trimmed pairs) Abundance	30663-011 _V4V5_I_LSIL	2021-12-29	PC_3003	22	LSIL	HPV-16 neg	HPV66	L. crispatus	I
30663-011 (paired)_V5V7 (trimmed pairs) Abundance	30663-011 _V5V7_I_LSIL	2021-12-29	PC_3003	22	LSIL	HPV-16 neg	HPV66	L. crispatus	I
30663-011 (paired)_V7V9 (trimmed pairs) Abundance	30663-011 _V7V9_I_LSIL	2021-12-29	PC_3003	22	LSIL	HPV-16 neg	HPV66	L. crispatus	I
30663-012 (paired)_V1V2 (trimmed pairs) Abundance	30663-012 _V1V2_IV-B_LSIL	2021-12-29	PC_3011	36	LSIL	HPV-16 neg	HPV35	G. vaginalis	IV-B
30663-012 (paired)_V2V3 (trimmed pairs) Abundance	30663-012 _V2V3_IV-B_LSIL	2021-12-29	PC_3011	36	LSIL	HPV-16 neg	HPV35	G. vaginalis	IV-B
30663-012 (paired)_V3V4 (trimmed pairs) Abundance	30663-012 _V3V4_IV-B_LSIL	2021-12-29	PC_3011	36	LSIL	HPV-16 neg	HPV35	G. vaginalis	IV-B
30663-012 (paired)_V4V5 (trimmed pairs) Abundance	30663-012 _V4V5_IV-B_LSIL	2021-12-29	PC_3011	36	LSIL	HPV-16 neg	HPV35	G. vaginalis	IV-B
30663-012 (paired)_V5V7 (trimmed pairs) Abundance	30663-012 _V5V7_IV-B_LSIL	2021-12-29	PC_3011	36	LSIL	HPV-16 neg	HPV35	G. vaginalis	IV-B
30663-012 (paired)_V7V9 (trimmed pairs) Abundance	30663-012 _V7V9_IV-B_LSIL	2021-12-29	PC_3011	36	LSIL	HPV-16 neg	HPV35	G. vaginalis	IV-B
30663-013 (paired)_V1V2 (trimmed pairs) Abundance	30663-013 _V1V2_I_LSIL	2021-12-29	PC_3007	26	LSIL	HPV-16 neg	HPV40	L. crispatus	I
30663-013 (paired)_V2V3 (trimmed pairs) Abundance	30663-013 _V2V3_I_LSIL	2021-12-29	PC_3007	26	LSIL	HPV-16 neg	HPV40	L. crispatus	I
30663-013 (paired)_V3V4 (trimmed pairs) Abundance	30663-013 _V3V4_I_LSIL	2021-12-29	PC_3007	26	LSIL	HPV-16 neg	HPV40	L. crispatus	I
30663-013 (paired)_V4V5 (trimmed pairs) Abundance	30663-013 _V4V5_I_LSIL	2021-12-29	PC_3007	26	LSIL	HPV-16 neg	HPV40	L. crispatus	I
30663-013 (paired)_V5V7 (trimmed pairs) Abundance	30663-013 _V5V7_I_LSIL	2021-12-29	PC_3007	26	LSIL	HPV-16 neg	HPV40	L. crispatus	I
30663-013 (paired)_V7V9 (trimmed pairs) Abundance	30663-013 _V7V9_I_LSIL	2021-12-29	PC_3007	26	LSIL	HPV-16 neg	HPV40	L. crispatus	I
30663-014 (paired)_V1V2 (trimmed pairs) Abundance	30663-014 _V1V2_I_LSIL	2021-12-29	PC_3023	23	LSIL	HPV-16 neg	HPV39	L. crispatus	I
30663-014 (paired)_V2V3 (trimmed pairs) Abundance	30663-014 _V2V3_I_LSIL	2021-12-29	PC_3023	23	LSIL	HPV-16 neg	HPV39	L. crispatus	I
30663-014 (paired)_V3V4 (trimmed pairs) Abundance	30663-014 _V3V4_I_LSIL	2021-12-29	PC_3023	23	LSIL	HPV-16 neg	HPV39	L. crispatus	I
30663-014 (paired)_V4V5 (trimmed pairs) Abundance	30663-014 _V4V5_I_LSIL	2021-12-29	PC_3023	23	LSIL	HPV-16 neg	HPV39	L. crispatus	I
30663-014 (paired)_V5V7 (trimmed pairs) Abundance	30663-014 _V5V7_I_LSIL	2021-12-29	PC_3023	23	LSIL	HPV-16 neg	HPV39	L. crispatus	I
30663-014 (paired)_V7V9 (trimmed pairs) Abundance	30663-014 _V7V9_I_LSIL	2021-12-29	PC_3023	23	LSIL	HPV-16 neg	HPV39	L. crispatus	I
30663-015 (paired)_V1V2 (trimmed pairs) Abundance	30663-015 _V1V2_III_LSIL	2021-12-29	PC_3031	42	LSIL	HPV-16 neg	HPV58	L. iners	III
30663-015 (paired)_V2V3 (trimmed pairs) Abundance	30663-015 _V2V3_III_LSIL	2021-12-29	PC_3031	42	LSIL	HPV-16 neg	HPV58	L. iners	III
30663-015 (paired)_V3V4 (trimmed pairs) Abundance	30663-015 _V3V4_III_LSIL	2021-12-29	PC_3031	42	LSIL	HPV-16 neg	HPV58	L. iners	III
30663-015 (paired)_V4V5 (trimmed pairs) Abundance	30663-015 _V4V5_III_LSIL	2021-12-29	PC_3031	42	LSIL	HPV-16 neg	HPV58	L. iners	III
30663-015 (paired)_V5V7 (trimmed pairs) Abundance	30663-015 _V5V7_III_LSIL	2021-12-29	PC_3031	42	LSIL	HPV-16 neg	HPV58	L. iners	III
30663-015 (paired)_V7V9 (trimmed pairs) Abundance	30663-015 _V7V9_III_LSIL	2021-12-29	PC_3031	42	LSIL	HPV-16 neg	HPV58	L. iners	III
30663-016 (paired)_V1V2 (trimmed pairs) Abundance	30663-016 _V1V2_III_LSIL	2021-12-29	PC_3039	32	LSIL	HPV-16 neg	HPV81	L. iners	III
30663-016 (paired)_V2V3 (trimmed pairs) Abundance	30663-016 _V2V3_III_LSIL	2021-12-29	PC_3039	32	LSIL	HPV-16 neg	HPV81	L. iners	III
30663-016 (paired)_V3V4 (trimmed pairs) Abundance	30663-016 _V3V4_III_LSIL	2021-12-29	PC_3039	32	LSIL	HPV-16 neg	HPV81	L. iners	III
30663-016 (paired)_V4V5 (trimmed pairs) Abundance	30663-016 _V4V5_III_LSIL	2021-12-29	PC_3039	32	LSIL	HPV-16 neg	HPV81	L. iners	III
30663-016 (paired)_V5V7 (trimmed pairs) Abundance	30663-016 _V5V7_III_LSIL	2021-12-29	PC_3039	32	LSIL	HPV-16 neg	HPV81	L. iners	III
30663-016 (paired)_V7V9 (trimmed pairs) Abundance	30663-016 _V7V9_III_LSIL	2021-12-29	PC_3039	32	LSIL	HPV-16 neg	HPV81	L. iners	III
30663-017 (paired)_V1V2 (trimmed pairs) Abundance	30663-017 _V1V2_III_LSIL	2021-12-29	PC_3079	21	LSIL	HPV-16 neg	HPV43	L. iners	III
30663-017 (paired)_V2V3 (trimmed pairs) Abundance	30663-017 _V2V3_III_LSIL	2021-12-29	PC_3079	21	LSIL	HPV-16 neg	HPV43	L. iners	III
30663-017 (paired)_V3V4 (trimmed pairs) Abundance	30663-017 _V3V4_III_LSIL	2021-12-29	PC_3079	21	LSIL	HPV-16 neg	HPV43	L. iners	III
30663-017 (paired)_V4V5 (trimmed pairs) Abundance	30663-017 _V4V5_III_LSIL	2021-12-29	PC_3079	21	LSIL	HPV-16 neg	HPV43	L. iners	III
30663-017 (paired)_V5V7 (trimmed pairs) Abundance	30663-017 _V5V7_III_LSIL	2021-12-29	PC_3079	21	LSIL	HPV-16 neg	HPV43	L. iners	III
30663-017 (paired)_V7V9 (trimmed pairs) Abundance	30663-017 _V7V9_III_LSIL	2021-12-29	PC_3079	21	LSIL	HPV-16 neg	HPV43	L. iners	III
30663-018 (paired)_V1V2 (trimmed pairs) Abundance	30663-018 _V1V2_III_LSIL	2021-12-29	PC_3000	21	LSIL	HPV-16 neg	HPV51	L. iners	III
30663-018 (paired)_V2V3 (trimmed pairs) Abundance	30663-018 _V2V3_III_LSIL	2021-12-29	PC_3000	21	LSIL	HPV-16 neg	HPV51	L. iners	III
30663-018 (paired)_V3V4 (trimmed pairs) Abundance	30663-018 _V3V4_III_LSIL	2021-12-29	PC_3000	21	LSIL	HPV-16 neg	HPV51	L. iners	III
30663-018 (paired)_V4V5 (trimmed pairs) Abundance	30663-018 _V4V5_III_LSIL	2021-12-29	PC_3000	21	LSIL	HPV-16 neg	HPV51	L. iners	III
30663-018 (paired)_V5V7 (trimmed pairs) Abundance	30663-018 _V5V7_III_LSIL	2021-12-29	PC_3000	21	LSIL	HPV-16 neg	HPV51	L. iners	III
30663-018 (paired)_V7V9 (trimmed pairs) Abundance	30663-018 _V7V9_III_LSIL	2021-12-29	PC_3000	21	LSIL	HPV-16 neg	HPV51	L. iners	III
30663-019 (paired)_V1V2 (trimmed pairs) Abundance	30663-019 _V1V2_V_LSIL	2021-12-29	PC_3024	24	LSIL	HPV-16 neg	HPV39	L. jensenii	V
30663-019 (paired)_V2V3 (trimmed pairs) Abundance	30663-019 _V2V3_V_LSIL	2021-12-29	PC_3024	24	LSIL	HPV-16 neg	HPV39	L. jensenii	V
30663-019 (paired)_V3V4 (trimmed pairs) Abundance	30663-019 _V3V4_V_LSIL	2021-12-29	PC_3024	24	LSIL	HPV-16 neg	HPV39	L. jensenii	V
30663-019 (paired)_V4V5 (trimmed pairs) Abundance	30663-019 _V4V5_V_LSIL	2021-12-29	PC_3024	24	LSIL	HPV-16 neg	HPV39	L. jensenii	V
30663-019 (paired)_V5V7 (trimmed pairs) Abundance	30663-019 _V5V7_V_LSIL	2021-12-29	PC_3024	24	LSIL	HPV-16 neg	HPV39	L. jensenii	V
30663-019 (paired)_V7V9 (trimmed pairs) Abundance	30663-019 _V7V9_V_LSIL	2021-12-29	PC_3024	24	LSIL	HPV-16 neg	HPV39	L. jensenii	V
30663-020 (paired)_V1V2 (trimmed pairs) Abundance	30663-020 _V1V2_I_LSIL	2021-12-29	PC_3040	43	LSIL	HPV-16 neg	HPV39	L. crispatus	I
30663-020 (paired)_V2V3 (trimmed pairs) Abundance	30663-020 _V2V3_I_LSIL	2021-12-29	PC_3040	43	LSIL	HPV-16 neg	HPV39	L. crispatus	I
30663-020 (paired)_V3V4 (trimmed pairs) Abundance	30663-020 _V3V4_I_LSIL	2021-12-29	PC_3040	43	LSIL	HPV-16 neg	HPV39	L. crispatus	I
30663-020 (paired)_V4V5 (trimmed pairs) Abundance	30663-020 _V4V5_I_LSIL	2021-12-29	PC_3040	43	LSIL	HPV-16 neg	HPV39	L. crispatus	I
30663-020 (paired)_V5V7 (trimmed pairs) Abundance	30663-020 _V5V7_I_LSIL	2021-12-29	PC_3040	43	LSIL	HPV-16 neg	HPV39	L. crispatus	I
30663-020 (paired)_V7V9 (trimmed pairs) Abundance	30663-020 _V7V9_I_LSIL	2021-12-29	PC_3040	43	LSIL	HPV-16 neg	HPV39	L. crispatus	I
30663-021 (paired)_V1V2 (trimmed pairs) Abundance	30663-021 _V1V2_I_LSIL	2021-12-29	PC_3048	22	LSIL	HPV-16 neg	HPV39	L. crispatus	I
30663-021 (paired)_V2V3 (trimmed pairs) Abundance	30663-021 _V2V3_I_LSIL	2021-12-29	PC_3048	22	LSIL	HPV-16 neg	HPV39	L. crispatus	I
30663-021 (paired)_V3V4 (trimmed pairs) Abundance	30663-021 _V3V4_I_LSIL	2021-12-29	PC_3048	22	LSIL	HPV-16 neg	HPV39	L. crispatus	I
30663-021 (paired)_V4V5 (trimmed pairs) Abundance	30663-021 _V4V5_I_LSIL	2021-12-29	PC_3048	22	LSIL	HPV-16 neg	HPV39	L. crispatus	I
30663-021 (paired)_V5V7 (trimmed pairs) Abundance	30663-021 _V5V7_I_LSIL	2021-12-29	PC_3048	22	LSIL	HPV-16 neg	HPV39	L. crispatus	I
30663-021 (paired)_V7V9 (trimmed pairs) Abundance	30663-021 _V7V9_I_LSIL	2021-12-29	PC_3048	22	LSIL	HPV-16 neg	HPV39	L. crispatus	I
30663-022 (paired)_V1V2 (trimmed pairs) Abundance	30663-022 _V1V2_V_LSIL	2021-12-29	PC_3064	21	LSIL	HPV-16 neg	HPV39	L. jensenii	V
30663-022 (paired)_V2V3 (trimmed pairs) Abundance	30663-022 _V2V3_V_LSIL	2021-12-29	PC_3064	21	LSIL	HPV-16 neg	HPV39	L. jensenii	V
30663-022 (paired)_V3V4 (trimmed pairs) Abundance	30663-022 _V3V4_V_LSIL	2021-12-29	PC_3064	21	LSIL	HPV-16 neg	HPV39	L. jensenii	V
30663-022 (paired)_V4V5 (trimmed pairs) Abundance	30663-022 _V4V5_V_LSIL	2021-12-29	PC_3064	21	LSIL	HPV-16 neg	HPV39	L. jensenii	V
30663-022 (paired)_V5V7 (trimmed pairs) Abundance	30663-022 _V5V7_V_LSIL	2021-12-29	PC_3064	21	LSIL	HPV-16 neg	HPV39	L. jensenii	V
30663-022 (paired)_V7V9 (trimmed pairs) Abundance	30663-022 _V7V9_V_LSIL	2021-12-29	PC_3064	21	LSIL	HPV-16 neg	HPV39	L. jensenii	V
30663-023 (paired)_V1V2 (trimmed pairs) Abundance	30663-023 _V1V2_IV-B_LSIL	2021-12-29	PC_3072	28	LSIL	HPV-16 neg	HPV51	B. breve	IV-B
30663-023 (paired)_V2V3 (trimmed pairs) Abundance	30663-023 _V2V3_IV-B_LSIL	2021-12-29	PC_3072	28	LSIL	HPV-16 neg	HPV51	B. breve	IV-B
30663-023 (paired)_V3V4 (trimmed pairs) Abundance	30663-023 _V3V4_IV-B_LSIL	2021-12-29	PC_3072	28	LSIL	HPV-16 neg	HPV51	B. breve	IV-B
30663-023 (paired)_V4V5 (trimmed pairs) Abundance	30663-023 _V4V5_IV-B_LSIL	2021-12-29	PC_3072	28	LSIL	HPV-16 neg	HPV51	B. breve	IV-B
30663-023 (paired)_V5V7 (trimmed pairs) Abundance	30663-023 _V5V7_IV-B_LSIL	2021-12-29	PC_3072	28	LSIL	HPV-16 neg	HPV51	B. breve	IV-B
30663-023 (paired)_V7V9 (trimmed pairs) Abundance	30663-023 _V7V9_IV-B_LSIL	2021-12-29	PC_3072	28	LSIL	HPV-16 neg	HPV51	B. breve	IV-B
30663-024 (paired)_V1V2 (trimmed pairs) Abundance	30663-024 _V1V2_I_LSIL	2021-12-29	PC_3001	23	LSIL	HPV-16 neg	HPV40	L. crispatus	I
30663-024 (paired)_V2V3 (trimmed pairs) Abundance	30663-024 _V2V3_I_LSIL	2021-12-29	PC_3001	23	LSIL	HPV-16 neg	HPV40	L. crispatus	I
30663-024 (paired)_V3V4 (trimmed pairs) Abundance	30663-024 _V3V4_I_LSIL	2021-12-29	PC_3001	23	LSIL	HPV-16 neg	HPV40	L. crispatus	I
30663-024 (paired)_V4V5 (trimmed pairs) Abundance	30663-024 _V4V5_I_LSIL	2021-12-29	PC_3001	23	LSIL	HPV-16 neg	HPV40	L. crispatus	I
30663-024 (paired)_V5V7 (trimmed pairs) Abundance	30663-024 _V5V7_I_LSIL	2021-12-29	PC_3001	23	LSIL	HPV-16 neg	HPV40	L. crispatus	I
30663-024 (paired)_V7V9 (trimmed pairs) Abundance	30663-024 _V7V9_I_LSIL	2021-12-29	PC_3001	23	LSIL	HPV-16 neg	HPV40	L. crispatus	I
30663-025 (paired)_V1V2 (trimmed pairs) Abundance	30663-025 _V1V2_IV-B_HSIL	2021-12-29	PC_3101	36	HSIL	HPV-16 pos	HPV16	G. vaginalis	IV-B
30663-025 (paired)_V2V3 (trimmed pairs) Abundance	30663-025 _V2V3_IV-B_HSIL	2021-12-29	PC_3101	36	HSIL	HPV-16 pos	HPV16	G. vaginalis	IV-B
30663-025 (paired)_V3V4 (trimmed pairs) Abundance	30663-025 _V3V4_IV-B_HSIL	2021-12-29	PC_3101	36	HSIL	HPV-16 pos	HPV16	G. vaginalis	IV-B
30663-025 (paired)_V4V5 (trimmed pairs) Abundance	30663-025 _V4V5_IV-B_HSIL	2021-12-29	PC_3101	36	HSIL	HPV-16 pos	HPV16	G. vaginalis	IV-B
30663-025 (paired)_V5V7 (trimmed pairs) Abundance	30663-025 _V5V7_IV-B_HSIL	2021-12-29	PC_3101	36	HSIL	HPV-16 pos	HPV16	G. vaginalis	IV-B
30663-025 (paired)_V7V9 (trimmed pairs) Abundance	30663-025 _V7V9_IV-B_HSIL	2021-12-29	PC_3101	36	HSIL	HPV-16 pos	HPV16	G. vaginalis	IV-B
30663-026 (paired)_V1V2 (trimmed pairs) Abundance	30663-026 _V1V2__HSIL	2021-12-29	PC_3109	38	HSIL	HPV-16 pos	HPV16	.	.
30663-026 (paired)_V2V3 (trimmed pairs) Abundance	30663-026 _V2V3__HSIL	2021-12-29	PC_3109	38	HSIL	HPV-16 pos	HPV16	.	.
30663-026 (paired)_V3V4 (trimmed pairs) Abundance	30663-026 _V3V4__HSIL	2021-12-29	PC_3109	38	HSIL	HPV-16 pos	HPV16	.	.
30663-026 (paired)_V4V5 (trimmed pairs) Abundance	30663-026 _V4V5__HSIL	2021-12-29	PC_3109	38	HSIL	HPV-16 pos	HPV16	.	.
30663-026 (paired)_V5V7 (trimmed pairs) Abundance	30663-026 _V5V7__HSIL	2021-12-29	PC_3109	38	HSIL	HPV-16 pos	HPV16	.	.
30663-026 (paired)_V7V9 (trimmed pairs) Abundance	30663-026 _V7V9__HSIL	2021-12-29	PC_3109	38	HSIL	HPV-16 pos	HPV16	.	.
30663-027 (paired)_V1V2 (trimmed pairs) Abundance	30663-027 _V1V2_IV-B_HSIL	2021-12-29	PC_3142	25	HSIL	HPV-16 pos	HPV16	P. bivia	IV-B
30663-027 (paired)_V2V3 (trimmed pairs) Abundance	30663-027 _V2V3_IV-B_HSIL	2021-12-29	PC_3142	25	HSIL	HPV-16 pos	HPV16	P. bivia	IV-B
30663-027 (paired)_V3V4 (trimmed pairs) Abundance	30663-027 _V3V4_IV-B_HSIL	2021-12-29	PC_3142	25	HSIL	HPV-16 pos	HPV16	P. bivia	IV-B
30663-027 (paired)_V4V5 (trimmed pairs) Abundance	30663-027 _V4V5_IV-B_HSIL	2021-12-29	PC_3142	25	HSIL	HPV-16 pos	HPV16	P. bivia	IV-B
30663-027 (paired)_V5V7 (trimmed pairs) Abundance	30663-027 _V5V7_IV-B_HSIL	2021-12-29	PC_3142	25	HSIL	HPV-16 pos	HPV16	P. bivia	IV-B
30663-027 (paired)_V7V9 (trimmed pairs) Abundance	30663-027 _V7V9_IV-B_HSIL	2021-12-29	PC_3142	25	HSIL	HPV-16 pos	HPV16	P. bivia	IV-B
30663-028 (paired)_V1V2 (trimmed pairs) Abundance	30663-028 _V1V2_III_HSIL	2021-12-29	PC_3103	29	HSIL	HPV-16 pos	HPV16	L. iners	III
30663-028 (paired)_V2V3 (trimmed pairs) Abundance	30663-028 _V2V3_III_HSIL	2021-12-29	PC_3103	29	HSIL	HPV-16 pos	HPV16	L. iners	III
30663-028 (paired)_V3V4 (trimmed pairs) Abundance	30663-028 _V3V4_III_HSIL	2021-12-29	PC_3103	29	HSIL	HPV-16 pos	HPV16	L. iners	III
30663-028 (paired)_V4V5 (trimmed pairs) Abundance	30663-028 _V4V5_III_HSIL	2021-12-29	PC_3103	29	HSIL	HPV-16 pos	HPV16	L. iners	III
30663-028 (paired)_V5V7 (trimmed pairs) Abundance	30663-028 _V5V7_III_HSIL	2021-12-29	PC_3103	29	HSIL	HPV-16 pos	HPV16	L. iners	III
30663-028 (paired)_V7V9 (trimmed pairs) Abundance	30663-028 _V7V9_III_HSIL	2021-12-29	PC_3103	29	HSIL	HPV-16 pos	HPV16	L. iners	III
30663-029 (paired)_V1V2 (trimmed pairs) Abundance	30663-029 _V1V2_III_HSIL	2021-12-29	PC_3111	27	HSIL	HPV-16 pos	HPV16	L. iners	III
30663-029 (paired)_V2V3 (trimmed pairs) Abundance	30663-029 _V2V3_III_HSIL	2021-12-29	PC_3111	27	HSIL	HPV-16 pos	HPV16	L. iners	III
30663-029 (paired)_V3V4 (trimmed pairs) Abundance	30663-029 _V3V4_III_HSIL	2021-12-29	PC_3111	27	HSIL	HPV-16 pos	HPV16	L. iners	III
30663-029 (paired)_V4V5 (trimmed pairs) Abundance	30663-029 _V4V5_III_HSIL	2021-12-29	PC_3111	27	HSIL	HPV-16 pos	HPV16	L. iners	III
30663-029 (paired)_V5V7 (trimmed pairs) Abundance	30663-029 _V5V7_III_HSIL	2021-12-29	PC_3111	27	HSIL	HPV-16 pos	HPV16	L. iners	III
30663-029 (paired)_V7V9 (trimmed pairs) Abundance	30663-029 _V7V9_III_HSIL	2021-12-29	PC_3111	27	HSIL	HPV-16 pos	HPV16	L. iners	III
30663-030 (paired)_V1V2 (trimmed pairs) Abundance	30663-030 _V1V2_III_HSIL	2021-12-29	PC_3119	28	HSIL	HPV-16 pos	HPV16	L. iners	III
30663-030 (paired)_V2V3 (trimmed pairs) Abundance	30663-030 _V2V3_III_HSIL	2021-12-29	PC_3119	28	HSIL	HPV-16 pos	HPV16	L. iners	III
30663-030 (paired)_V3V4 (trimmed pairs) Abundance	30663-030 _V3V4_III_HSIL	2021-12-29	PC_3119	28	HSIL	HPV-16 pos	HPV16	L. iners	III
30663-030 (paired)_V4V5 (trimmed pairs) Abundance	30663-030 _V4V5_III_HSIL	2021-12-29	PC_3119	28	HSIL	HPV-16 pos	HPV16	L. iners	III
30663-030 (paired)_V5V7 (trimmed pairs) Abundance	30663-030 _V5V7_III_HSIL	2021-12-29	PC_3119	28	HSIL	HPV-16 pos	HPV16	L. iners	III
30663-030 (paired)_V7V9 (trimmed pairs) Abundance	30663-030 _V7V9_III_HSIL	2021-12-29	PC_3119	28	HSIL	HPV-16 pos	HPV16	L. iners	III
30663-031 (paired)_V1V2 (trimmed pairs) Abundance	30663-031 _V1V2__HSIL	2021-12-29	PC_3120	23	HSIL	HPV-16 pos	HPV16	.	.
30663-031 (paired)_V2V3 (trimmed pairs) Abundance	30663-031 _V2V3__HSIL	2021-12-29	PC_3120	23	HSIL	HPV-16 pos	HPV16	.	.
30663-031 (paired)_V3V4 (trimmed pairs) Abundance	30663-031 _V3V4__HSIL	2021-12-29	PC_3120	23	HSIL	HPV-16 pos	HPV16	.	.
30663-031 (paired)_V4V5 (trimmed pairs) Abundance	30663-031 _V4V5__HSIL	2021-12-29	PC_3120	23	HSIL	HPV-16 pos	HPV16	.	.
30663-031 (paired)_V5V7 (trimmed pairs) Abundance	30663-031 _V5V7__HSIL	2021-12-29	PC_3120	23	HSIL	HPV-16 pos	HPV16	.	.
30663-031 (paired)_V7V9 (trimmed pairs) Abundance	30663-031 _V7V9__HSIL	2021-12-29	PC_3120	23	HSIL	HPV-16 pos	HPV16	.	.
30663-032 (paired)_V1V2 (trimmed pairs) Abundance	30663-032 _V1V2_IV-B_HSIL	2021-12-29	PC_3129	33	HSIL	HPV-16 pos	HPV16	G. vaginalis	IV-B
30663-032 (paired)_V2V3 (trimmed pairs) Abundance	30663-032 _V2V3_IV-B_HSIL	2021-12-29	PC_3129	33	HSIL	HPV-16 pos	HPV16	G. vaginalis	IV-B
30663-032 (paired)_V3V4 (trimmed pairs) Abundance	30663-032 _V3V4_IV-B_HSIL	2021-12-29	PC_3129	33	HSIL	HPV-16 pos	HPV16	G. vaginalis	IV-B
30663-032 (paired)_V4V5 (trimmed pairs) Abundance	30663-032 _V4V5_IV-B_HSIL	2021-12-29	PC_3129	33	HSIL	HPV-16 pos	HPV16	G. vaginalis	IV-B
30663-032 (paired)_V5V7 (trimmed pairs) Abundance	30663-032 _V5V7_IV-B_HSIL	2021-12-29	PC_3129	33	HSIL	HPV-16 pos	HPV16	G. vaginalis	IV-B
30663-032 (paired)_V7V9 (trimmed pairs) Abundance	30663-032 _V7V9_IV-B_HSIL	2021-12-29	PC_3129	33	HSIL	HPV-16 pos	HPV16	G. vaginalis	IV-B
30663-033 (paired)_V1V2 (trimmed pairs) Abundance	30663-033 _V1V2_III_HSIL	2021-12-29	PC_3137	25	HSIL	HPV-16 pos	HPV16	L. iners	III
30663-033 (paired)_V2V3 (trimmed pairs) Abundance	30663-033 _V2V3_III_HSIL	2021-12-29	PC_3137	25	HSIL	HPV-16 pos	HPV16	L. iners	III
30663-033 (paired)_V3V4 (trimmed pairs) Abundance	30663-033 _V3V4_III_HSIL	2021-12-29	PC_3137	25	HSIL	HPV-16 pos	HPV16	L. iners	III
30663-033 (paired)_V4V5 (trimmed pairs) Abundance	30663-033 _V4V5_III_HSIL	2021-12-29	PC_3137	25	HSIL	HPV-16 pos	HPV16	L. iners	III
30663-033 (paired)_V5V7 (trimmed pairs) Abundance	30663-033 _V5V7_III_HSIL	2021-12-29	PC_3137	25	HSIL	HPV-16 pos	HPV16	L. iners	III
30663-033 (paired)_V7V9 (trimmed pairs) Abundance	30663-033 _V7V9_III_HSIL	2021-12-29	PC_3137	25	HSIL	HPV-16 pos	HPV16	L. iners	III
30663-034 (paired)_V1V2 (trimmed pairs) Abundance	30663-034 _V1V2_X_HSIL	2021-12-29	PC_3114	28	HSIL	HPV-16 pos	HPV16	L. paragasseri	II
30663-034 (paired)_V2V3 (trimmed pairs) Abundance	30663-034 _V2V3_X_HSIL	2021-12-29	PC_3114	28	HSIL	HPV-16 pos	HPV16	L. paragasseri	II
30663-034 (paired)_V3V4 (trimmed pairs) Abundance	30663-034 _V3V4_X_HSIL	2021-12-29	PC_3114	28	HSIL	HPV-16 pos	HPV16	L. paragasseri	II
30663-034 (paired)_V4V5 (trimmed pairs) Abundance	30663-034 _V4V5_X_HSIL	2021-12-29	PC_3114	28	HSIL	HPV-16 pos	HPV16	L. paragasseri	II
30663-034 (paired)_V5V7 (trimmed pairs) Abundance	30663-034 _V5V7_X_HSIL	2021-12-29	PC_3114	28	HSIL	HPV-16 pos	HPV16	L. paragasseri	II
30663-034 (paired)_V7V9 (trimmed pairs) Abundance	30663-034 _V7V9_X_HSIL	2021-12-29	PC_3114	28	HSIL	HPV-16 pos	HPV16	L. paragasseri	II
30663-035 (paired)_V1V2 (trimmed pairs) Abundance	30663-035 _V1V2__HSIL	2021-12-29	PC_3146	64	HSIL	HPV-16 pos	HPV16	.	.
30663-035 (paired)_V2V3 (trimmed pairs) Abundance	30663-035 _V2V3__HSIL	2021-12-29	PC_3146	64	HSIL	HPV-16 pos	HPV16	.	.
30663-035 (paired)_V3V4 (trimmed pairs) Abundance	30663-035 _V3V4__HSIL	2021-12-29	PC_3146	64	HSIL	HPV-16 pos	HPV16	.	.
30663-035 (paired)_V4V5 (trimmed pairs) Abundance	30663-035 _V4V5__HSIL	2021-12-29	PC_3146	64	HSIL	HPV-16 pos	HPV16	.	.
30663-035 (paired)_V5V7 (trimmed pairs) Abundance	30663-035 _V5V7__HSIL	2021-12-29	PC_3146	64	HSIL	HPV-16 pos	HPV16	.	.
30663-035 (paired)_V7V9 (trimmed pairs) Abundance	30663-035 _V7V9__HSIL	2021-12-29	PC_3146	64	HSIL	HPV-16 pos	HPV16	.	.
30663-036 (paired)_V1V2 (trimmed pairs) Abundance	30663-036 _V1V2_I_HSIL	2021-12-29	PC_3107	28	HSIL	HPV-16 pos	HPV16	L. crispatus	I
30663-036 (paired)_V2V3 (trimmed pairs) Abundance	30663-036 _V2V3_I_HSIL	2021-12-29	PC_3107	28	HSIL	HPV-16 pos	HPV16	L. crispatus	I
30663-036 (paired)_V3V4 (trimmed pairs) Abundance	30663-036 _V3V4_I_HSIL	2021-12-29	PC_3107	28	HSIL	HPV-16 pos	HPV16	L. crispatus	I
30663-036 (paired)_V4V5 (trimmed pairs) Abundance	30663-036 _V4V5_I_HSIL	2021-12-29	PC_3107	28	HSIL	HPV-16 pos	HPV16	L. crispatus	I
30663-036 (paired)_V5V7 (trimmed pairs) Abundance	30663-036 _V5V7_I_HSIL	2021-12-29	PC_3107	28	HSIL	HPV-16 pos	HPV16	L. crispatus	I
30663-036 (paired)_V7V9 (trimmed pairs) Abundance	30663-036 _V7V9_I_HSIL	2021-12-29	PC_3107	28	HSIL	HPV-16 pos	HPV16	L. crispatus	I
30663-037 (paired)_V1V2 (trimmed pairs) Abundance	30663-037 _V1V2_I_HSIL	2021-12-29	PC_3175	40	HSIL	HPV-16 pos	HPV16	L. crispatus	I
30663-037 (paired)_V2V3 (trimmed pairs) Abundance	30663-037 _V2V3_I_HSIL	2021-12-29	PC_3175	40	HSIL	HPV-16 pos	HPV16	L. crispatus	I
30663-037 (paired)_V3V4 (trimmed pairs) Abundance	30663-037 _V3V4_I_HSIL	2021-12-29	PC_3175	40	HSIL	HPV-16 pos	HPV16	L. crispatus	I
30663-037 (paired)_V4V5 (trimmed pairs) Abundance	30663-037 _V4V5_I_HSIL	2021-12-29	PC_3175	40	HSIL	HPV-16 pos	HPV16	L. crispatus	I
30663-037 (paired)_V5V7 (trimmed pairs) Abundance	30663-037 _V5V7_I_HSIL	2021-12-29	PC_3175	40	HSIL	HPV-16 pos	HPV16	L. crispatus	I
30663-037 (paired)_V7V9 (trimmed pairs) Abundance	30663-037 _V7V9_I_HSIL	2021-12-29	PC_3175	40	HSIL	HPV-16 pos	HPV16	L. crispatus	I
30663-038 (paired)_V1V2 (trimmed pairs) Abundance	30663-038 _V1V2_I_HSIL	2021-12-29	PC_3187	29	HSIL	HPV-16 pos	HPV16	L. crispatus	I
30663-038 (paired)_V2V3 (trimmed pairs) Abundance	30663-038 _V2V3_I_HSIL	2021-12-29	PC_3187	29	HSIL	HPV-16 pos	HPV16	L. crispatus	I
30663-038 (paired)_V3V4 (trimmed pairs) Abundance	30663-038 _V3V4_I_HSIL	2021-12-29	PC_3187	29	HSIL	HPV-16 pos	HPV16	L. crispatus	I
30663-038 (paired)_V4V5 (trimmed pairs) Abundance	30663-038 _V4V5_I_HSIL	2021-12-29	PC_3187	29	HSIL	HPV-16 pos	HPV16	L. crispatus	I
30663-038 (paired)_V5V7 (trimmed pairs) Abundance	30663-038 _V5V7_I_HSIL	2021-12-29	PC_3187	29	HSIL	HPV-16 pos	HPV16	L. crispatus	I
30663-038 (paired)_V7V9 (trimmed pairs) Abundance	30663-038 _V7V9_I_HSIL	2021-12-29	PC_3187	29	HSIL	HPV-16 pos	HPV16	L. crispatus	I
30663-039 (paired)_V1V2 (trimmed pairs) Abundance	30663-039 _V1V2_III_HSIL	2021-12-29	PC_3163	29	HSIL	HPV-16 pos	HPV16	L. iners	III
30663-039 (paired)_V2V3 (trimmed pairs) Abundance	30663-039 _V2V3_III_HSIL	2021-12-29	PC_3163	29	HSIL	HPV-16 pos	HPV16	L. iners	III
30663-039 (paired)_V3V4 (trimmed pairs) Abundance	30663-039 _V3V4_III_HSIL	2021-12-29	PC_3163	29	HSIL	HPV-16 pos	HPV16	L. iners	III
30663-039 (paired)_V4V5 (trimmed pairs) Abundance	30663-039 _V4V5_III_HSIL	2021-12-29	PC_3163	29	HSIL	HPV-16 pos	HPV16	L. iners	III
30663-039 (paired)_V5V7 (trimmed pairs) Abundance	30663-039 _V5V7_III_HSIL	2021-12-29	PC_3163	29	HSIL	HPV-16 pos	HPV16	L. iners	III
30663-039 (paired)_V7V9 (trimmed pairs) Abundance	30663-039 _V7V9_III_HSIL	2021-12-29	PC_3163	29	HSIL	HPV-16 pos	HPV16	L. iners	III
30663-040 (paired)_V1V2 (trimmed pairs) Abundance	30663-040 _V1V2_X_HSIL	2021-12-29	PC_3178	29	HSIL	HPV-16 pos	HPV16	L. paragasseri	II
30663-040 (paired)_V2V3 (trimmed pairs) Abundance	30663-040 _V2V3_X_HSIL	2021-12-29	PC_3178	29	HSIL	HPV-16 pos	HPV16	L. paragasseri	II
30663-040 (paired)_V3V4 (trimmed pairs) Abundance	30663-040 _V3V4_X_HSIL	2021-12-29	PC_3178	29	HSIL	HPV-16 pos	HPV16	L. paragasseri	II
30663-040 (paired)_V4V5 (trimmed pairs) Abundance	30663-040 _V4V5_X_HSIL	2021-12-29	PC_3178	29	HSIL	HPV-16 pos	HPV16	L. paragasseri	II
30663-040 (paired)_V5V7 (trimmed pairs) Abundance	30663-040 _V5V7_X_HSIL	2021-12-29	PC_3178	29	HSIL	HPV-16 pos	HPV16	L. paragasseri	II
30663-040 (paired)_V7V9 (trimmed pairs) Abundance	30663-040 _V7V9_X_HSIL	2021-12-29	PC_3178	29	HSIL	HPV-16 pos	HPV16	L. paragasseri	II
30663-041 (paired)_V1V2 (trimmed pairs) Abundance	30663-041 _V1V2_III_HSIL	2021-12-29	PC_3164	30	HSIL	HPV-16 pos	HPV16	L. iners	III
30663-041 (paired)_V2V3 (trimmed pairs) Abundance	30663-041 _V2V3_III_HSIL	2021-12-29	PC_3164	30	HSIL	HPV-16 pos	HPV16	L. iners	III
30663-041 (paired)_V3V4 (trimmed pairs) Abundance	30663-041 _V3V4_III_HSIL	2021-12-29	PC_3164	30	HSIL	HPV-16 pos	HPV16	L. iners	III
30663-041 (paired)_V4V5 (trimmed pairs) Abundance	30663-041 _V4V5_III_HSIL	2021-12-29	PC_3164	30	HSIL	HPV-16 pos	HPV16	L. iners	III
30663-041 (paired)_V5V7 (trimmed pairs) Abundance	30663-041 _V5V7_III_HSIL	2021-12-29	PC_3164	30	HSIL	HPV-16 pos	HPV16	L. iners	III
30663-041 (paired)_V7V9 (trimmed pairs) Abundance	30663-041 _V7V9_III_HSIL	2021-12-29	PC_3164	30	HSIL	HPV-16 pos	HPV16	L. iners	III
30663-042 (paired)_V1V2 (trimmed pairs) Abundance	30663-042 _V1V2_IV-B_HSIL	2021-12-29	PC_3180	28	HSIL	HPV-16 pos	HPV16	G. vaginalis	IV-B
30663-042 (paired)_V2V3 (trimmed pairs) Abundance	30663-042 _V2V3_IV-B_HSIL	2021-12-29	PC_3180	28	HSIL	HPV-16 pos	HPV16	G. vaginalis	IV-B
30663-042 (paired)_V3V4 (trimmed pairs) Abundance	30663-042 _V3V4_IV-B_HSIL	2021-12-29	PC_3180	28	HSIL	HPV-16 pos	HPV16	G. vaginalis	IV-B
30663-042 (paired)_V4V5 (trimmed pairs) Abundance	30663-042 _V4V5_IV-B_HSIL	2021-12-29	PC_3180	28	HSIL	HPV-16 pos	HPV16	G. vaginalis	IV-B
30663-042 (paired)_V5V7 (trimmed pairs) Abundance	30663-042 _V5V7_IV-B_HSIL	2021-12-29	PC_3180	28	HSIL	HPV-16 pos	HPV16	G. vaginalis	IV-B
30663-042 (paired)_V7V9 (trimmed pairs) Abundance	30663-042 _V7V9_IV-B_HSIL	2021-12-29	PC_3180	28	HSIL	HPV-16 pos	HPV16	G. vaginalis	IV-B
30663-043 (paired)_V1V2 (trimmed pairs) Abundance	30663-043 _V1V2_IV-B_HSIL	2021-12-29	PC_3191	26	HSIL	HPV-16 pos	HPV16	S. agalactiae	IV-B
30663-043 (paired)_V2V3 (trimmed pairs) Abundance	30663-043 _V2V3_IV-B_HSIL	2021-12-29	PC_3191	26	HSIL	HPV-16 pos	HPV16	S. agalactiae	IV-B
30663-043 (paired)_V3V4 (trimmed pairs) Abundance	30663-043 _V3V4_IV-B_HSIL	2021-12-29	PC_3191	26	HSIL	HPV-16 pos	HPV16	S. agalactiae	IV-B
30663-043 (paired)_V4V5 (trimmed pairs) Abundance	30663-043 _V4V5_IV-B_HSIL	2021-12-29	PC_3191	26	HSIL	HPV-16 pos	HPV16	S. agalactiae	IV-B
30663-043 (paired)_V5V7 (trimmed pairs) Abundance	30663-043 _V5V7_IV-B_HSIL	2021-12-29	PC_3191	26	HSIL	HPV-16 pos	HPV16	S. agalactiae	IV-B
30663-043 (paired)_V7V9 (trimmed pairs) Abundance	30663-043 _V7V9_IV-B_HSIL	2021-12-29	PC_3191	26	HSIL	HPV-16 pos	HPV16	S. agalactiae	IV-B
30663-044 (paired)_V1V2 (trimmed pairs) Abundance	30663-044 _V1V2_I_HSIL	2021-12-29	PC_3168	35	HSIL	HPV-16 pos	HPV16	L. crispatus	I
30663-044 (paired)_V2V3 (trimmed pairs) Abundance	30663-044 _V2V3_I_HSIL	2021-12-29	PC_3168	35	HSIL	HPV-16 pos	HPV16	L. crispatus	I
30663-044 (paired)_V3V4 (trimmed pairs) Abundance	30663-044 _V3V4_I_HSIL	2021-12-29	PC_3168	35	HSIL	HPV-16 pos	HPV16	L. crispatus	I
30663-044 (paired)_V4V5 (trimmed pairs) Abundance	30663-044 _V4V5_I_HSIL	2021-12-29	PC_3168	35	HSIL	HPV-16 pos	HPV16	L. crispatus	I
30663-044 (paired)_V5V7 (trimmed pairs) Abundance	30663-044 _V5V7_I_HSIL	2021-12-29	PC_3168	35	HSIL	HPV-16 pos	HPV16	L. crispatus	I
30663-044 (paired)_V7V9 (trimmed pairs) Abundance	30663-044 _V7V9_I_HSIL	2021-12-29	PC_3168	35	HSIL	HPV-16 pos	HPV16	L. crispatus	I
30663-045 (paired)_V1V2 (trimmed pairs) Abundance	30663-045 _V1V2_III_HSIL	2021-12-29	PC_3181	24	HSIL	HPV-16 pos	HPV16	L. iners	III
30663-045 (paired)_V2V3 (trimmed pairs) Abundance	30663-045 _V2V3_III_HSIL	2021-12-29	PC_3181	24	HSIL	HPV-16 pos	HPV16	L. iners	III
30663-045 (paired)_V3V4 (trimmed pairs) Abundance	30663-045 _V3V4_III_HSIL	2021-12-29	PC_3181	24	HSIL	HPV-16 pos	HPV16	L. iners	III
30663-045 (paired)_V4V5 (trimmed pairs) Abundance	30663-045 _V4V5_III_HSIL	2021-12-29	PC_3181	24	HSIL	HPV-16 pos	HPV16	L. iners	III
30663-045 (paired)_V5V7 (trimmed pairs) Abundance	30663-045 _V5V7_III_HSIL	2021-12-29	PC_3181	24	HSIL	HPV-16 pos	HPV16	L. iners	III
30663-045 (paired)_V7V9 (trimmed pairs) Abundance	30663-045 _V7V9_III_HSIL	2021-12-29	PC_3181	24	HSIL	HPV-16 pos	HPV16	L. iners	III
30663-046 (paired)_V1V2 (trimmed pairs) Abundance	30663-046 _V1V2_IV-B_HSIL	2021-12-29	PC_3169	27	HSIL	HPV-16 pos	HPV16	G. vaginalis	IV-B
30663-046 (paired)_V2V3 (trimmed pairs) Abundance	30663-046 _V2V3_IV-B_HSIL	2021-12-29	PC_3169	27	HSIL	HPV-16 pos	HPV16	G. vaginalis	IV-B
30663-046 (paired)_V3V4 (trimmed pairs) Abundance	30663-046 _V3V4_IV-B_HSIL	2021-12-29	PC_3169	27	HSIL	HPV-16 pos	HPV16	G. vaginalis	IV-B
30663-046 (paired)_V4V5 (trimmed pairs) Abundance	30663-046 _V4V5_IV-B_HSIL	2021-12-29	PC_3169	27	HSIL	HPV-16 pos	HPV16	G. vaginalis	IV-B
30663-046 (paired)_V5V7 (trimmed pairs) Abundance	30663-046 _V5V7_IV-B_HSIL	2021-12-29	PC_3169	27	HSIL	HPV-16 pos	HPV16	G. vaginalis	IV-B
30663-046 (paired)_V7V9 (trimmed pairs) Abundance	30663-046 _V7V9_IV-B_HSIL	2021-12-29	PC_3169	27	HSIL	HPV-16 pos	HPV16	G. vaginalis	IV-B
30663-047 (paired)_V1V2 (trimmed pairs) Abundance	30663-047 _V1V2_II _HSIL	2021-12-29	PC_3193	33	HSIL	HPV-16 pos	HPV16	L. gasseri	II
30663-047 (paired)_V2V3 (trimmed pairs) Abundance	30663-047 _V2V3_II _HSIL	2021-12-29	PC_3193	33	HSIL	HPV-16 pos	HPV16	L. gasseri	II
30663-047 (paired)_V3V4 (trimmed pairs) Abundance	30663-047 _V3V4_II _HSIL	2021-12-29	PC_3193	33	HSIL	HPV-16 pos	HPV16	L. gasseri	II
30663-047 (paired)_V4V5 (trimmed pairs) Abundance	30663-047 _V4V5_II _HSIL	2021-12-29	PC_3193	33	HSIL	HPV-16 pos	HPV16	L. gasseri	II
30663-047 (paired)_V5V7 (trimmed pairs) Abundance	30663-047 _V5V7_II _HSIL	2021-12-29	PC_3193	33	HSIL	HPV-16 pos	HPV16	L. gasseri	II
30663-047 (paired)_V7V9 (trimmed pairs) Abundance	30663-047 _V7V9_II _HSIL	2021-12-29	PC_3193	33	HSIL	HPV-16 pos	HPV16	L. gasseri	II
30663-048 (paired)_V1V2 (trimmed pairs) Abundance	30663-048 _V1V2__HSIL	2021-12-29	PC_3157	32	HSIL	HPV-16 pos	HPV16	.	.
30663-048 (paired)_V2V3 (trimmed pairs) Abundance	30663-048 _V2V3__HSIL	2021-12-29	PC_3157	32	HSIL	HPV-16 pos	HPV16	.	.
30663-048 (paired)_V3V4 (trimmed pairs) Abundance	30663-048 _V3V4__HSIL	2021-12-29	PC_3157	32	HSIL	HPV-16 pos	HPV16	.	.
30663-048 (paired)_V4V5 (trimmed pairs) Abundance	30663-048 _V4V5__HSIL	2021-12-29	PC_3157	32	HSIL	HPV-16 pos	HPV16	.	.
30663-048 (paired)_V5V7 (trimmed pairs) Abundance	30663-048 _V5V7__HSIL	2021-12-29	PC_3157	32	HSIL	HPV-16 pos	HPV16	.	.
30663-048 (paired)_V7V9 (trimmed pairs) Abundance	30663-048 _V7V9__HSIL	2021-12-29	PC_3157	32	HSIL	HPV-16 pos	HPV16	.	.
30856-001 (paired)_V1V2 (trimmed pairs) Abundance	30856-001 _V1V2_I_ASCUS	2022-09-29	PC_0762	34	ASCUS	HPV-16 pos	HPV16	L. crispatus	I
30856-001 (paired)_V2V3 (trimmed pairs) Abundance	30856-001 _V2V3_I_ASCUS	2022-09-29	PC_0762	34	ASCUS	HPV-16 pos	HPV16	L. crispatus	I
30856-001 (paired)_V3V4 (trimmed pairs) Abundance	30856-001 _V3V4_I_ASCUS	2022-09-29	PC_0762	34	ASCUS	HPV-16 pos	HPV16	L. crispatus	I
30856-001 (paired)_V4V5 (trimmed pairs) Abundance	30856-001 _V4V5_I_ASCUS	2022-09-29	PC_0762	34	ASCUS	HPV-16 pos	HPV16	L. crispatus	I
30856-001 (paired)_V5V7 (trimmed pairs) Abundance	30856-001 _V5V7_I_ASCUS	2022-09-29	PC_0762	34	ASCUS	HPV-16 pos	HPV16	L. crispatus	I
30856-001 (paired)_V7V9 (trimmed pairs) Abundance	30856-001 _V7V9_I_ASCUS	2022-09-29	PC_0762	34	ASCUS	HPV-16 pos	HPV16	L. crispatus	I
30856-002 (paired)_V1V2 (trimmed pairs) Abundance	30856-002 _V1V2_IV-B_ASCUS	2022-09-29	PC_0786	24	ASCUS	HPV-16 pos	HPV16	S. amnii	IV-B
30856-002 (paired)_V2V3 (trimmed pairs) Abundance	30856-002 _V2V3_IV-B_ASCUS	2022-09-29	PC_0786	24	ASCUS	HPV-16 pos	HPV16	S. amnii	IV-B
30856-002 (paired)_V3V4 (trimmed pairs) Abundance	30856-002 _V3V4_IV-B_ASCUS	2022-09-29	PC_0786	24	ASCUS	HPV-16 pos	HPV16	S. amnii	IV-B
30856-002 (paired)_V4V5 (trimmed pairs) Abundance	30856-002 _V4V5_IV-B_ASCUS	2022-09-29	PC_0786	24	ASCUS	HPV-16 pos	HPV16	S. amnii	IV-B
30856-002 (paired)_V5V7 (trimmed pairs) Abundance	30856-002 _V5V7_IV-B_ASCUS	2022-09-29	PC_0786	24	ASCUS	HPV-16 pos	HPV16	S. amnii	IV-B
30856-002 (paired)_V7V9 (trimmed pairs) Abundance	30856-002 _V7V9_IV-B_ASCUS	2022-09-29	PC_0786	24	ASCUS	HPV-16 pos	HPV16	S. amnii	IV-B
30856-003 (paired)_V1V2 (trimmed pairs) Abundance	30856-003 _V1V2_III_ASCUS	2022-09-29	PC_0802	22	ASCUS	HPV-16 neg	HPV58	L. iners	III
30856-003 (paired)_V2V3 (trimmed pairs) Abundance	30856-003 _V2V3_III_ASCUS	2022-09-29	PC_0802	22	ASCUS	HPV-16 neg	HPV58	L. iners	III
30856-003 (paired)_V3V4 (trimmed pairs) Abundance	30856-003 _V3V4_III_ASCUS	2022-09-29	PC_0802	22	ASCUS	HPV-16 neg	HPV58	L. iners	III
30856-003 (paired)_V4V5 (trimmed pairs) Abundance	30856-003 _V4V5_III_ASCUS	2022-09-29	PC_0802	22	ASCUS	HPV-16 neg	HPV58	L. iners	III
30856-003 (paired)_V5V7 (trimmed pairs) Abundance	30856-003 _V5V7_III_ASCUS	2022-09-29	PC_0802	22	ASCUS	HPV-16 neg	HPV58	L. iners	III
30856-003 (paired)_V7V9 (trimmed pairs) Abundance	30856-003 _V7V9_III_ASCUS	2022-09-29	PC_0802	22	ASCUS	HPV-16 neg	HPV58	L. iners	III
30856-004 (paired)_V1V2 (trimmed pairs) Abundance	30856-004 _V1V2_V_ASCUS	2022-09-29	PC_0834	32	ASCUS	HPV-16 pos	HPV16	L. jensenii	V
30856-004 (paired)_V2V3 (trimmed pairs) Abundance	30856-004 _V2V3_V_ASCUS	2022-09-29	PC_0834	32	ASCUS	HPV-16 pos	HPV16	L. jensenii	V
30856-004 (paired)_V3V4 (trimmed pairs) Abundance	30856-004 _V3V4_V_ASCUS	2022-09-29	PC_0834	32	ASCUS	HPV-16 pos	HPV16	L. jensenii	V
30856-004 (paired)_V4V5 (trimmed pairs) Abundance	30856-004 _V4V5_V_ASCUS	2022-09-29	PC_0834	32	ASCUS	HPV-16 pos	HPV16	L. jensenii	V
30856-004 (paired)_V5V7 (trimmed pairs) Abundance	30856-004 _V5V7_V_ASCUS	2022-09-29	PC_0834	32	ASCUS	HPV-16 pos	HPV16	L. jensenii	V
30856-004 (paired)_V7V9 (trimmed pairs) Abundance	30856-004 _V7V9_V_ASCUS	2022-09-29	PC_0834	32	ASCUS	HPV-16 pos	HPV16	L. jensenii	V
30856-005 (paired)_V1V2 (trimmed pairs) Abundance	30856-005 _V1V2_I_ASCUS	2022-09-29	PC_0779	40	ASCUS	HPV-16 pos	HPV16	L. crispatus	I
30856-005 (paired)_V2V3 (trimmed pairs) Abundance	30856-005 _V2V3_I_ASCUS	2022-09-29	PC_0779	40	ASCUS	HPV-16 pos	HPV16	L. crispatus	I
30856-005 (paired)_V3V4 (trimmed pairs) Abundance	30856-005 _V3V4_I_ASCUS	2022-09-29	PC_0779	40	ASCUS	HPV-16 pos	HPV16	L. crispatus	I
30856-005 (paired)_V4V5 (trimmed pairs) Abundance	30856-005 _V4V5_I_ASCUS	2022-09-29	PC_0779	40	ASCUS	HPV-16 pos	HPV16	L. crispatus	I
30856-005 (paired)_V5V7 (trimmed pairs) Abundance	30856-005 _V5V7_I_ASCUS	2022-09-29	PC_0779	40	ASCUS	HPV-16 pos	HPV16	L. crispatus	I
30856-005 (paired)_V7V9 (trimmed pairs) Abundance	30856-005 _V7V9_I_ASCUS	2022-09-29	PC_0779	40	ASCUS	HPV-16 pos	HPV16	L. crispatus	I
30856-006 (paired)_V1V2 (trimmed pairs) Abundance	30856-006 _V1V2_IV-A_ASCUS	2022-09-29	PC_0803	22	ASCUS	HPV-16 neg	HPV54	L. iners	IV-A
30856-006 (paired)_V2V3 (trimmed pairs) Abundance	30856-006 _V2V3_IV-A_ASCUS	2022-09-29	PC_0803	22	ASCUS	HPV-16 neg	HPV54	L. iners	IV-A
30856-006 (paired)_V3V4 (trimmed pairs) Abundance	30856-006 _V3V4_IV-A_ASCUS	2022-09-29	PC_0803	22	ASCUS	HPV-16 neg	HPV54	L. iners	IV-A
30856-006 (paired)_V4V5 (trimmed pairs) Abundance	30856-006 _V4V5_IV-A_ASCUS	2022-09-29	PC_0803	22	ASCUS	HPV-16 neg	HPV54	L. iners	IV-A
30856-006 (paired)_V5V7 (trimmed pairs) Abundance	30856-006 _V5V7_IV-A_ASCUS	2022-09-29	PC_0803	22	ASCUS	HPV-16 neg	HPV54	L. iners	IV-A
30856-006 (paired)_V7V9 (trimmed pairs) Abundance	30856-006 _V7V9_IV-A_ASCUS	2022-09-29	PC_0803	22	ASCUS	HPV-16 neg	HPV54	L. iners	IV-A
30856-007 (paired)_V1V2 (trimmed pairs) Abundance	30856-007 _V1V2_I_ASCUS	2022-09-29	PC_0843	30	ASCUS	HPV-16 neg	HPV39	L. crispatus	I
30856-007 (paired)_V2V3 (trimmed pairs) Abundance	30856-007 _V2V3_I_ASCUS	2022-09-29	PC_0843	30	ASCUS	HPV-16 neg	HPV39	L. crispatus	I
30856-007 (paired)_V3V4 (trimmed pairs) Abundance	30856-007 _V3V4_I_ASCUS	2022-09-29	PC_0843	30	ASCUS	HPV-16 neg	HPV39	L. crispatus	I
30856-007 (paired)_V4V5 (trimmed pairs) Abundance	30856-007 _V4V5_I_ASCUS	2022-09-29	PC_0843	30	ASCUS	HPV-16 neg	HPV39	L. crispatus	I
30856-007 (paired)_V5V7 (trimmed pairs) Abundance	30856-007 _V5V7_I_ASCUS	2022-09-29	PC_0843	30	ASCUS	HPV-16 neg	HPV39	L. crispatus	I
30856-007 (paired)_V7V9 (trimmed pairs) Abundance	30856-007 _V7V9_I_ASCUS	2022-09-29	PC_0843	30	ASCUS	HPV-16 neg	HPV39	L. crispatus	I
30856-008 (paired)_V1V2 (trimmed pairs) Abundance	30856-008 _V1V2_IV-A_ASCUS	2022-09-29	PC_0772	23	ASCUS	HPV-16 pos	HPV16	L. iners	IV-A
30856-008 (paired)_V2V3 (trimmed pairs) Abundance	30856-008 _V2V3_IV-A_ASCUS	2022-09-29	PC_0772	23	ASCUS	HPV-16 pos	HPV16	L. iners	IV-A
30856-008 (paired)_V3V4 (trimmed pairs) Abundance	30856-008 _V3V4_IV-A_ASCUS	2022-09-29	PC_0772	23	ASCUS	HPV-16 pos	HPV16	L. iners	IV-A
30856-008 (paired)_V4V5 (trimmed pairs) Abundance	30856-008 _V4V5_IV-A_ASCUS	2022-09-29	PC_0772	23	ASCUS	HPV-16 pos	HPV16	L. iners	IV-A
30856-008 (paired)_V5V7 (trimmed pairs) Abundance	30856-008 _V5V7_IV-A_ASCUS	2022-09-29	PC_0772	23	ASCUS	HPV-16 pos	HPV16	L. iners	IV-A
30856-008 (paired)_V7V9 (trimmed pairs) Abundance	30856-008 _V7V9_IV-A_ASCUS	2022-09-29	PC_0772	23	ASCUS	HPV-16 pos	HPV16	L. iners	IV-A
30856-009 (paired)_V1V2 (trimmed pairs) Abundance	30856-009 _V1V2_III_ASCUS	2022-09-29	PC_0844	32	ASCUS	HPV-16 pos	HPV16	L. iners	III
30856-009 (paired)_V2V3 (trimmed pairs) Abundance	30856-009 _V2V3_III_ASCUS	2022-09-29	PC_0844	32	ASCUS	HPV-16 pos	HPV16	L. iners	III
30856-009 (paired)_V3V4 (trimmed pairs) Abundance	30856-009 _V3V4_III_ASCUS	2022-09-29	PC_0844	32	ASCUS	HPV-16 pos	HPV16	L. iners	III
30856-009 (paired)_V4V5 (trimmed pairs) Abundance	30856-009 _V4V5_III_ASCUS	2022-09-29	PC_0844	32	ASCUS	HPV-16 pos	HPV16	L. iners	III
30856-009 (paired)_V5V7 (trimmed pairs) Abundance	30856-009 _V5V7_III_ASCUS	2022-09-29	PC_0844	32	ASCUS	HPV-16 pos	HPV16	L. iners	III
30856-009 (paired)_V7V9 (trimmed pairs) Abundance	30856-009 _V7V9_III_ASCUS	2022-09-29	PC_0844	32	ASCUS	HPV-16 pos	HPV16	L. iners	III
30856-010 (paired)_V1V2 (trimmed pairs) Abundance	30856-010 _V1V2_I_ASCUS	2022-09-29	PC_0853	43	ASCUS	HPV-16 neg	HPV39	L. crispatus	I
30856-010 (paired)_V2V3 (trimmed pairs) Abundance	30856-010 _V2V3_I_ASCUS	2022-09-29	PC_0853	43	ASCUS	HPV-16 neg	HPV39	L. crispatus	I
30856-010 (paired)_V3V4 (trimmed pairs) Abundance	30856-010 _V3V4_I_ASCUS	2022-09-29	PC_0853	43	ASCUS	HPV-16 neg	HPV39	L. crispatus	I
30856-010 (paired)_V4V5 (trimmed pairs) Abundance	30856-010 _V4V5_I_ASCUS	2022-09-29	PC_0853	43	ASCUS	HPV-16 neg	HPV39	L. crispatus	I
30856-010 (paired)_V5V7 (trimmed pairs) Abundance	30856-010 _V5V7_I_ASCUS	2022-09-29	PC_0853	43	ASCUS	HPV-16 neg	HPV39	L. crispatus	I
30856-010 (paired)_V7V9 (trimmed pairs) Abundance	30856-010 _V7V9_I_ASCUS	2022-09-29	PC_0853	43	ASCUS	HPV-16 neg	HPV39	L. crispatus	I
30856-011 (paired)_V1V2 (trimmed pairs) Abundance	30856-011 _V1V2_IV-B_ASCUS	2022-09-29	PC_0798	23	ASCUS	HPV-16 neg	HPV58	P. bivia	IV-B
30856-011 (paired)_V2V3 (trimmed pairs) Abundance	30856-011 _V2V3_IV-B_ASCUS	2022-09-29	PC_0798	23	ASCUS	HPV-16 neg	HPV58	P. bivia	IV-B
30856-011 (paired)_V3V4 (trimmed pairs) Abundance	30856-011 _V3V4_IV-B_ASCUS	2022-09-29	PC_0798	23	ASCUS	HPV-16 neg	HPV58	P. bivia	IV-B
30856-011 (paired)_V4V5 (trimmed pairs) Abundance	30856-011 _V4V5_IV-B_ASCUS	2022-09-29	PC_0798	23	ASCUS	HPV-16 neg	HPV58	P. bivia	IV-B
30856-011 (paired)_V5V7 (trimmed pairs) Abundance	30856-011 _V5V7_IV-B_ASCUS	2022-09-29	PC_0798	23	ASCUS	HPV-16 neg	HPV58	P. bivia	IV-B
30856-011 (paired)_V7V9 (trimmed pairs) Abundance	30856-011 _V7V9_IV-B_ASCUS	2022-09-29	PC_0798	23	ASCUS	HPV-16 neg	HPV58	P. bivia	IV-B
30856-012 (paired)_V1V2 (trimmed pairs) Abundance	30856-012 _V1V2_III_ASCUS	2022-09-29	PC_0799	36	ASCUS	HPV-16 neg	HPV18	L. iners	III
30856-012 (paired)_V2V3 (trimmed pairs) Abundance	30856-012 _V2V3_III_ASCUS	2022-09-29	PC_0799	36	ASCUS	HPV-16 neg	HPV18	L. iners	III
30856-012 (paired)_V3V4 (trimmed pairs) Abundance	30856-012 _V3V4_III_ASCUS	2022-09-29	PC_0799	36	ASCUS	HPV-16 neg	HPV18	L. iners	III
30856-012 (paired)_V4V5 (trimmed pairs) Abundance	30856-012 _V4V5_III_ASCUS	2022-09-29	PC_0799	36	ASCUS	HPV-16 neg	HPV18	L. iners	III
30856-012 (paired)_V5V7 (trimmed pairs) Abundance	30856-012 _V5V7_III_ASCUS	2022-09-29	PC_0799	36	ASCUS	HPV-16 neg	HPV18	L. iners	III
30856-012 (paired)_V7V9 (trimmed pairs) Abundance	30856-012 _V7V9_III_ASCUS	2022-09-29	PC_0799	36	ASCUS	HPV-16 neg	HPV18	L. iners	III
30856-013 (paired)_V1V2 (trimmed pairs) Abundance	30856-013 _V1V2_IV-B_NILM	2022-09-29	PC_0073	61	NILM	HPV neg	HPV0	P. bivia	IV-B
30856-013 (paired)_V2V3 (trimmed pairs) Abundance	30856-013 _V2V3_IV-B_NILM	2022-09-29	PC_0073	61	NILM	HPV neg	HPV0	P. bivia	IV-B
30856-013 (paired)_V3V4 (trimmed pairs) Abundance	30856-013 _V3V4_IV-B_NILM	2022-09-29	PC_0073	61	NILM	HPV neg	HPV0	P. bivia	IV-B
30856-013 (paired)_V4V5 (trimmed pairs) Abundance	30856-013 _V4V5_IV-B_NILM	2022-09-29	PC_0073	61	NILM	HPV neg	HPV0	P. bivia	IV-B
30856-013 (paired)_V5V7 (trimmed pairs) Abundance	30856-013 _V5V7_IV-B_NILM	2022-09-29	PC_0073	61	NILM	HPV neg	HPV0	P. bivia	IV-B
30856-013 (paired)_V7V9 (trimmed pairs) Abundance	30856-013 _V7V9_IV-B_NILM	2022-09-29	PC_0073	61	NILM	HPV neg	HPV0	P. bivia	IV-B
30856-014 (paired)_V1V2 (trimmed pairs) Abundance	30856-014 _V1V2_III_NILM	2022-09-29	PC_0074	27	NILM	HPV neg	HPV0	L. iners	III
30856-014 (paired)_V2V3 (trimmed pairs) Abundance	30856-014 _V2V3_III_NILM	2022-09-29	PC_0074	27	NILM	HPV neg	HPV0	L. iners	III
30856-014 (paired)_V3V4 (trimmed pairs) Abundance	30856-014 _V3V4_III_NILM	2022-09-29	PC_0074	27	NILM	HPV neg	HPV0	L. iners	III
30856-014 (paired)_V4V5 (trimmed pairs) Abundance	30856-014 _V4V5_III_NILM	2022-09-29	PC_0074	27	NILM	HPV neg	HPV0	L. iners	III
30856-014 (paired)_V5V7 (trimmed pairs) Abundance	30856-014 _V5V7_III_NILM	2022-09-29	PC_0074	27	NILM	HPV neg	HPV0	L. iners	III
30856-014 (paired)_V7V9 (trimmed pairs) Abundance	30856-014 _V7V9_III_NILM	2022-09-29	PC_0074	27	NILM	HPV neg	HPV0	L. iners	III
30856-015 (paired)_V1V2 (trimmed pairs) Abundance	30856-015 _V1V2_IV-B_NILM	2022-09-29	PC_0081	29	NILM	HPV neg	HPV0	G. vaginalis	IV-B
30856-015 (paired)_V2V3 (trimmed pairs) Abundance	30856-015 _V2V3_IV-B_NILM	2022-09-29	PC_0081	29	NILM	HPV neg	HPV0	G. vaginalis	IV-B
30856-015 (paired)_V3V4 (trimmed pairs) Abundance	30856-015 _V3V4_IV-B_NILM	2022-09-29	PC_0081	29	NILM	HPV neg	HPV0	G. vaginalis	IV-B
30856-015 (paired)_V4V5 (trimmed pairs) Abundance	30856-015 _V4V5_IV-B_NILM	2022-09-29	PC_0081	29	NILM	HPV neg	HPV0	G. vaginalis	IV-B
30856-015 (paired)_V5V7 (trimmed pairs) Abundance	30856-015 _V5V7_IV-B_NILM	2022-09-29	PC_0081	29	NILM	HPV neg	HPV0	G. vaginalis	IV-B
30856-015 (paired)_V7V9 (trimmed pairs) Abundance	30856-015 _V7V9_IV-B_NILM	2022-09-29	PC_0081	29	NILM	HPV neg	HPV0	G. vaginalis	IV-B
30856-016 (paired)_V1V2 (trimmed pairs) Abundance	30856-016 _V1V2_III_NILM	2022-09-29	PC_0083	27	NILM	HPV neg	HPV0	L. iners	III
30856-016 (paired)_V2V3 (trimmed pairs) Abundance	30856-016 _V2V3_III_NILM	2022-09-29	PC_0083	27	NILM	HPV neg	HPV0	L. iners	III
30856-016 (paired)_V3V4 (trimmed pairs) Abundance	30856-016 _V3V4_III_NILM	2022-09-29	PC_0083	27	NILM	HPV neg	HPV0	L. iners	III
30856-016 (paired)_V4V5 (trimmed pairs) Abundance	30856-016 _V4V5_III_NILM	2022-09-29	PC_0083	27	NILM	HPV neg	HPV0	L. iners	III
30856-016 (paired)_V5V7 (trimmed pairs) Abundance	30856-016 _V5V7_III_NILM	2022-09-29	PC_0083	27	NILM	HPV neg	HPV0	L. iners	III
30856-016 (paired)_V7V9 (trimmed pairs) Abundance	30856-016 _V7V9_III_NILM	2022-09-29	PC_0083	27	NILM	HPV neg	HPV0	L. iners	III
30856-017 (paired)_V1V2 (trimmed pairs) Abundance	30856-017 _V1V2_I_NILM	2022-09-29	PC_0084	29	NILM	HPV neg	HPV0	L. crispatus	I
30856-017 (paired)_V2V3 (trimmed pairs) Abundance	30856-017 _V2V3_I_NILM	2022-09-29	PC_0084	29	NILM	HPV neg	HPV0	L. crispatus	I
30856-017 (paired)_V3V4 (trimmed pairs) Abundance	30856-017 _V3V4_I_NILM	2022-09-29	PC_0084	29	NILM	HPV neg	HPV0	L. crispatus	I
30856-017 (paired)_V4V5 (trimmed pairs) Abundance	30856-017 _V4V5_I_NILM	2022-09-29	PC_0084	29	NILM	HPV neg	HPV0	L. crispatus	I
30856-017 (paired)_V5V7 (trimmed pairs) Abundance	30856-017 _V5V7_I_NILM	2022-09-29	PC_0084	29	NILM	HPV neg	HPV0	L. crispatus	I
30856-017 (paired)_V7V9 (trimmed pairs) Abundance	30856-017 _V7V9_I_NILM	2022-09-29	PC_0084	29	NILM	HPV neg	HPV0	L. crispatus	I
30856-018 (paired)_V1V2 (trimmed pairs) Abundance	30856-018 _V1V2_IV-B_NILM	2022-09-29	PC_0087	29	NILM	HPV neg	HPV0	G. vaginalis	IV-B
30856-018 (paired)_V2V3 (trimmed pairs) Abundance	30856-018 _V2V3_IV-B_NILM	2022-09-29	PC_0087	29	NILM	HPV neg	HPV0	G. vaginalis	IV-B
30856-018 (paired)_V3V4 (trimmed pairs) Abundance	30856-018 _V3V4_IV-B_NILM	2022-09-29	PC_0087	29	NILM	HPV neg	HPV0	G. vaginalis	IV-B
30856-018 (paired)_V4V5 (trimmed pairs) Abundance	30856-018 _V4V5_IV-B_NILM	2022-09-29	PC_0087	29	NILM	HPV neg	HPV0	G. vaginalis	IV-B
30856-018 (paired)_V5V7 (trimmed pairs) Abundance	30856-018 _V5V7_IV-B_NILM	2022-09-29	PC_0087	29	NILM	HPV neg	HPV0	G. vaginalis	IV-B
30856-018 (paired)_V7V9 (trimmed pairs) Abundance	30856-018 _V7V9_IV-B_NILM	2022-09-29	PC_0087	29	NILM	HPV neg	HPV0	G. vaginalis	IV-B
30856-019 (paired)_V1V2 (trimmed pairs) Abundance	30856-019 _V1V2_I_NILM	2022-09-29	PC_0091	23	NILM	HPV neg	HPV0	L. crispatus	I
30856-019 (paired)_V2V3 (trimmed pairs) Abundance	30856-019 _V2V3_I_NILM	2022-09-29	PC_0091	23	NILM	HPV neg	HPV0	L. crispatus	I
30856-019 (paired)_V3V4 (trimmed pairs) Abundance	30856-019 _V3V4_I_NILM	2022-09-29	PC_0091	23	NILM	HPV neg	HPV0	L. crispatus	I
30856-019 (paired)_V4V5 (trimmed pairs) Abundance	30856-019 _V4V5_I_NILM	2022-09-29	PC_0091	23	NILM	HPV neg	HPV0	L. crispatus	I
30856-019 (paired)_V5V7 (trimmed pairs) Abundance	30856-019 _V5V7_I_NILM	2022-09-29	PC_0091	23	NILM	HPV neg	HPV0	L. crispatus	I
30856-019 (paired)_V7V9 (trimmed pairs) Abundance	30856-019 _V7V9_I_NILM	2022-09-29	PC_0091	23	NILM	HPV neg	HPV0	L. crispatus	I
30856-020 (paired)_V1V2 (trimmed pairs) Abundance	30856-020 _V1V2_V_NILM	2022-09-29	PC_0092	41	NILM	HPV neg	HPV0	L. jensenii	V
30856-020 (paired)_V2V3 (trimmed pairs) Abundance	30856-020 _V2V3_V_NILM	2022-09-29	PC_0092	41	NILM	HPV neg	HPV0	L. jensenii	V
30856-020 (paired)_V3V4 (trimmed pairs) Abundance	30856-020 _V3V4_V_NILM	2022-09-29	PC_0092	41	NILM	HPV neg	HPV0	L. jensenii	V
30856-020 (paired)_V4V5 (trimmed pairs) Abundance	30856-020 _V4V5_V_NILM	2022-09-29	PC_0092	41	NILM	HPV neg	HPV0	L. jensenii	V
30856-020 (paired)_V5V7 (trimmed pairs) Abundance	30856-020 _V5V7_V_NILM	2022-09-29	PC_0092	41	NILM	HPV neg	HPV0	L. jensenii	V
30856-020 (paired)_V7V9 (trimmed pairs) Abundance	30856-020 _V7V9_V_NILM	2022-09-29	PC_0092	41	NILM	HPV neg	HPV0	L. jensenii	V
30856-021 (paired)_V1V2 (trimmed pairs) Abundance	30856-021 _V1V2_III_NILM	2022-09-29	PC_0094	27	NILM	HPV neg	HPV0	L. iners	III
30856-021 (paired)_V2V3 (trimmed pairs) Abundance	30856-021 _V2V3_III_NILM	2022-09-29	PC_0094	27	NILM	HPV neg	HPV0	L. iners	III
30856-021 (paired)_V3V4 (trimmed pairs) Abundance	30856-021 _V3V4_III_NILM	2022-09-29	PC_0094	27	NILM	HPV neg	HPV0	L. iners	III
30856-021 (paired)_V4V5 (trimmed pairs) Abundance	30856-021 _V4V5_III_NILM	2022-09-29	PC_0094	27	NILM	HPV neg	HPV0	L. iners	III
30856-021 (paired)_V5V7 (trimmed pairs) Abundance	30856-021 _V5V7_III_NILM	2022-09-29	PC_0094	27	NILM	HPV neg	HPV0	L. iners	III
30856-021 (paired)_V7V9 (trimmed pairs) Abundance	30856-021 _V7V9_III_NILM	2022-09-29	PC_0094	27	NILM	HPV neg	HPV0	L. iners	III
30856-022 (paired)_V1V2 (trimmed pairs) Abundance	30856-022 _V1V2_III_NILM	2022-09-29	PC_0096	22	NILM	HPV neg	HPV0	L. iners	III
30856-022 (paired)_V2V3 (trimmed pairs) Abundance	30856-022 _V2V3_III_NILM	2022-09-29	PC_0096	22	NILM	HPV neg	HPV0	L. iners	III
30856-022 (paired)_V3V4 (trimmed pairs) Abundance	30856-022 _V3V4_III_NILM	2022-09-29	PC_0096	22	NILM	HPV neg	HPV0	L. iners	III
30856-022 (paired)_V4V5 (trimmed pairs) Abundance	30856-022 _V4V5_III_NILM	2022-09-29	PC_0096	22	NILM	HPV neg	HPV0	L. iners	III
30856-022 (paired)_V5V7 (trimmed pairs) Abundance	30856-022 _V5V7_III_NILM	2022-09-29	PC_0096	22	NILM	HPV neg	HPV0	L. iners	III
30856-022 (paired)_V7V9 (trimmed pairs) Abundance	30856-022 _V7V9_III_NILM	2022-09-29	PC_0096	22	NILM	HPV neg	HPV0	L. iners	III
30856-023 (paired)_V1V2 (trimmed pairs) Abundance	30856-023 _V1V2_S_VAG_std1	2022-09-29	VAG_std1	.	VAG_std1	HPV neg	HPV0	Vag std	S
30856-023 (paired)_V2V3 (trimmed pairs) Abundance	30856-023 _V2V3_S_VAG_std1	2022-09-29	VAG_std1	.	VAG_std1	HPV neg	HPV0	Vag std	S
30856-023 (paired)_V3V4 (trimmed pairs) Abundance	30856-023 _V3V4_S_VAG_std1	2022-09-29	VAG_std1	.	VAG_std1	HPV neg	HPV0	Vag std	S
30856-023 (paired)_V4V5 (trimmed pairs) Abundance	30856-023 _V4V5_S_VAG_std1	2022-09-29	VAG_std1	.	VAG_std1	HPV neg	HPV0	Vag std	S
30856-023 (paired)_V5V7 (trimmed pairs) Abundance	30856-023 _V5V7_S_VAG_std1	2022-09-29	VAG_std1	.	VAG_std1	HPV neg	HPV0	Vag std	S
30856-023 (paired)_V7V9 (trimmed pairs) Abundance	30856-023 _V7V9_S_VAG_std1	2022-09-29	VAG_std1	.	VAG_std1	HPV neg	HPV0	Vag std	S
30856-024 (paired)_V1V2 (trimmed pairs) Abundance	30856-024 _V1V2_S_VAG_std2	2022-09-29	VAG_std2	.	VAG_std2	HPV neg	HPV0	Vag std	S
30856-024 (paired)_V2V3 (trimmed pairs) Abundance	30856-024 _V2V3_S_VAG_std2	2022-09-29	VAG_std2	.	VAG_std2	HPV neg	HPV0	Vag std	S
30856-024 (paired)_V3V4 (trimmed pairs) Abundance	30856-024 _V3V4_S_VAG_std2	2022-09-29	VAG_std2	.	VAG_std2	HPV neg	HPV0	Vag std	S
30856-024 (paired)_V4V5 (trimmed pairs) Abundance	30856-024 _V4V5_S_VAG_std2	2022-09-29	VAG_std2	.	VAG_std2	HPV neg	HPV0	Vag std	S
30856-024 (paired)_V5V7 (trimmed pairs) Abundance	30856-024 _V5V7_S_VAG_std2	2022-09-29	VAG_std2	.	VAG_std2	HPV neg	HPV0	Vag std	S
30856-024 (paired)_V7V9 (trimmed pairs) Abundance	30856-024 _V7V9_S_VAG_std2	2022-09-29	VAG_std2	.	VAG_std2	HPV neg	HPV0	Vag std	S
