# Supplementary material for: Cervicovaginal Microbiome and HPV: A Standardized Approach to 16S/ITS NGS and Microbial Community Profiling for Viral Association
Source: Int J Mol Sci. 2025 Aug 21;26(16):8090. doi: 10.3390/ijms26168090 (PMC12386612; doi:10.3390/ijms26168090)
Supplement: Supplementary file 1 [file ijms-26-08090-s001.zip › ijms-3725007_SUPP_R1_/TABLE S4_DIFF ABUNDANCE CST I-V, N-66.xlsx]

## Sheet: Diff Abun CST I-V, N-66
Name	II vs. I - Max group mean	II vs. I - Log₂ fold change	II vs. I - Fold change	II vs. I - P-value	II vs. I - FDR p-value	II vs. I - Bonferroni	III vs. I - Max group mean	III vs. I - Log₂ fold change	III vs. I - Fold change	III vs. I - P-value	III vs. I - FDR p-value	III vs. I - Bonferroni	IV-A vs. I - Max group mean	IV-A vs. I - Log₂ fold change	IV-A vs. I - Fold change	IV-A vs. I - P-value	IV-A vs. I - FDR p-value	IV-A vs. I - Bonferroni	IV-B vs. I - Max group mean	IV-B vs. I - Log₂ fold change	IV-B vs. I - Fold change	IV-B vs. I - P-value	IV-B vs. I - FDR p-value	IV-B vs. I - Bonferroni	V vs. I - Max group mean	V vs. I - Log₂ fold change	V vs. I - Fold change	V vs. I - P-value	V vs. I - FDR p-value	V vs. I - Bonferroni
Mobiluncus mulieris	0	-0.077094	-1.05489	0.987023	0.987559	1	0	-0.836971	-1.7863	0.610372	0.675791	1	0	0.0695115	1.04936	0.980497	0.998953	1	1481.53	13.1141	8866.22	2.95839e-18	5.91678e-18	8.87517e-17	0	-6.18731	-72.8729	0.0395294	0.0507611	1
Bifidobacterium breve	3001	19.074	551880	4.81689e-14	7.22533e-13	1.44507e-12	0	-0.748409	-1.67994	0.664914	0.675791	1	0	0.20983	1.15655	0.943891	0.998953	1	22047.7	17.8836	241819	2.31495e-28	2.31495e-27	6.94486e-27	0	-6.18864	-72.9401	0.049422	0.0570254	1
Gardnerella vaginalis	4649	3.99454	15.9396	0.214677	0.920046	1	1202.46	0.906853	1.87495	0.582927	0.675791	1	53136	7.81877	225.78	0.0062664	0.031332	0.187992	95049.3	7.48465	179.104	4.70097e-05	5.2233e-05	0.00141029	2056.25	-4.31364	-19.8854	0.131541	0.136076	1
Atopobium vaginae	0	-0.0788517	-1.05618	0.987331	0.987559	1	130.75	10.5167	1464.99	1.12601e-11	3.37802e-10	3.37802e-10	8816.75	15.4039	43353.5	8.05343e-11	1.20801e-09	2.41603e-09	5477.67	15.7023	53318.4	5.00389e-21	1.3647e-20	1.50117e-19	0	-6.18915	-72.966	0.0540888	0.0600987	1
Coriobacteriales bacterium	0	-0.0757901	-1.05394	0.986864	0.987559	1	0	-0.939724	-1.91816	0.548916	0.675791	1	0	-0.0710864	-1.05051	0.979178	0.998953	1	2850.47	14.2274	19181.2	3.48895e-24	1.30836e-23	1.04669e-22	0	-6.18596	-72.8047	0.0316631	0.0507611	0.949892
Porphyromonas asaccharolytica	0	-0.0766899	-1.0546	0.986971	0.987559	1	0	-0.867433	-1.82441	0.592069	0.675791	1	0	0.0256418	1.01793	0.992708	0.998953	1	110.4	11.8734	3751.94	7.5022e-16	1.12533e-15	2.25066e-14	0	-6.18689	-72.8517	0.0369345	0.0507611	1
Porphyromonas uenonis	0	-0.076881	-1.05474	0.986992	0.987559	1	0	-0.85288	-1.8061	0.600678	0.675791	1	0	0.0463489	1.03265	0.986897	0.998953	1	1909.73	13.657	12917.1	4.19815e-20	1.04954e-19	1.25944e-18	0	-6.18709	-72.8617	0.0380882	0.0507611	1
Prevotella bivia	0	-0.0740286	-1.05265	0.986708	0.987559	1	0	-1.10055	-2.14436	0.456915	0.675791	1	0	-0.257134	-1.1951	0.92066	0.998953	1	29444.4	18.1413	289125	9.27055e-46	2.78116e-44	2.78116e-44	0	-6.18415	-72.7137	0.0234891	0.0507611	0.704673
Campylobacter ureolyticus	0	-0.0766706	-1.05458	0.98697	0.987559	1	0	-0.868921	-1.8263	0.591252	0.675791	1	0	0.0235488	1.01646	0.9933	0.998953	1	603.667	11.8198	3615.04	9.60066e-16	1.30918e-15	2.8802e-14	0	-6.18687	-72.8507	0.0368448	0.0507611	1
Aerococcus christensenii	0	-0.0796864	-1.05679	0.987559	0.987559	1	110.25	10.0783	1081.11	7.5291e-10	1.12936e-08	2.25873e-08	0	0.360413	1.28379	0.909621	0.998953	1	985.2	12.9195	7747.64	2.93561e-13	3.52273e-13	8.80682e-12	0	-6.19004	-73.0108	0.0642478	0.068837	1
Lactobacillus crispatus	341537	-21.0031	-2.1017e+06	3.41441e-05	0.000341441	0.00102432	341537	-4.58358	-23.9771	0.00106007	0.00795052	0.0318021	341537	-2.23377	-4.70362	0.356937	0.998953	1	341537	-21.0031	-2.1017e+06	4.45607e-26	2.22804e-25	1.33682e-24	341537	-27.1135	-1.45203e+08	8.67824e-17	2.60347e-15	2.60347e-15
Lactobacillus gasseri	89404.3	4.57813	23.8866	0.158604	0.793022	1	7920	-2.7817	-6.87664	0.094963	0.474815	1	7920	-15.1911	-37410.1	1.18942e-05	8.92062e-05	0.000356825	7920	-15.7828	-56376.6	1.65203e-12	1.90619e-12	4.95609e-11	7920	-21.8933	-3.89516e+06	1.48638e-09	1.48638e-08	4.45915e-08
Lactobacillus iners	6844.81	-15.988	-64990.9	0.000717729	0.00538296	0.0215319	240697	4.92442	30.3668	1.77901e-05	0.000177901	0.000533702	205896	6.2086	73.9563	0.00178748	0.0107249	0.0536243	15180.9	1.25656	2.38926	0.325476	0.348724	1	6844.81	-22.0982	-4.48973e+06	5.43983e-14	8.15975e-13	1.63195e-12
Lactobacillus jensenii	6081.06	-15.3819	-42699.1	0.00186502	0.0111901	0.0559506	10959.3	-2.49227	-5.62663	0.0573956	0.344373	1	6767.5	0.788295	1.72703	0.728573	0.998953	1	6081.06	-15.3819	-42699.1	7.8775e-16	1.12536e-15	2.36325e-14	242364	-0.492632	-1.40701	0.82831	0.82831	1
Lactobacillus oris	662.667	16.9006	122344	1.82951e-26	5.48852e-25	5.48852e-25	0	-1.30884	-2.47743	0.349836	0.675791	1	0	-0.456547	-1.37225	0.852455	0.998953	1	0	-0.0720747	-1.05123	0.965485	0.965485	1	0	-6.18217	-72.6138	0.0171879	0.0507611	0.515638
Lactobacillus vaginalis	0	-0.0714682	-1.05079	0.986616	0.987559	1	0	-1.37887	-2.60065	0.316801	0.675791	1	1157.25	10.5623	1512.1	5.38513e-14	1.61554e-12	1.61554e-12	0	-0.0714682	-1.05079	0.965244	0.965485	1	0	-6.18156	-72.583	0.0156045	0.0507611	0.468136
Streptococcus agalactiae	0	-0.0786319	-1.05602	0.987284	0.987559	1	0	-0.731159	-1.65997	0.675791	0.675791	1	0	0.239712	1.18076	0.936626	0.998953	1	11213.5	17.0397	134729	4.0879e-25	1.75196e-24	1.22637e-23	2321.75	8.0042	256.746	0.000595602	0.00446701	0.0178681
Mageeibacillus indolicus	0	-0.0757131	-1.05388	0.986854	0.987559	1	0	-0.946216	-1.92681	0.545025	0.675791	1	0	-0.0793188	-1.05652	0.976706	0.998953	1	5181.53	15.4534	44869.4	1.80639e-28	2.31495e-27	5.41916e-27	0	-6.18588	-72.8007	0.0312288	0.0507611	0.936863
Anaerococcus PH9	0	-0.0772613	-1.05501	0.987043	0.987559	1	0	-0.824699	-1.77117	0.617676	0.675791	1	0	0.0877675	1.06272	0.975508	0.998953	1	389.533	13.6929	13242.2	1.89994e-19	4.38447e-19	5.69981e-18	0	-6.18748	-72.8817	0.0406089	0.0507611	1
Parvimonas micra	0	-0.0765776	-1.05451	0.986958	0.987559	1	0	-0.876109	-1.83542	0.586956	0.675791	1	0	0.0135092	1.00941	0.996145	0.998953	1	411.667	11.5626	3024.79	2.87706e-15	3.75269e-15	8.63118e-14	0	-6.18677	-72.8458	0.0362752	0.0507611	1
Peptoniphilus koenoeneniae	0	-0.0763449	-1.05434	0.986932	0.987559	1	0	-0.894408	-1.85885	0.576089	0.675791	1	0	-0.0115937	-1.00807	0.996667	0.998953	1	324.267	10.9244	1943.4	4.28209e-14	5.35261e-14	1.28463e-12	0	-6.18653	-72.8336	0.0348993	0.0507611	1
Peptoniphilus lacrimalis	0	-0.0764864	-1.05445	0.986944	0.987559	1	0	-0.883233	-1.8445	0.582538	0.675791	1	0	0.003656	1.00254	0.998953	0.998953	1	450.333	12.4158	5464.06	1.51946e-17	2.39914e-17	4.55837e-16	0	-6.18668	-72.841	0.0356589	0.0507611	1
Dialister micraerophilus	0	-0.0766767	-1.05459	0.986977	0.987559	1	0	-0.868451	-1.8257	0.591872	0.675791	1	1358.5	10.7817	1760.45	1.17999e-07	1.17999e-06	3.53998e-06	765.733	12.7133	6715.5	6.3325e-18	1.1175e-17	1.89975e-16	0	-6.18688	-72.851	0.03702	0.0507611	1
Dialister propionicifaciens	0	-0.0771823	-1.05496	0.987033	0.987559	1	0	-0.83047	-1.77826	0.614204	0.675791	1	0	0.0791382	1.05639	0.977857	0.998953	1	323.2	13.4235	10987.2	6.7452e-19	1.4454e-18	2.02356e-17	0	-6.1874	-72.8775	0.0400795	0.0507611	1
Veillonellaceae bacterium	0	-0.0771173	-1.05491	0.987022	0.987559	1	0	-0.835251	-1.78417	0.611224	0.675791	1	0	0.0720473	1.05121	0.97979	0.998953	1	3357.07	14.4252	21999.2	9.82535e-22	2.94761e-21	2.94761e-20	0	-6.18733	-72.8741	0.0396012	0.0507611	1
Fusobacterium nucleatum-animalis	0	-0.077011	-1.05483	0.987011	0.987559	1	0	-0.84313	-1.79394	0.606605	0.675791	1	0	0.0604788	1.04281	0.982981	0.998953	1	218.667	12.8598	7433.37	9.14375e-18	1.52396e-17	2.74312e-16	0	-6.18722	-72.8685	0.0389567	0.0507611	1
Sneathia amnii	0	-0.0767941	-1.05467	0.986978	0.987559	1	0	-0.859469	-1.81437	0.596523	0.675791	1	0	0.0369153	1.02592	0.989528	0.998953	1	9469.13	16.0628	68450.8	1.80629e-27	1.08378e-26	5.41888e-26	0	-6.187	-72.8571	0.0374536	0.0507611	1
Sneathia sanguinegens	0	-0.0762609	-1.05428	0.986913	0.987559	1	0	-0.901113	-1.86751	0.571602	0.675791	1	0	-0.0206329	-1.0144	0.994043	0.998953	1	5554	15.7613	55543.1	5.58073e-28	4.18555e-27	1.67422e-26	0	-6.18645	-72.8293	0.0342252	0.0507611	1
Burkholderia cenocepacia	0	-0.0777209	-1.05535	0.987108	0.987559	1	0	-0.791994	-1.73147	0.637469	0.675791	1	0	0.1382	1.10053	0.962046	0.998953	1	1256.13	15.3818	42695.9	5.01748e-23	1.67249e-22	1.50524e-21	0	-6.18796	-72.9059	0.043857	0.0526284	1
Mycoplasma hominis	0	-0.0770451	-1.05486	0.987016	0.987559	1	0	-0.840592	-1.79078	0.608189	0.675791	1	0	0.0641916	1.0455	0.98196	0.998953	1	1089.8	12.9661	8001.61	5.74523e-18	1.07723e-17	1.72357e-16	0	-6.18726	-72.8703	0.0392055	0.0507611	1
