# Supplementary material for: Cervicovaginal Microbiome and HPV: A Standardized Approach to 16S/ITS NGS and Microbial Community Profiling for Viral Association
Source: Int J Mol Sci. 2025 Aug 21;26(16):8090. doi: 10.3390/ijms26168090 (PMC12386612; doi:10.3390/ijms26168090)
Supplement: Supplementary file 1 [file ijms-26-08090-s001.zip › ijms-3725007_SUPP_R1_/TABLE S5_DIFF ABUNDANCE HSIL v. NILM.xlsx]

## Sheet: Diff Abun HSIL v. NILM
Name	HSIL vs. NILM - Max group mean	HSIL vs. NILM - Log₂ fold change	HSIL vs. NILM - Fold change	HSIL vs. NILM - FDR p-value
Lactobacillus gasseri	13410.6	18.0778	276666	3.43862e-14
Streptococcus agalactiae	8410.1	17.2464	155478	2.37731e-16
Bifidobacterium breve	450.15	16.8825	120823	1.60537e-12
Sneathia sanguinegens	2130.15	15.2036	37735.9	1.87299e-10
Lactobacillus oris	99.4	14.8268	29061.8	3.39141e-14
Porphyromonas uenonis	172.4	11.6984	3323.41	1.59645e-08
Veillonellaceae bacterium	102.6	11.626	3160.74	2.18781e-08
Atopobium vaginae	1931.75	2.04424	4.12455	0.574718
Mageeibacillus indolicus	1640.05	1.77213	3.41558	0.662433
Lactobacillus vaginalis	0	0.0951757	1.0682	0.999953
Peptoniphilus koenoeneniae	0	0.0876978	1.06267	0.999953
Parvimonas micra	0	0.0866229	1.06188	0.999953
Campylobacter ureolyticus	0	0.0862353	1.0616	0.999953
Mycoplasma hominis	0	0.0849032	1.06062	0.999953
Mobiluncus mulieris	0	0.0847552	1.06051	0.999953
Gardnerella vaginalis	56075.5	0.0650043	1.04609	0.999953
Lactobacillus crispatus	73885.1	0.000117703	1.00008	0.999953
Lactobacillus iners	148300	-0.402298	-1.32161	0.999953
Prevotella bivia	8693.3	-0.433282	-1.3503	0.999953
Coriobacteriales bacterium	1366.6	-0.844415	-1.79554	0.954093
Lactobacillus jensenii	35437.3	-1.24325	-2.3673	0.839745
Aerococcus christensenii	552.8	-1.36461	-2.57506	0.82492
Dialister micraerophilus	93.3	-12.2647	-4920.83	1.76223e-11
Peptoniphilus lacrimalis	148.2	-12.9098	-7695.58	4.77748e-12
Sneathia amnii	1480.3	-13.1953	-9379.4	2.18781e-08
Porphyromonas asaccharolytica	165.6	-13.1999	-9409.77	4.24007e-15
Fusobacterium nucleatum-animalis	328	-14.17	-18433.2	9.91094e-17
Dialister propionicifaciens	484.8	-14.7252	-27084	1.12251e-17
Anaerococcus PH9	584.3	-14.9905	-32553.4	5.07134e-18
Burkholderia cenocepacia	1884.2	-16.6568	-103322	3.97864e-21
