# Supplementary material for: Cervicovaginal Microbiome and HPV: A Standardized Approach to 16S/ITS NGS and Microbial Community Profiling for Viral Association
Source: Int J Mol Sci. 2025 Aug 21;26(16):8090. doi: 10.3390/ijms26168090 (PMC12386612; doi:10.3390/ijms26168090)
Supplement: Supplementary file 1 [file ijms-26-08090-s001.zip › ijms-3725007_SUPP_R1_/TABLE S6_DIFF ABUNDANCE HPV-16 v. NEG.xlsx]

## Sheet: Diff Abun HPV16 v. HPVneg
Name	HPV-16 pos vs. HPV neg - Max group mean	HPV-16 pos vs. HPV neg - Log₂ fold change	HPV-16 pos vs. HPV neg - Fold change	HPV-16 pos vs. HPV neg - FDR p-value
Lactobacillus gasseri	10315.9	17.6968	212454	2.40545e-14
Streptococcus agalactiae	6826.5	16.859	118867	3.81903e-16
Bifidobacterium breve	346.269	16.481	91471.6	1.1149e-12
Sneathia sanguinegens	1989	15.0004	32777.2	9.43656e-11
Lactobacillus oris	76.4615	14.4069	21723	7.58561e-13
Mycoplasma hominis	628.731	12.8204	7233.1	5.01007e-11
Parvimonas micra	237.5	11.4384	2775.3	1.80721e-09
Porphyromonas uenonis	132.615	11.2457	2428.24	1.56305e-06
Veillonellaceae bacterium	78.9231	11.1727	2308.37	1.666e-06
Lactobacillus vaginalis	178.038	8.60052	388.162	1.666e-06
Atopobium vaginae	2448.38	1.87202	3.66045	0.581883
Sneathia amnii	3146.58	1.77356	3.41897	0.593006
Mageeibacillus indolicus	1482.19	1.54044	2.90882	0.66718
Lactobacillus crispatus	78945.6	0.206564	1.15394	0.999983
Coriobacteriales bacterium	1366.6	4.01043e-05	1.00003	0.999983
Aerococcus christensenii	552.8	-0.0205006	-1.01431	0.999983
Mobiluncus mulieris	0	-0.0290813	-1.02036	0.999983
Campylobacter ureolyticus	0	-0.0322463	-1.0226	0.999983
Peptoniphilus koenoeneniae	0	-0.0346386	-1.0243	0.999983
Gardnerella vaginalis	56075.5	-0.224296	-1.16821	0.999983
Prevotella bivia	8693.3	-0.422859	-1.34058	0.999983
Lactobacillus iners	148300	-0.485603	-1.40017	0.999983
Lactobacillus jensenii	35437.3	-1.01699	-2.02369	0.852099
Dialister micraerophilus	374.231	-1.09546	-2.13681	0.852099
Peptoniphilus lacrimalis	148.2	-12.936	-7836.7	1.41182e-11
Porphyromonas asaccharolytica	165.6	-13.3386	-10358.8	2.22338e-19
Fusobacterium nucleatum-animalis	328	-14.3065	-20261.5	1.63188e-21
Dialister propionicifaciens	484.8	-14.8604	-29746.7	1.04462e-22
Anaerococcus PH9	584.3	-15.1253	-35740.8	3.582e-23
Burkholderia cenocepacia	1884.2	-16.7886	-113205	4.76509e-27
