# Supplementary material for: Cervicovaginal Microbiome and HPV: A Standardized Approach to 16S/ITS NGS and Microbial Community Profiling for Viral Association
Source: Int J Mol Sci. 2025 Aug 21;26(16):8090. doi: 10.3390/ijms26168090 (PMC12386612; doi:10.3390/ijms26168090)
Supplement: Supplementary file 1 [file ijms-26-08090-s001.zip › ijms-3725007_SUPP_R1_/TABLE S7_VAGIBIOTA DB, N-1,284.xlsx]

## Sheet: VAGIBIOTA DB_N_1,284
Name	Modified	Description	Size	Accession	Start of sequence	Latin name	Taxonomy	Common name	Linear	Validation	Assembly ID
AB008204.1.1563		Bacteria;Firmicutes;Bacilli;Lactobacillales;Lactobacillaceae;Lacticaseibacillus;Lactobacillus casei	1563	AB008204.1.1563	AGAGUUUGAUCAUGGCUCAGGAUGAACGCUGGCGGCGUGCCUAAUACAUG	Lactobacillus casei	Bacteria; Firmicutes; Bacilli; Lactobacillales; Lactobacillaceae; Lacticaseibacillus; Lactobacillus casei	Lactobacillus casei	Linear	Include	AB008204.1.1563
AB008205.1.1561		Bacteria;Firmicutes;Bacilli;Lactobacillales;Lactobacillaceae;Lacticaseibacillus;Lactobacillus casei	1561	AB008205.1.1561	AGUUUGAUCAUGGCUCAGGAUGAACGCUGGCGGCGUGCCUAAUACAUGCA	Lactobacillus casei	Bacteria; Firmicutes; Bacilli; Lactobacillales; Lactobacillaceae; Lacticaseibacillus; Lactobacillus casei	Lactobacillus casei	Linear	Include	AB008205.1.1561
AB008206.1.1556		Bacteria;Firmicutes;Bacilli;Lactobacillales;Lactobacillaceae;Lactobacillus;Lactobacillus crispatus	1556	AB008206.1.1556	GAGUUUGAUCAUGGCUCAGGACGAACGCUGGCGGCGUGCCUAAUACAUGC	Lactobacillus crispatus	Bacteria; Firmicutes; Bacilli; Lactobacillales; Lactobacillaceae; Lactobacillus; Lactobacillus crispatus	Lactobacillus crispatus	Linear	Include	AB008206.1.1556
AB008210.1.1552		Bacteria;Firmicutes;Bacilli;Lactobacillales;Lactobacillaceae;Lactobacillus;Lactobacillus helveticus	1552	AB008210.1.1552	UUGAUCAUGGCUCAGGACGAACGCUGGCGGCGUGCCUAAUACAUGCAAGU	Lactobacillus helveticus	Bacteria; Firmicutes; Bacilli; Lactobacillales; Lactobacillaceae; Lactobacillus; Lactobacillus helveticus	Lactobacillus helveticus	Linear	Include	AB008210.1.1552
AB186322.1.1420		Bacteria;Firmicutes;Bacilli;Lactobacillales;Lactobacillaceae;Lactobacillus;Lactobacillus johnsonii	1420	AB186322.1.1420	UGCUAUCUGCAGUCGAGCGAGCUUGCCUAGAUGAUUUUAGUGUCUGCACU	Lactobacillus johnsonii	Bacteria; Firmicutes; Bacilli; Lactobacillales; Lactobacillaceae; Lactobacillus; Lactobacillus johnsonii	Lactobacillus johnsonii	Linear	Include	AB186322.1.1420
AB236694.1.1428		Bacteria;Firmicutes;Bacilli;Lactobacillales;Lactobacillaceae;Lactobacillus;Lactobacillus johnsonii	1428	AB236694.1.1428	AAANGCGAGCGGNGGAUUUCGCCAGUAACACGUGGGAAACCUGCCCAAGA	Lactobacillus johnsonii	Bacteria; Firmicutes; Bacilli; Lactobacillales; Lactobacillaceae; Lactobacillus; Lactobacillus johnsonii	Lactobacillus johnsonii	Linear	Include	AB236694.1.1428
AB425929.1.1502		Bacteria;Firmicutes;Bacilli;Lactobacillales;Lactobacillaceae;Limosilactobacillus;Lactobacillus oris	1502	AB425929.1.1502	GAUGAACGCCGGCGGUGUGCCUAAUACAUGCAAGUCGAGCGCACUGGCCC	Lactobacillus oris	Bacteria; Firmicutes; Bacilli; Lactobacillales; Lactobacillaceae; Limosilactobacillus; Lactobacillus oris	Lactobacillus oris	Linear	Include	AB425929.1.1502
AB425934.1.1473		Bacteria;Firmicutes;Bacilli;Bacillales;Bacillaceae;Bacillus;Lactobacillus vaginalis	1473	AB425934.1.1473	GAUGAACGCCGGCGGUGUGCCUAAUACAUGCAAGUCGAGCGCACUGGCCC	Lactobacillus vaginalis	Bacteria; Firmicutes; Bacilli; Lactobacillales; Lactobacillaceae; Limosilactobacillus; Lactobacillus vaginalis	Lactobacillus vaginalis	Linear	Include	AB425934.1.1473
AB425939.1.1415		Bacteria;Firmicutes;Bacilli;Lactobacillales;Lactobacillaceae;Lactobacillus;Lactobacillus johnsonii	1415	AB425939.1.1415	GACGAACGCUGGCGGCGUGCCUAAUACAUGCAAGUCGAGCGAGCUUGCCU	Lactobacillus johnsonii	Bacteria; Firmicutes; Bacilli; Lactobacillales; Lactobacillaceae; Lactobacillus; Lactobacillus johnsonii	Lactobacillus johnsonii	Linear	Include	AB425939.1.1415
AB605428.1.1476		Bacteria;Firmicutes;Bacilli;Lactobacillales;Lactobacillaceae;Lacticaseibacillus;Lactobacillus casei	1476	AB605428.1.1476	UGGGGGGUGCUCAGCUGUCAUGUAGUCGAACGAGUUCUCGUUGAUGAUCG	Lactobacillus casei	Bacteria; Firmicutes; Bacilli; Lactobacillales; Lactobacillaceae; Lacticaseibacillus; Lactobacillus casei	Lactobacillus casei	Linear	Include	AB605428.1.1476
AB626050.1.1495		Bacteria;Firmicutes;Bacilli;Lactobacillales;Lactobacillaceae;Lacticaseibacillus;Lactobacillus casei	1495	AB626050.1.1495	GAUGAACGCUGGCGGCGUGCCUAAUACAUGCAAGUCGAACGAGUUUUGGU	Lactobacillus casei	Bacteria; Firmicutes; Bacilli; Lactobacillales; Lactobacillaceae; Lacticaseibacillus; Lactobacillus casei	Lactobacillus casei	Linear	Include	AB626050.1.1495
AB680137.1.1489		Bacteria;Firmicutes;Bacilli;Lactobacillales;Lactobacillaceae;Lactobacillus;Lactobacillus helveticus	1489	AB680137.1.1489	GACGAACGCUGGCGGCGUGCCUAAUACAUGCAAGUCGAGCGAGCAGAACC	Lactobacillus helveticus	Bacteria; Firmicutes; Bacilli; Lactobacillales; Lactobacillaceae; Lactobacillus; Lactobacillus helveticus	Lactobacillus helveticus	Linear	Include	AB680137.1.1489
AB680530.1.1498		Bacteria;Firmicutes;Bacilli;Lactobacillales;Lactobacillaceae;Lactobacillus;Lactobacillus johnsonii	1498	AB680530.1.1498	GACGAACGCUGGCGGCGUGCCUAAUACAUGCAAGUCGAGCGAGCUUGCCU	Lactobacillus johnsonii	Bacteria; Firmicutes; Bacilli; Lactobacillales; Lactobacillaceae; Lactobacillus; Lactobacillus johnsonii	Lactobacillus johnsonii	Linear	Include	AB680530.1.1498
AB680751.1.1487		Bacteria;Firmicutes;Bacilli;Lactobacillales;Lactobacillaceae;Lactobacillus;Lactobacillus helveticus	1487	AB680751.1.1487	ACGAACGCUGGCGGCGUGCCUAAUACAUGCAAGUCGAGCGAGCAGAACCA	Lactobacillus helveticus	Bacteria; Firmicutes; Bacilli; Lactobacillales; Lactobacillaceae; Lactobacillus; Lactobacillus helveticus	Lactobacillus helveticus	Linear	Include	AB680751.1.1487
AB681640.1.1494		Bacteria;Firmicutes;Bacilli;Lactobacillales;Lactobacillaceae;Lacticaseibacillus;Lactobacillus casei	1494	AB681640.1.1494	GAUGAACGCUGGCGGCGUGCCUAAUACAUGCAAGUCGAACGAGUUCUCGU	Lactobacillus casei	Bacteria; Firmicutes; Bacilli; Lactobacillales; Lactobacillaceae; Lacticaseibacillus; Lactobacillus casei	Lactobacillus casei	Linear	Include	AB681640.1.1494
AB681641.1.1495		Bacteria;Firmicutes;Bacilli;Lactobacillales;Lactobacillaceae;Lacticaseibacillus;Lactobacillus casei	1495	AB681641.1.1495	GAUGAACGCUGGCGGCGUGCCUAAUACAUGCAAGUCGAACGAGUUCUCGU	Lactobacillus casei	Bacteria; Firmicutes; Bacilli; Lactobacillales; Lactobacillaceae; Lacticaseibacillus; Lactobacillus casei	Lactobacillus casei	Linear	Include	AB681641.1.1495
AB733104.1.1459		Bacteria;Firmicutes;Bacilli;Lactobacillales;Lactobacillaceae;Lacticaseibacillus;Lactobacillus casei	1459	AB733104.1.1459	GCUAUACAUGCAGUCGAACGAGUGUCUCGUUGAUGAUCGGUGCUUGCACC	Lactobacillus casei	Bacteria; Firmicutes; Bacilli; Lactobacillales; Lactobacillaceae; Lacticaseibacillus; Lactobacillus casei	Lactobacillus casei	Linear	Include	AB733104.1.1459
AB976542.1.1518		Bacteria;Firmicutes;Bacilli;Lactobacillales;Lactobacillaceae;Lactobacillus;Lactobacillus crispatus	1518	AB976542.1.1518	GGCUAGCUGUGCUGGCCGUGUAGCACUUUGAUCUGGCUGUGUAGCAGUUU	Lactobacillus crispatus	Bacteria; Firmicutes; Bacilli; Lactobacillales; Lactobacillaceae; Lactobacillus; Lactobacillus crispatus	Lactobacillus crispatus	Linear	Include	AB976542.1.1518
AB976543.1.1504		Bacteria;Firmicutes;Bacilli;Lactobacillales;Lactobacillaceae;Lactobacillus;Lactobacillus crispatus	1504	AB976543.1.1504	CGGCUAGAAUCGAGCUAGCCGUGAAGCAUGUUCAUCUAGUCUGCGUAACU	Lactobacillus crispatus	Bacteria; Firmicutes; Bacilli; Lactobacillales; Lactobacillaceae; Lactobacillus; Lactobacillus crispatus	Lactobacillus crispatus	Linear	Include	AB976543.1.1504
AB976544.1.1515		Bacteria;Firmicutes;Bacilli;Lactobacillales;Lactobacillaceae;Lactobacillus;Lactobacillus crispatus	1515	AB976544.1.1515	GCUAGAACGGGCGGCCGCCGUAGCACGUUGAUCUAUCUGUGUAACGUUAG	Lactobacillus crispatus	Bacteria; Firmicutes; Bacilli; Lactobacillales; Lactobacillaceae; Lactobacillus; Lactobacillus crispatus	Lactobacillus crispatus	Linear	Include	AB976544.1.1515
AB976545.1.1508		Bacteria;Firmicutes;Bacilli;Lactobacillales;Lactobacillaceae;Lactobacillus;Lactobacillus crispatus	1508	AB976545.1.1508	CAGCUAGCAUCGGGCUGGCCGUGUAGGACGUUCAUUUAGCUGUGAUAGUG	Lactobacillus crispatus	Bacteria; Firmicutes; Bacilli; Lactobacillales; Lactobacillaceae; Lactobacillus; Lactobacillus crispatus	Lactobacillus crispatus	Linear	Include	AB976545.1.1508
AB976546.1.1503		Bacteria;Firmicutes;Bacilli;Lactobacillales;Lactobacillaceae;Lactobacillus;Lactobacillus crispatus	1503	AB976546.1.1503	UGCAGCCCUGGGCGGCCGUGUAGGACGUUCAUCUAGCUGUGUAGAGUCUG	Lactobacillus crispatus	Bacteria; Firmicutes; Bacilli; Lactobacillales; Lactobacillaceae; Lactobacillus; Lactobacillus crispatus	Lactobacillus crispatus	Linear	Include	AB976546.1.1503
AB976547.1.1537		Bacteria;Firmicutes;Bacilli;Lactobacillales;Lactobacillaceae;Lactobacillus;Lactobacillus crispatus	1537	AB976547.1.1537	UGCGAUUGUGCGGCCGAUGUAGGACGUUGGUUUAGACUUUGAUCCAGAGC	Lactobacillus crispatus	Bacteria; Firmicutes; Bacilli; Lactobacillales; Lactobacillaceae; Lactobacillus; Lactobacillus crispatus	Lactobacillus crispatus	Linear	Include	AB976547.1.1537
AB976548.1.1514		Bacteria;Firmicutes;Bacilli;Lactobacillales;Lactobacillaceae;Lactobacillus;Lactobacillus crispatus	1514	AB976548.1.1514	UAGCAGCUUAGGGCUGGCCGUAAUAGUAUGUUCCUGGUAGCGAGCGGAAC	Lactobacillus crispatus	Bacteria; Firmicutes; Bacilli; Lactobacillales; Lactobacillaceae; Lactobacillus; Lactobacillus crispatus	Lactobacillus crispatus	Linear	Include	AB976548.1.1514
AB976549.1.1506		Bacteria;Firmicutes;Bacilli;Lactobacillales;Lactobacillaceae;Lactobacillus;Lactobacillus crispatus	1506	AB976549.1.1506	GGCUGCACGGGCGGCCGUGUAGUACGUUGAUGGUGCUGUGUAAUUUUAGA	Lactobacillus crispatus	Bacteria; Firmicutes; Bacilli; Lactobacillales; Lactobacillaceae; Lactobacillus; Lactobacillus crispatus	Lactobacillus crispatus	Linear	Include	AB976549.1.1506
AB976556.1.1532		Bacteria;Firmicutes;Bacilli;Lactobacillales;Lactobacillaceae;Limosilactobacillus;Lactobacillus vaginalis	1532	AB976556.1.1532	GGGUUUGCUUAGUCUAGUGCCUAUUGCAUGUAAGUGCGAGCGCAUUGGCC	Lactobacillus vaginalis	Bacteria; Firmicutes; Bacilli; Lactobacillales; Lactobacillaceae; Limosilactobacillus; Lactobacillus vaginalis	Lactobacillus vaginalis	Linear	Include	AB976556.1.1532
AB976557.1.1503		Bacteria;Firmicutes;Bacilli;Lactobacillales;Lactobacillaceae;Limosilactobacillus;Lactobacillus vaginalis	1503	AB976557.1.1503	UCGCUAGACAGGGCGGCCGUGUAGGACGUUCAUCUAGCUAUGGUACCGUC	Lactobacillus vaginalis	Bacteria; Firmicutes; Bacilli; Lactobacillales; Lactobacillaceae; Limosilactobacillus; Lactobacillus vaginalis	Lactobacillus vaginalis	Linear	Include	AB976557.1.1503
AB976558.1.1530		Bacteria;Firmicutes;Bacilli;Lactobacillales;Lactobacillaceae;Limosilactobacillus;Lactobacillus vaginalis	1530	AB976558.1.1530	GAGUAGACAGAGCGGCCGCGGCAGCACGAUCCGGUGCUGUGAACUGUUUG	Lactobacillus vaginalis	Bacteria; Firmicutes; Bacilli; Lactobacillales; Lactobacillaceae; Limosilactobacillus; Lactobacillus vaginalis	Lactobacillus vaginalis	Linear	Include	AB976558.1.1530
ACGR01000047.118.1678		Bacteria; Firmicutes; Bacilli; Lactobacillales; Lactobacillaceae; Lactobacillus; Lactobacillus johnsonii	1561	ACGR01000047.118.1678	AGAGUUUGAUCCUGGCUCAGGACGAACGCUGGCGGCGUGCCUAAUACAUG	Lactobacillus johnsonii	Bacteria; Firmicutes; Bacilli; Lactobacillales; Lactobacillaceae; Lactobacillus; Lactobacillus johnsonii	Lactobacillus johnsonii ATCC 33200	Linear	Include	ACGR01000047.118.1678
ACGV01000168.71.1473		Bacteria; Firmicutes; Bacilli; Lactobacillales; Lactobacillaceae; Limosilactobacillus; Lactobacillus vaginalis	1403	ACGV01000168.71.1473	GGGGGAUAACAUCUGGAAACAGGUGCUAAUACCGCAUAACAACGAAAACC	Lactobacillus vaginalis	Bacteria; Firmicutes; Bacilli; Lactobacillales; Lactobacillaceae; Limosilactobacillus; Lactobacillus vaginalis	Lactobacillus vaginalis DSM 5837 = ATCC 49540	Linear	Include	ACGV01000168.71.1473
ACLL01000037.71.1634		Bacteria; Firmicutes; Bacilli; Lactobacillales; Lactobacillaceae; Limosilactobacillus; Lactobacillus antri	1564	ACLL01000037.71.1634	AGAGUUUGAUCCUGGCUCAGGAUGAACGCCGGCGGUGUGCCUAAUACAUG	Lactobacillus antri	Bacteria; Firmicutes; Bacilli; Lactobacillales; Lactobacillaceae; Limosilactobacillus; Lactobacillus antri	Lactobacillus antri DSM 16041	Linear	Include	ACLL01000037.71.1634
ACLM01000202.107.1658		Bacteria; Firmicutes; Bacilli; Lactobacillales; Lactobacillaceae; Lactobacillus; Lactobacillus helveticus	1552	ACLM01000202.107.1658	AGAGUUUGAUCCUGGCUCAGGACGAACGCUGGCGGCGUGCCUAAUACAUG	Lactobacillus helveticus	Bacteria; Firmicutes; Bacilli; Lactobacillales; Lactobacillaceae; Lactobacillus; Lactobacillus helveticus	Lactobacillus helveticus DSM 20075 = CGMCC 1.1877	Linear	Include	ACLM01000202.107.1658
ACLN01000018.105.1663	Sat Jun 18 10:33:10 CDT 2022	Bacteria; Firmicutes; Bacilli; Lactobacillales; Lactobacillaceae; Lactobacillus; Lactobacillus iners	1559	ACLN01000018.105.1663	AGAGUUUGAUCCUGGCUCAGGACGAACGCUGGCGGCGUGCCUAAUACAUG	Lactobacillus iners	Bacteria; Firmicutes; Bacilli; Lactobacillales; Lactobacillaceae; Lactobacillus; Lactobacillus iners	Lactobacillus iners DSM 13335	Linear	Include	ACLN01000018.105.1663
AF243141.1.1505		Bacteria;Firmicutes;Bacilli;Lactobacillales;Lactobacillaceae;Lactobacillus;Lactobacillus crispatus	1505	AF243141.1.1505	GAACGCUGUUGCGUGCCUAAUACAUGCAAGUCGAGCGAGCGGAACUAACA	Lactobacillus crispatus	Bacteria; Firmicutes; Bacilli; Lactobacillales; Lactobacillaceae; Lactobacillus; Lactobacillus crispatus	Lactobacillus crispatus	Linear	Include	AF243141.1.1505
AF243154.1.1523		Bacteria;Firmicutes;Bacilli;Lactobacillales;Lactobacillaceae;Limosilactobacillus;Lactobacillus vaginalis	1523	AF243154.1.1523	AACGCCGCGGUGUGCCUAAUACAUGCAAGUCGAGCGCACUGGCCCAACUG	Lactobacillus vaginalis	Bacteria; Firmicutes; Bacilli; Lactobacillales; Lactobacillaceae; Limosilactobacillus; Lactobacillus vaginalis	Lactobacillus vaginalis	Linear	Include	AF243154.1.1523
AF243161.1.1512		Bacteria;Firmicutes;Bacilli;Lactobacillales;Lactobacillaceae;Lactobacillus;Lactobacillus jensenii	1512	AF243161.1.1512	AACGCUUUGCGGCGUGCCUAAUACAUGCAAGUCGAGCGAGCUUGCCUAUA	Lactobacillus jensenii	Bacteria; Firmicutes; Bacilli; Lactobacillales; Lactobacillaceae; Lactobacillus; Lactobacillus jensenii	Lactobacillus jensenii	Linear	Include	AF243161.1.1512
AF243167.1.1497		Bacteria;Firmicutes;Bacilli;Lactobacillales;Lactobacillaceae;Lactobacillus;Lactobacillus crispatus	1497	AF243167.1.1497	UGCCUAUCAUGCCAGUCGAGCGAGCGGAACUAACAGAUUUACUUCAGUAA	Lactobacillus crispatus	Bacteria; Firmicutes; Bacilli; Lactobacillales; Lactobacillaceae; Lactobacillus; Lactobacillus crispatus	Lactobacillus crispatus	Linear	Include	AF243167.1.1497
AF243170.1.1508		Bacteria;Firmicutes;Bacilli;Lactobacillales;Lactobacillaceae;Lactobacillus;Lactobacillus crispatus	1508	AF243170.1.1508	AACGCUGCAGCGUGCCUAAUACAUGCAAGUCGAGCGAGCGGAACUAACAG	Lactobacillus crispatus	Bacteria; Firmicutes; Bacilli; Lactobacillales; Lactobacillaceae; Lactobacillus; Lactobacillus crispatus	Lactobacillus crispatus	Linear	Include	AF243170.1.1508
AF243176.1.1496		Bacteria;Firmicutes;Bacilli;Lactobacillales;Lactobacillaceae;Lactobacillus;Lactobacillus jensenii	1496	AF243176.1.1496	UGCCUAAUACAUGCAAGUCGAGCGAGCUUGCCUAUAGAAGUUCUUCGGAA	Lactobacillus jensenii	Bacteria; Firmicutes; Bacilli; Lactobacillales; Lactobacillaceae; Lactobacillus; Lactobacillus jensenii	Lactobacillus jensenii	Linear	Include	AF243176.1.1496
AF243177.1.1541		Bacteria;Firmicutes;Bacilli;Lactobacillales;Lactobacillaceae;Limosilactobacillus;Lactobacillus vaginalis	1541	AF243177.1.1541	AACGCCGCGGUGUGCCUAAUACAUGCAAGUCGAGCGCACUGGCCCAACUG	Lactobacillus vaginalis	Bacteria; Firmicutes; Bacilli; Lactobacillales; Lactobacillaceae; Limosilactobacillus; Lactobacillus vaginalis	Lactobacillus vaginalis	Linear	Include	AF243177.1.1541
AF257096.1.1518		Bacteria;Firmicutes;Bacilli;Lactobacillales;Lactobacillaceae;Lactobacillus;Lactobacillus crispatus	1518	AF257096.1.1518	GACGAACGCUGGCGGCGUGCCUAAUACAUGCAAGUCGAGCGAGCGGAACU	Lactobacillus crispatus	Bacteria; Firmicutes; Bacilli; Lactobacillales; Lactobacillaceae; Lactobacillus; Lactobacillus crispatus	Lactobacillus crispatus	Linear	Include	AF257096.1.1518
AF257097.1.1518		Bacteria;Firmicutes;Bacilli;Lactobacillales;Lactobacillaceae;Lactobacillus;Lactobacillus crispatus	1518	AF257097.1.1518	GACGAACGCUGGCGGCGUGCCUAAUACAUGCAAGUCGAGCGAGCGGAACU	Lactobacillus crispatus	Bacteria; Firmicutes; Bacilli; Lactobacillales; Lactobacillaceae; Lactobacillus; Lactobacillus crispatus	Lactobacillus crispatus	Linear	Include	AF257097.1.1518
AF385770.1.1518		Bacteria;Firmicutes;Bacilli;Lactobacillales;Lactobacillaceae;Lacticaseibacillus;Lactobacillus casei	1518	AF385770.1.1518	CUGGCUUCAGUGAUGAACGCUGGCGGCGUGCCUAAUACAUGCAAGUCGAA	Lactobacillus casei	Bacteria; Firmicutes; Bacilli; Lactobacillales; Lactobacillaceae; Lacticaseibacillus; Lactobacillus casei	Lactobacillus casei	Linear	Include	AF385770.1.1518
AF469172.1.1517		Bacteria;Firmicutes;Bacilli;Lactobacillales;Lactobacillaceae;Lacticaseibacillus;Lactobacillus casei	1517	AF469172.1.1517	UCCUGGCUCAGGAUGAACGCUGGCGGCGUGCCUAAUACAUGCAAGUCGAA	Lactobacillus casei	Bacteria; Firmicutes; Bacilli; Lactobacillales; Lactobacillaceae; Lacticaseibacillus; Lactobacillus casei	Lactobacillus casei	Linear	Include	AF469172.1.1517
AJ002515.1.1487		Bacteria;Firmicutes;Bacilli;Lactobacillales;Lactobacillaceae;Lactobacillus;Lactobacillus johnsonii	1487	AJ002515.1.1487	GGCGGCGUGCCUAAUACAUGCAAGUCGAGCGAGCUUGCCUAGAUGAUUUU	Lactobacillus johnsonii	Bacteria; Firmicutes; Bacilli; Lactobacillales; Lactobacillaceae; Lactobacillus; Lactobacillus johnsonii	Lactobacillus johnsonii	Linear	Include	AJ002515.1.1487
AJ242969.1.1539		Bacteria;Firmicutes;Bacilli;Lactobacillales;Lactobacillaceae;Lactobacillus;Lactobacillus crispatus	1539	AJ242969.1.1539	GAGAGUUUGAUCCUGGCUCAGGACGAACGCUGGCGGCGUGCCUAAUACAU	Lactobacillus crispatus	Bacteria; Firmicutes; Bacilli; Lactobacillales; Lactobacillaceae; Lactobacillus; Lactobacillus crispatus	Lactobacillus crispatus	Linear	Include	AJ242969.1.1539
AM113779.1.1554		Bacteria;Firmicutes;Bacilli;Lactobacillales;Lactobacillaceae;Lactobacillus;Lactobacillus helveticus	1554	AM113779.1.1554	AAAGUUUGAUUCUGGCUCAGGACGAACGCUGGCGGCGUGCCUAAUACAUG	Lactobacillus helveticus	Bacteria; Firmicutes; Bacilli; Lactobacillales; Lactobacillaceae; Lactobacillus; Lactobacillus helveticus	Lactobacillus helveticus	Linear	Include	AM113779.1.1554
AP012544.1789049.1790622		Bacteria; Firmicutes; Bacilli; Lactobacillales; Lactobacillaceae; Lacticaseibacillus; Lactobacillus casei	1574	AP012544.1789049.1790622	UUUAUAUGAGAGUUUGAUCCUGGUUCAGGAUGAACGCUGGCGGCGUGCCU	Lactobacillus casei	Bacteria; Firmicutes; Bacilli; Lactobacillales; Lactobacillaceae; Lacticaseibacillus; Lactobacillus casei	Lactobacillus casei subsp. casei ATCC 393	Linear	Include	AP012544.1789049.1790622
AP012544.210100.211673		Bacteria; Firmicutes; Bacilli; Lactobacillales; Lactobacillaceae; Lacticaseibacillus; Lactobacillus casei	1574	AP012544.210100.211673	UUUAUAUGAGAGUUUGAUCCUGGCUCAGGAUGAACGCUGGCGGCGUGCCU	Lactobacillus casei	Bacteria; Firmicutes; Bacilli; Lactobacillales; Lactobacillaceae; Lacticaseibacillus; Lactobacillus casei	Lactobacillus casei subsp. casei ATCC 393	Linear	Include	AP012544.210100.211673
AP012544.2482231.2483804		Bacteria; Firmicutes; Bacilli; Lactobacillales; Lactobacillaceae; Lacticaseibacillus; Lactobacillus casei	1574	AP012544.2482231.2483804	UUUAUAUGAGAGUUUGAUCCUGGCUCAGGAUGAACGCUGGCGGCGUGCCU	Lactobacillus casei	Bacteria; Firmicutes; Bacilli; Lactobacillales; Lactobacillaceae; Lacticaseibacillus; Lactobacillus casei	Lactobacillus casei subsp. casei ATCC 393	Linear	Include	AP012544.2482231.2483804
AP018549.1594536.1596104		Bacteria;Firmicutes;Bacilli;Lactobacillales;Lactobacillaceae;Lactobacillus;Lactobacillus paragasseri	1569	AP018549.1594536.1596104	AUGAGAGUUUGAUCCUGGCUCAGGACGAACGCUGGCGGCGUGCCUAAUAC	Lactobacillus paragasseri	Bacteria; Firmicutes; Bacilli; Lactobacillales; Lactobacillaceae; Lactobacillus; Lactobacillus paragasseri	Lactobacillus paragasseri	Linear	Include	AP018549.1594536.1596104
AY253659.1.1520		Bacteria;Firmicutes;Bacilli;Lactobacillales;Lactobacillaceae;Limosilactobacillus;Lactobacillus antri	1520	AY253659.1.1520	UUGAUCCUGGCUCAGGAUGAACGCCGGCGGUGUGCCUAAUACAUGCAAGU	Lactobacillus antri	Bacteria; Firmicutes; Bacilli; Lactobacillales; Lactobacillaceae; Limosilactobacillus; Lactobacillus antri	Lactobacillus antri	Linear	Include	AY253659.1.1520
AY369116.1.1529		Bacteria;Firmicutes;Bacilli;Lactobacillales;Lactobacillaceae;Lactobacillus;Lactobacillus helveticus	1529	AY369116.1.1529	UAGAGUUUGAUCAUGGCUCAGGACGAACGCUGGCGGCGUGCCUAAUACAU	Lactobacillus helveticus	Bacteria; Firmicutes; Bacilli; Lactobacillales; Lactobacillaceae; Lactobacillus; Lactobacillus helveticus	Lactobacillus helveticus	Linear	Include	AY369116.1.1529
AY445815.1.1498		Bacteria;Firmicutes;Bacilli;Lactobacillales;Lactobacillaceae;Lactobacillus;Lactobacillus helveticus	1498	AY445815.1.1498	GGCGGCGUGCCUAAUACAUGCAAGUCGAGCGAGCAGAACCAGCAGAUUUA	Lactobacillus helveticus	Bacteria; Firmicutes; Bacilli; Lactobacillales; Lactobacillaceae; Lactobacillus; Lactobacillus helveticus	Lactobacillus helveticus	Linear	Include	AY445815.1.1498
AY675252.1.1562		Bacteria;Firmicutes;Bacilli;Lactobacillales;Lactobacillaceae;Lacticaseibacillus;Lactobacillus casei	1562	AY675252.1.1562	AGAGUUUGAUCCUGGCUCAGGAUGAACGCUGGCGGCGUGCCUAAUACAUG	Lactobacillus casei	Bacteria; Firmicutes; Bacilli; Lactobacillales; Lactobacillaceae; Lacticaseibacillus; Lactobacillus casei	Lactobacillus casei	Linear	Include	AY675252.1.1562
AY773945.1.1528		Bacteria;Firmicutes;Bacilli;Lactobacillales;Lactobacillaceae;Lacticaseibacillus;Lactobacillus casei	1528	AY773945.1.1528	AGAGUUUGAUCCUGGCUCAGGAUGAACGCUGGCGGCGUGCCUAAUACAUG	Lactobacillus casei	Bacteria; Firmicutes; Bacilli; Lactobacillales; Lactobacillaceae; Lacticaseibacillus; Lactobacillus casei	Lactobacillus casei	Linear	Include	AY773945.1.1528
CP000517.1697386.1698958		Bacteria; Firmicutes; Bacilli; Lactobacillales; Lactobacillaceae; Lactobacillus; Lactobacillus helveticus	1573	CP000517.1697386.1698958	CAAAAUGAGAGUUUGAUCCUGGCUCAGGACGAACGCUGGCGGCGUGCCUA	Lactobacillus helveticus	Bacteria; Firmicutes; Bacilli; Lactobacillales; Lactobacillaceae; Lactobacillus; Lactobacillus helveticus	Lactobacillus helveticus DPC 4571	Linear	Include	CP000517.1697386.1698958
CP002081.1875178.1876748		Bacteria; Firmicutes; Bacilli; Lactobacillales; Lactobacillaceae; Lactobacillus; Lactobacillus helveticus	1571	CP002081.1875178.1876748	AAAAUGAGAGUUUGAUCCUGGCUCAGGACGAACGCUGGCGGCGUGCCUAA	Lactobacillus helveticus	Bacteria; Firmicutes; Bacilli; Lactobacillales; Lactobacillaceae; Lactobacillus; Lactobacillus helveticus	Lactobacillus helveticus CNRZ32	Linear	Include	CP002081.1875178.1876748
CP002081.1893360.1894930		Bacteria; Firmicutes; Bacilli; Lactobacillales; Lactobacillaceae; Lactobacillus; Lactobacillus helveticus	1571	CP002081.1893360.1894930	AAAAUGAGAGUUUGAUCCUGGCUCAGGACGAACGCUGGCGGCGUGCCUAA	Lactobacillus helveticus	Bacteria; Firmicutes; Bacilli; Lactobacillales; Lactobacillaceae; Lactobacillus; Lactobacillus helveticus	Lactobacillus helveticus CNRZ32	Linear	Include	CP002081.1893360.1894930
CP002427.1529573.1531145		Bacteria; Firmicutes; Bacilli; Lactobacillales; Lactobacillaceae; Lactobacillus; Lactobacillus helveticus	1573	CP002427.1529573.1531145	CAAAAUGAGAGUUUGAUCCUGGCUCAGGACGAACGCUGGCGGCGUGCCUA	Lactobacillus helveticus	Bacteria; Firmicutes; Bacilli; Lactobacillales; Lactobacillaceae; Lactobacillus; Lactobacillus helveticus	Lactobacillus helveticus H9	Linear	Include	CP002427.1529573.1531145
CP002429.1736897.1738469		Bacteria; Firmicutes; Bacilli; Lactobacillales; Lactobacillaceae; Lactobacillus; Lactobacillus helveticus	1573	CP002429.1736897.1738469	CAAAAUGAGAGUUUGAUCCUGGCUCAGGACGAACGCUGGCGGCGUGCCUA	Lactobacillus helveticus	Bacteria; Firmicutes; Bacilli; Lactobacillales; Lactobacillaceae; Lactobacillus; Lactobacillus helveticus	Lactobacillus helveticus H10	Linear	Include	CP002429.1736897.1738469
CP002429.428551.430123		Bacteria; Firmicutes; Bacilli; Lactobacillales; Lactobacillaceae; Lactobacillus; Lactobacillus helveticus	1573	CP002429.428551.430123	CAAAAUGAGAGUUUGAUCCUGGCUCAGGACGAACGCUGGCGGCGUGCCUA	Lactobacillus helveticus	Bacteria; Firmicutes; Bacilli; Lactobacillales; Lactobacillaceae; Lactobacillus; Lactobacillus helveticus	Lactobacillus helveticus H10	Linear	Include	CP002429.428551.430123
CP002464.1653714.1655334		Bacteria; Firmicutes; Bacilli; Lactobacillales; Lactobacillaceae; Lactobacillus; Lactobacillus johnsonii	1621	CP002464.1653714.1655334	AGCUAAACGAUAAAAAGCUCAUUUUCAAAAGGAAAAUGAGAGUUUGAUCC	Lactobacillus johnsonii	Bacteria; Firmicutes; Bacilli; Lactobacillales; Lactobacillaceae; Lactobacillus; Lactobacillus johnsonii	Lactobacillus johnsonii DPC 6026	Linear	Include	CP002464.1653714.1655334
CP002464.1668197.1669764		Bacteria; Firmicutes; Bacilli; Lactobacillales; Lactobacillaceae; Lactobacillus; Lactobacillus johnsonii	1568	CP002464.1668197.1669764	AGAGUUUGAUCCUGGCUCAGGACGAACGCUGGCGGCGUGCCUAAUACAUG	Lactobacillus johnsonii	Bacteria; Firmicutes; Bacilli; Lactobacillales; Lactobacillaceae; Lactobacillus; Lactobacillus johnsonii	Lactobacillus johnsonii DPC 6026	Linear	Include	CP002464.1668197.1669764
CP002464.1871317.1872967		Bacteria; Firmicutes; Bacilli; Lactobacillales; Lactobacillaceae; Lactobacillus; Lactobacillus johnsonii	1651	CP002464.1871317.1872967	GAGCUAAACGAUAAAAAGCUCAUUUUCAAAAGGAAAAUGAGAGUUUGAUC	Lactobacillus johnsonii	Bacteria; Firmicutes; Bacilli; Lactobacillales; Lactobacillaceae; Lactobacillus; Lactobacillus johnsonii	Lactobacillus johnsonii DPC 6026	Linear	Include	CP002464.1871317.1872967
CP002464.546957.548607		Bacteria; Firmicutes; Bacilli; Lactobacillales; Lactobacillaceae; Lactobacillus; Lactobacillus johnsonii	1651	CP002464.546957.548607	AGCUAAACGAUAAAAAGCUCAUUUUCAAAAGGAAAAUGAGAGUUUGAUCC	Lactobacillus johnsonii	Bacteria; Firmicutes; Bacilli; Lactobacillales; Lactobacillaceae; Lactobacillus; Lactobacillus johnsonii	Lactobacillus johnsonii DPC 6026	Linear	Include	CP002464.546957.548607
CP003799.1694300.1695865		Bacteria; Firmicutes; Bacilli; Lactobacillales; Lactobacillaceae; Lactobacillus; Lactobacillus helveticus	1566	CP003799.1694300.1695865	UGAGAGUUUGAUCCUGGCUCAGGACGAACGCUGGCGGCGUGCCUAAUACA	Lactobacillus helveticus	Bacteria; Firmicutes; Bacilli; Lactobacillales; Lactobacillaceae; Lactobacillus; Lactobacillus helveticus	Lactobacillus helveticus R0052	Linear	Include	CP003799.1694300.1695865
CP003799.455041.456601		Bacteria; Firmicutes; Bacilli; Lactobacillales; Lactobacillaceae; Lactobacillus; Lactobacillus helveticus	1561	CP003799.455041.456601	UUUGAUCCUGGCUCAGGACGAACGCUGGCGGCGUGCCUAAUACAUGCAAG	Lactobacillus helveticus	Bacteria; Firmicutes; Bacilli; Lactobacillales; Lactobacillaceae; Lactobacillus; Lactobacillus helveticus	Lactobacillus helveticus R0052	Linear	Include	CP003799.455041.456601
CP003799.473901.475474		Bacteria; Firmicutes; Bacilli; Lactobacillales; Lactobacillaceae; Lactobacillus; Lactobacillus helveticus	1574	CP003799.473901.475474	AAAAUGAGAGUUUGAUCCUGGCUCAGGACGAACGCUGGCGGCGUGCCUAA	Lactobacillus helveticus	Bacteria; Firmicutes; Bacilli; Lactobacillales; Lactobacillaceae; Lactobacillus; Lactobacillus helveticus	Lactobacillus helveticus R0052	Linear	Include	CP003799.473901.475474
CP003799.72673.74242		Bacteria; Firmicutes; Bacilli; Lactobacillales; Lactobacillaceae; Lactobacillus; Lactobacillus helveticus	1570	CP003799.72673.74242	AAAAUGAGAGUUUGAUCCUGGCUCAGGACGAACGCUGGCGGCGUGCCUAA	Lactobacillus helveticus	Bacteria; Firmicutes; Bacilli; Lactobacillales; Lactobacillaceae; Lactobacillus; Lactobacillus helveticus	Lactobacillus helveticus R0052	Linear	Include	CP003799.72673.74242
CP006690.1839408.1840980		Bacteria; Firmicutes; Bacilli; Lactobacillales; Lactobacillaceae; Lacticaseibacillus; Lactobacillus casei	1573	CP006690.1839408.1840980	UUUAUAUGAGAGUUUGAUCCUGGCUCAGGAUGAACGCUGGCGGCGUGCCU	Lactobacillus casei	Bacteria; Firmicutes; Bacilli; Lactobacillales; Lactobacillaceae; Lacticaseibacillus; Lactobacillus casei	Lactobacillus casei 12A	Linear	Include	CP006690.1839408.1840980
CP006690.2472185.2473757		Bacteria; Firmicutes; Bacilli; Lactobacillales; Lactobacillaceae; Lacticaseibacillus; Lactobacillus casei	1573	CP006690.2472185.2473757	UUUAUAUGAGAGUUUGAUCCUGGCUCAGGAUGAACGCUGGCGGCGUGCCU	Lactobacillus casei	Bacteria; Firmicutes; Bacilli; Lactobacillales; Lactobacillaceae; Lacticaseibacillus; Lactobacillus casei	Lactobacillus casei 12A	Linear	Include	CP006690.2472185.2473757
CP006690.276342.277914		Bacteria; Firmicutes; Bacilli; Lactobacillales; Lactobacillaceae; Lacticaseibacillus; Lactobacillus casei	1573	CP006690.276342.277914	UUUAUAUGAGAGUUUGAUCCUGGCUCAGGAUGAACGCUGGCGGCGUGCCU	Lactobacillus casei	Bacteria; Firmicutes; Bacilli; Lactobacillales; Lactobacillaceae; Lacticaseibacillus; Lactobacillus casei	Lactobacillus casei 12A	Linear	Include	CP006690.276342.277914
CP006690.778390.779962		Bacteria; Firmicutes; Bacilli; Lactobacillales; Lactobacillaceae; Lacticaseibacillus; Lactobacillus casei	1573	CP006690.778390.779962	UUUAUAUGAGAGUUUGAUCCUGGCUCAGGAUGAACGCUGGCGGCGUGCCU	Lactobacillus casei	Bacteria; Firmicutes; Bacilli; Lactobacillales; Lactobacillaceae; Lacticaseibacillus; Lactobacillus casei	Lactobacillus casei 12A	Linear	Include	CP006690.778390.779962
CP006811.1578755.1580334		Bacteria; Firmicutes; Bacilli; Lactobacillales; Lactobacillaceae; Lactobacillus; Lactobacillus johnsonii	1580	CP006811.1578755.1580334	AAAAUGAGAGUUUGAUCCUGGCUCAGGACGAACGCUGGCGGCGUGCCUAA	Lactobacillus johnsonii	Bacteria; Firmicutes; Bacilli; Lactobacillales; Lactobacillaceae; Lactobacillus; Lactobacillus johnsonii	Lactobacillus johnsonii N6.2	Linear	Include	CP006811.1578755.1580334
CP009907.1892306.1893879		Bacteria;Firmicutes;Bacilli;Lactobacillales;Lactobacillaceae;Lactobacillus;Lactobacillus helveticus	1574	CP009907.1892306.1893879	UUCAAAAUGAGAGUUUGAUCCUGGCUCAGGACGAACGCUGGCGGCGUGCC	Lactobacillus helveticus	Bacteria; Firmicutes; Bacilli; Lactobacillales; Lactobacillaceae; Lactobacillus; Lactobacillus helveticus	Lactobacillus helveticus	Linear	Include	CP009907.1892306.1893879
CP011386.1759637.1761212		Bacteria;Firmicutes;Bacilli;Lactobacillales;Lactobacillaceae;Lactobacillus;Lactobacillus helveticus	1576	CP011386.1759637.1761212	UUCAAAAUGAGAGUUUGAUCCUGGCUCAGGACGAACGCUGGCGGCGUGCC	Lactobacillus helveticus	Bacteria; Firmicutes; Bacilli; Lactobacillales; Lactobacillaceae; Lactobacillus; Lactobacillus helveticus	Lactobacillus helveticus	Linear	Include	CP011386.1759637.1761212
CP011386.413220.414793		Bacteria;Firmicutes;Bacilli;Lactobacillales;Lactobacillaceae;Lactobacillus;Lactobacillus helveticus	1574	CP011386.413220.414793	UUCAAAAUGAGAGUUUGAUCCUGGCUCAGGACGAACGCUGGCGGCGUGCC	Lactobacillus helveticus	Bacteria; Firmicutes; Bacilli; Lactobacillales; Lactobacillaceae; Lactobacillus; Lactobacillus helveticus	Lactobacillus helveticus	Linear	Include	CP011386.413220.414793
CP011386.431597.433170		Bacteria;Firmicutes;Bacilli;Lactobacillales;Lactobacillaceae;Lactobacillus;Lactobacillus helveticus	1574	CP011386.431597.433170	UUCAAAAUGAGAGUUUGAUCCUGGCUCAGGACGAACGCUGGCGGCGUGCC	Lactobacillus helveticus	Bacteria; Firmicutes; Bacilli; Lactobacillales; Lactobacillaceae; Lactobacillus; Lactobacillus helveticus	Lactobacillus helveticus	Linear	Include	CP011386.431597.433170
CP011386.71724.73297		Bacteria;Firmicutes;Bacilli;Lactobacillales;Lactobacillaceae;Lactobacillus;Lactobacillus helveticus	1574	CP011386.71724.73297	UUCAAAAUGAGAGUUUGAUCCUGGCUCAGGACGAACGCUGGCGGCGUGCC	Lactobacillus helveticus	Bacteria; Firmicutes; Bacilli; Lactobacillales; Lactobacillaceae; Lactobacillus; Lactobacillus helveticus	Lactobacillus helveticus	Linear	Include	CP011386.71724.73297
CP012381.1754007.1755580		Bacteria;Firmicutes;Bacilli;Lactobacillales;Lactobacillaceae;Lactobacillus;Lactobacillus helveticus	1574	CP012381.1754007.1755580	UUCAAAAUGAGAGUUUGAUCCUGGCUCAGGACGAACGCUGGCGGCGUGCC	Lactobacillus helveticus	Bacteria; Firmicutes; Bacilli; Lactobacillales; Lactobacillaceae; Lactobacillus; Lactobacillus helveticus	Lactobacillus helveticus	Linear	Include	CP012381.1754007.1755580
CP012381.442102.443675		Bacteria;Firmicutes;Bacilli;Lactobacillales;Lactobacillaceae;Lactobacillus;Lactobacillus helveticus	1574	CP012381.442102.443675	UUCAAAAUGAGAGUUUGAUCCUGGCUCAGGACGAACGCUGGCGGCGUGCC	Lactobacillus helveticus	Bacteria; Firmicutes; Bacilli; Lactobacillales; Lactobacillaceae; Lactobacillus; Lactobacillus helveticus	Lactobacillus helveticus	Linear	Include	CP012381.442102.443675
CP012381.459610.461183		Bacteria;Firmicutes;Bacilli;Lactobacillales;Lactobacillaceae;Lactobacillus;Lactobacillus helveticus	1574	CP012381.459610.461183	UUCAAAAUGAGAGUUUGAUCCUGGCUCAGGACGAACGCUGGCGGCGUGCC	Lactobacillus helveticus	Bacteria; Firmicutes; Bacilli; Lactobacillales; Lactobacillaceae; Lactobacillus; Lactobacillus helveticus	Lactobacillus helveticus	Linear	Include	CP012381.459610.461183
CP012381.88652.90225		Bacteria;Firmicutes;Bacilli;Lactobacillales;Lactobacillaceae;Lactobacillus;Lactobacillus helveticus	1574	CP012381.88652.90225	UUCAAAAUGAGAGUUUGAUCCUGGCUCAGGACGAACGCUGGCGGCGUGCC	Lactobacillus helveticus	Bacteria; Firmicutes; Bacilli; Lactobacillales; Lactobacillaceae; Lactobacillus; Lactobacillus helveticus	Lactobacillus helveticus	Linear	Include	CP012381.88652.90225
CP014787.1258853.1260437		Bacteria;Firmicutes;Bacilli;Lactobacillales;Lactobacillaceae;Limosilactobacillus;Lactobacillus oris	1585	CP014787.1258853.1260437	UUUAUAUGAGAGUUUGAUCCUGGCUCAGGAUGAACGCCGGCGGUGUGCCU	Lactobacillus oris	Bacteria; Firmicutes; Bacilli; Lactobacillales; Lactobacillaceae; Limosilactobacillus; Lactobacillus oris	Lactobacillus oris	Linear	Include	CP014787.1258853.1260437
CP014787.1630881.1632465		Bacteria;Firmicutes;Bacilli;Lactobacillales;Lactobacillaceae;Limosilactobacillus;Lactobacillus oris	1585	CP014787.1630881.1632465	UUUAUAUGAGAGUUUGAUCCUGGCUCAGGAUGAACGCCGGCGGUGUGCCU	Lactobacillus oris	Bacteria; Firmicutes; Bacilli; Lactobacillales; Lactobacillaceae; Limosilactobacillus; Lactobacillus oris	Lactobacillus oris	Linear	Include	CP014787.1630881.1632465
CP014787.1707408.1708992		Bacteria;Firmicutes;Bacilli;Lactobacillales;Lactobacillaceae;Limosilactobacillus;Lactobacillus oris	1585	CP014787.1707408.1708992	UUUAUAUGAGAGUUUGAUCCUGGCUCAGGAUGAACGCCGGCGGUGUGCCU	Lactobacillus oris	Bacteria; Firmicutes; Bacilli; Lactobacillales; Lactobacillaceae; Limosilactobacillus; Lactobacillus oris	Lactobacillus oris	Linear	Include	CP014787.1707408.1708992
CP014787.1731796.1733380		Bacteria;Firmicutes;Bacilli;Lactobacillales;Lactobacillaceae;Limosilactobacillus;Lactobacillus oris	1585	CP014787.1731796.1733380	UUUAUAUGAGAGUUUGAUCCUGGCUCAGGAUGAACGCCGGCGGUGUGCCU	Lactobacillus oris	Bacteria; Firmicutes; Bacilli; Lactobacillales; Lactobacillaceae; Limosilactobacillus; Lactobacillus oris	Lactobacillus oris	Linear	Include	CP014787.1731796.1733380
CP014787.2414767.2416351		Bacteria;Firmicutes;Bacilli;Lactobacillales;Lactobacillaceae;Limosilactobacillus;Lactobacillus oris	1585	CP014787.2414767.2416351	UUUAUAUGAGAGUUUGAUCCUGGCUCAGGAUGAACGCUGGCGGUGUGCCU	Lactobacillus oris	Bacteria; Firmicutes; Bacilli; Lactobacillales; Lactobacillaceae; Limosilactobacillus; Lactobacillus oris	Lactobacillus oris	Linear	Include	CP014787.2414767.2416351
CP014787.334488.336071		Bacteria;Firmicutes;Bacilli;Lactobacillales;Lactobacillaceae;Limosilactobacillus;Lactobacillus oris	1584	CP014787.334488.336071	UUUAUAUGAGAGUUUGAUCCUGGCUCAGGAUGAACGCCGGCGGUGUGCCU	Lactobacillus oris	Bacteria; Firmicutes; Bacilli; Lactobacillales; Lactobacillaceae; Limosilactobacillus; Lactobacillus oris	Lactobacillus oris	Linear	Include	CP014787.334488.336071
CP014789.8842.10425		Bacteria;Firmicutes;Bacilli;Lactobacillales;Lactobacillaceae;Limosilactobacillus;Lactobacillus oris	1584	CP014789.8842.10425	UUUAUAUGAGAGUUUGAUCCUGGCUCAGGAUGAACGCCGGCGGUGUGCCU	Lactobacillus oris	Bacteria; Firmicutes; Bacilli; Lactobacillales; Lactobacillaceae; Limosilactobacillus; Lactobacillus oris	Lactobacillus oris	Linear	Include	CP014789.8842.10425
CP015444.1383605.1385178		Bacteria;Firmicutes;Bacilli;Lactobacillales;Lactobacillaceae;Lactobacillus;Lactobacillus helveticus	1574	CP015444.1383605.1385178	UUCAAAAUGAGAGUUUGAUCCUGGCUCAGGACGAACGCUGGCGGCGUGCC	Lactobacillus helveticus	Bacteria; Firmicutes; Bacilli; Lactobacillales; Lactobacillaceae; Lactobacillus; Lactobacillus helveticus	Lactobacillus helveticus	Linear	Include	CP015444.1383605.1385178
CP015444.1402028.1403601		Bacteria;Firmicutes;Bacilli;Lactobacillales;Lactobacillaceae;Lactobacillus;Lactobacillus helveticus	1574	CP015444.1402028.1403601	UUCAAAAUGAGAGUUUGAUCCUAGCUCAGGACGAACGCUGGCGGCGUGCC	Lactobacillus helveticus	Bacteria; Firmicutes; Bacilli; Lactobacillales; Lactobacillaceae; Lactobacillus; Lactobacillus helveticus	Lactobacillus helveticus	Linear	Include	CP015444.1402028.1403601
CP015444.218782.220355		Bacteria;Firmicutes;Bacilli;Lactobacillales;Lactobacillaceae;Lactobacillus;Lactobacillus helveticus	1574	CP015444.218782.220355	UUCAAAAUGAGAGUUUGAUCCUGGCUCAGGACGAACGCUGGCGGCGUGCC	Lactobacillus helveticus	Bacteria; Firmicutes; Bacilli; Lactobacillales; Lactobacillaceae; Lactobacillus; Lactobacillus helveticus	Lactobacillus helveticus	Linear	Include	CP015444.218782.220355
CP015496.1836854.1838427		Bacteria;Firmicutes;Bacilli;Lactobacillales;Lactobacillaceae;Lactobacillus;Lactobacillus helveticus	1574	CP015496.1836854.1838427	UUCAAAAUGAGAGUUUGAUCCUGGCUCAGGACGAACGCUGGCGGCGUGCC	Lactobacillus helveticus	Bacteria; Firmicutes; Bacilli; Lactobacillales; Lactobacillaceae; Lactobacillus; Lactobacillus helveticus	Lactobacillus helveticus	Linear	Include	CP015496.1836854.1838427
CP015498.1772918.1774491		Bacteria;Firmicutes;Bacilli;Lactobacillales;Lactobacillaceae;Lactobacillus;Lactobacillus helveticus	1574	CP015498.1772918.1774491	UUCAAAAUGAGAGUUUGAUCCUGGCUCAGGACGAACGCUGGCGGCGUGCC	Lactobacillus helveticus	Bacteria; Firmicutes; Bacilli; Lactobacillales; Lactobacillaceae; Lactobacillus; Lactobacillus helveticus	Lactobacillus helveticus	Linear	Include	CP015498.1772918.1774491
CP016400.1181205.1182787		Bacteria;Firmicutes;Bacilli;Lactobacillales;Lactobacillaceae;Lactobacillus;Lactobacillus johnsonii	1583	CP016400.1181205.1182787	AAGGAAAAUGAGAGUUUGAUCCUGGCUCAGGACGAACGCUGGCGGCGUGC	Lactobacillus johnsonii	Bacteria; Firmicutes; Bacilli; Lactobacillales; Lactobacillaceae; Lactobacillus; Lactobacillus johnsonii	Lactobacillus johnsonii	Linear	Include	CP016400.1181205.1182787
CP016400.1186715.1188298		Bacteria;Firmicutes;Bacilli;Lactobacillales;Lactobacillaceae;Lactobacillus;Lactobacillus johnsonii	1584	CP016400.1186715.1188298	AAGGAAAAUGAGAGUUUGAUCCUGGCUCAGGACGAACGCUGGCGGCGUGC	Lactobacillus johnsonii	Bacteria; Firmicutes; Bacilli; Lactobacillales; Lactobacillaceae; Lactobacillus; Lactobacillus johnsonii	Lactobacillus johnsonii	Linear	Include	CP016400.1186715.1188298
CP016400.1192225.1193807		Bacteria;Firmicutes;Bacilli;Lactobacillales;Lactobacillaceae;Lactobacillus;Lactobacillus johnsonii	1583	CP016400.1192225.1193807	AAGGAAAAUGAGAGUUUGAUCCUGGCUCAGGACGAACGCUGGCGGCGUGC	Lactobacillus johnsonii	Bacteria; Firmicutes; Bacilli; Lactobacillales; Lactobacillaceae; Lactobacillus; Lactobacillus johnsonii	Lactobacillus johnsonii	Linear	Include	CP016400.1192225.1193807
CP016400.1870396.1871978		Bacteria;Firmicutes;Bacilli;Lactobacillales;Lactobacillaceae;Lactobacillus;Lactobacillus johnsonii	1583	CP016400.1870396.1871978	AAGGAAAAUGAGAGUUUGAUCCUGGCUCAGGACGAACGCUGGCGGCGUGC	Lactobacillus johnsonii	Bacteria; Firmicutes; Bacilli; Lactobacillales; Lactobacillaceae; Lactobacillus; Lactobacillus johnsonii	Lactobacillus johnsonii	Linear	Include	CP016400.1870396.1871978
CP016827.1002281.1003854		Bacteria;Firmicutes;Bacilli;Lactobacillales;Lactobacillaceae;Lactobacillus;Lactobacillus helveticus	1574	CP016827.1002281.1003854	UUCAAAAUGAGAGUUUGAUCCUGGCUCAGGACGAACGCUGGCGGCGUGCC	Lactobacillus helveticus	Bacteria; Firmicutes; Bacilli; Lactobacillales; Lactobacillaceae; Lactobacillus; Lactobacillus helveticus	Lactobacillus helveticus	Linear	Include	CP016827.1002281.1003854
CP016827.1348389.1349962		Bacteria;Firmicutes;Bacilli;Lactobacillales;Lactobacillaceae;Lactobacillus;Lactobacillus helveticus	1574	CP016827.1348389.1349962	UUCAAAAUGAGAGUUUGAUCCUGGCUCAGGACGAACGCUGGCGGCGUGCC	Lactobacillus helveticus	Bacteria; Firmicutes; Bacilli; Lactobacillales; Lactobacillaceae; Lactobacillus; Lactobacillus helveticus	Lactobacillus helveticus	Linear	Include	CP016827.1348389.1349962
CP017065.1877153.1878731		Bacteria;Firmicutes;Bacilli;Lactobacillales;Lactobacillaceae;Lacticaseibacillus;Lactobacillus casei	1579	CP017065.1877153.1878731	UUUAUAUGAGAGUUUGAUCCUGGCUCAGGAUGAACGCUGGCGGCGUGCCU	Lactobacillus casei	Bacteria; Firmicutes; Bacilli; Lactobacillales; Lactobacillaceae; Lacticaseibacillus; Lactobacillus casei	Lactobacillus casei	Linear	Include	CP017065.1877153.1878731
CP017065.2605737.2607315		Bacteria;Firmicutes;Bacilli;Lactobacillales;Lactobacillaceae;Lacticaseibacillus;Lactobacillus casei	1579	CP017065.2605737.2607315	UUUAUAUGAGAGUUUGAUCCUGGCUCAGGAUGAACGCUGGCGGCGUGCCU	Lactobacillus casei	Bacteria; Firmicutes; Bacilli; Lactobacillales; Lactobacillaceae; Lacticaseibacillus; Lactobacillus casei	Lactobacillus casei	Linear	Include	CP017065.2605737.2607315
CP017065.272991.274569		Bacteria;Firmicutes;Bacilli;Lactobacillales;Lactobacillaceae;Lacticaseibacillus;Lactobacillus casei	1579	CP017065.272991.274569	UUUAUAUGAGAGUUUGAUCCUGGCUCAGGAUGAACGCUGGCGGCGUGCCU	Lactobacillus casei	Bacteria; Firmicutes; Bacilli; Lactobacillales; Lactobacillaceae; Lacticaseibacillus; Lactobacillus casei	Lactobacillus casei	Linear	Include	CP017065.272991.274569
CP017065.776570.778148		Bacteria;Firmicutes;Bacilli;Lactobacillales;Lactobacillaceae;Lacticaseibacillus;Lactobacillus casei	1579	CP017065.776570.778148	UUUAUAUGAGAGUUUGAUCCUGGCUCAGGAUGAACGCUGGCGGCGUGCCU	Lactobacillus casei	Bacteria; Firmicutes; Bacilli; Lactobacillales; Lactobacillaceae; Lacticaseibacillus; Lactobacillus casei	Lactobacillus casei	Linear	Include	CP017065.776570.778148
CP017065.799466.801044		Bacteria;Firmicutes;Bacilli;Lactobacillales;Lactobacillaceae;Lacticaseibacillus;Lactobacillus casei	1579	CP017065.799466.801044	UUUAUAUGAGAGUUUGAUCCUGGCUCAGGAUGAACGCUGGCGGCGUGCCU	Lactobacillus casei	Bacteria; Firmicutes; Bacilli; Lactobacillales; Lactobacillaceae; Lacticaseibacillus; Lactobacillus casei	Lactobacillus casei	Linear	Include	CP017065.799466.801044
CP017982.1722099.1723654		Bacteria;Firmicutes;Bacilli;Lactobacillales;Lactobacillaceae;Lactobacillus;Lactobacillus helveticus	1556	CP017982.1722099.1723654	AGAGUUUGAUCCUGGCUCAGGACGAACGCUGGCGGCGUGCCUAAUACAUG	Lactobacillus helveticus	Bacteria; Firmicutes; Bacilli; Lactobacillales; Lactobacillaceae; Lactobacillus; Lactobacillus helveticus	Lactobacillus helveticus	Linear	Include	CP017982.1722099.1723654
CP017982.417407.418962		Bacteria;Firmicutes;Bacilli;Lactobacillales;Lactobacillaceae;Lactobacillus;Lactobacillus helveticus	1556	CP017982.417407.418962	AGAGUUUGAUCCUGGCUCAGGACGAACGCUGGCGGCGUGCCUAAUACAUG	Lactobacillus helveticus	Bacteria; Firmicutes; Bacilli; Lactobacillales; Lactobacillaceae; Lactobacillus; Lactobacillus helveticus	Lactobacillus helveticus	Linear	Include	CP017982.417407.418962
CP018809.1347636.1349206		Bacteria;Firmicutes;Bacilli;Lactobacillales;Lactobacillaceae;Lactobacillus;Lactobacillus jensenii	1571	CP018809.1347636.1349206	CAAAAUGAGAGUUUGAUCCUGGCUCAGGACGAACGCUGGCGGCGUGCCUA	Lactobacillus jensenii	Bacteria; Firmicutes; Bacilli; Lactobacillales; Lactobacillaceae; Lactobacillus; Lactobacillus jensenii	Lactobacillus jensenii	Linear	Include	CP018809.1347636.1349206
CP018809.1516019.1517589		Bacteria;Firmicutes;Bacilli;Lactobacillales;Lactobacillaceae;Lactobacillus;Lactobacillus jensenii	1571	CP018809.1516019.1517589	CAAAAUGAGAGUUUGAUCCUGGCUCAGGACGAACGCUGGCGGCGUGCCUA	Lactobacillus jensenii	Bacteria; Firmicutes; Bacilli; Lactobacillales; Lactobacillaceae; Lactobacillus; Lactobacillus jensenii	Lactobacillus jensenii	Linear	Include	CP018809.1516019.1517589
CP018809.500868.502438		Bacteria;Firmicutes;Bacilli;Lactobacillales;Lactobacillaceae;Lactobacillus;Lactobacillus jensenii	1571	CP018809.500868.502438	CAAAAUGAGAGUUUGAUCCUGGCUCAGGACGAACGCUGGCGGCGUGCCUA	Lactobacillus jensenii	Bacteria; Firmicutes; Bacilli; Lactobacillales; Lactobacillaceae; Lactobacillus; Lactobacillus jensenii	Lactobacillus jensenii	Linear	Include	CP018809.500868.502438
CP020029.1974440.1976013		Bacteria;Firmicutes;Bacilli;Lactobacillales;Lactobacillaceae;Lactobacillus;Lactobacillus helveticus	1574	CP020029.1974440.1976013	UUCAAAAUGAGAGUUUGAUCCUGGCUCAGGACGAACGCUGGCGGCGUGCC	Lactobacillus helveticus	Bacteria; Firmicutes; Bacilli; Lactobacillales; Lactobacillaceae; Lactobacillus; Lactobacillus helveticus	Lactobacillus helveticus	Linear	Include	CP020029.1974440.1976013
CP021703.1475797.1477380		Bacteria;Firmicutes;Bacilli;Lactobacillales;Lactobacillaceae;Lactobacillus;Lactobacillus johnsonii	1584	CP021703.1475797.1477380	AAGGAAAAUGAGAGUUUGAUCCUGGCUCAGGACGAACGCUGGCGGCGUGC	Lactobacillus johnsonii	Bacteria; Firmicutes; Bacilli; Lactobacillales; Lactobacillaceae; Lactobacillus; Lactobacillus johnsonii	Lactobacillus johnsonii	Linear	Include	CP021703.1475797.1477380
CP021703.189878.191461		Bacteria;Firmicutes;Bacilli;Lactobacillales;Lactobacillaceae;Lactobacillus;Lactobacillus johnsonii	1584	CP021703.189878.191461	AAGGAAAAUGAGAGUUUGAUCCUGGCUCAGGACGAACGCUGGCGGCGUGC	Lactobacillus johnsonii	Bacteria; Firmicutes; Bacilli; Lactobacillales; Lactobacillaceae; Lactobacillus; Lactobacillus johnsonii	Lactobacillus johnsonii	Linear	Include	CP021703.189878.191461
CP021703.407970.409552		Bacteria;Firmicutes;Bacilli;Lactobacillales;Lactobacillaceae;Lactobacillus;Lactobacillus johnsonii	1583	CP021703.407970.409552	AAGGAAAAUGAGAGUUUGAUCCUGGCUCAGGACGAACGCUGGCGGCGUGC	Lactobacillus johnsonii	Bacteria; Firmicutes; Bacilli; Lactobacillales; Lactobacillaceae; Lactobacillus; Lactobacillus johnsonii	Lactobacillus johnsonii	Linear	Include	CP021703.407970.409552
CP024781.1645915.1647464		Bacteria;Firmicutes;Bacilli;Lactobacillales;Lactobacillaceae;Lactobacillus;Lactobacillus johnsonii	1550	CP024781.1645915.1647464	AGAGUUUGAUCCUGGCUCAGGACGAACGCUGGCGGCGUGCCUAAUACAUG	Lactobacillus johnsonii	Bacteria; Firmicutes; Bacilli; Lactobacillales; Lactobacillaceae; Lactobacillus; Lactobacillus johnsonii	Lactobacillus johnsonii pf01	Linear	Include	CP024781.1645915.1647464
CP024781.1846060.1847611		Bacteria;Firmicutes;Bacilli;Lactobacillales;Lactobacillaceae;Lactobacillus;Lactobacillus johnsonii	1552	CP024781.1846060.1847611	AGAGUUUGAUCCUGGCUCAGGACGAACGCUGGCGGCGUGCCUAAUACAUG	Lactobacillus johnsonii	Bacteria; Firmicutes; Bacilli; Lactobacillales; Lactobacillaceae; Lactobacillus; Lactobacillus johnsonii	Lactobacillus johnsonii pf01	Linear	Include	CP024781.1846060.1847611
CP024781.568275.569827		Bacteria;Firmicutes;Bacilli;Lactobacillales;Lactobacillaceae;Lactobacillus;Lactobacillus johnsonii	1553	CP024781.568275.569827	AGAGUUUGAUCCUGGCUCAGGACGAACGCUGGCGGCGUGCCUAAUACAUG	Lactobacillus johnsonii	Bacteria; Firmicutes; Bacilli; Lactobacillales; Lactobacillaceae; Lactobacillus; Lactobacillus johnsonii	Lactobacillus johnsonii pf01	Linear	Include	CP024781.568275.569827
CP029614.1427451.1429011		Bacteria;Firmicutes;Bacilli;Lactobacillales;Lactobacillaceae;Lactobacillus;Lactobacillus johnsonii	1561	CP029614.1427451.1429011	AGAGUUUGAUCCUGGCUCAGGACGAACGCUGGCGGCGUGCCUAAUACAUG	Lactobacillus johnsonii	Bacteria; Firmicutes; Bacilli; Lactobacillales; Lactobacillaceae; Lactobacillus; Lactobacillus johnsonii	Lactobacillus johnsonii	Linear	Include	CP029614.1427451.1429011
CP031701.1421442.1423022		Bacteria;Firmicutes;Bacilli;Lactobacillales;Lactobacillaceae;Lactobacillus;Lactobacillus johnsonii	1581	CP031701.1421442.1423022	GAAAAUGAGAGUUUGAUCCUGGCUCAGGACGAACGCUGGCGGCGUGCCUA	Lactobacillus johnsonii	Bacteria; Firmicutes; Bacilli; Lactobacillales; Lactobacillaceae; Lactobacillus; Lactobacillus johnsonii	Lactobacillus johnsonii	Linear	Include	CP031701.1421442.1423022
D16548.1.1521		Bacteria;Firmicutes;Bacilli;Lactobacillales;Lactobacillaceae;Lacticaseibacillus;Lactobacillus casei	1521	D16548.1.1521	GAUSAACGCUGGCGGCGUGCCUAAUACAUGCAAGUCGAACGAGUUCUCGU	Lactobacillus casei	Bacteria; Firmicutes; Bacilli; Lactobacillales; Lactobacillaceae; Lacticaseibacillus; Lactobacillus casei	Lactobacillus casei	Linear	Include	D16548.1.1521
D16549.1.1521		Bacteria;Firmicutes;Bacilli;Lactobacillales;Lactobacillaceae;Lacticaseibacillus;Lactobacillus casei	1521	D16549.1.1521	GAUSAACGCUSGCGGCGUGCCUAAUACAUGCAAGUCGAACGAGUUCUCGU	Lactobacillus casei	Bacteria; Firmicutes; Bacilli; Lactobacillales; Lactobacillaceae; Lacticaseibacillus; Lactobacillus casei	Lactobacillus casei	Linear	Include	D16549.1.1521
D16550.1.1520		Bacteria;Firmicutes;Bacilli;Lactobacillales;Lactobacillaceae;Lacticaseibacillus;Lactobacillus casei	1520	D16550.1.1520	GAUSAACGSUSGCGGCGUGCCUAAUACAUGCAAGUCGAACGAGUUCUCGU	Lactobacillus casei	Bacteria; Firmicutes; Bacilli; Lactobacillales; Lactobacillaceae; Lacticaseibacillus; Lactobacillus casei	Lactobacillus casei	Linear	Include	D16550.1.1520
D16551.1.1522		Bacteria;Firmicutes;Bacilli;Lactobacillales;Lactobacillaceae;Lacticaseibacillus;Lactobacillus casei	1522	D16551.1.1522	GAUGAACGCUGGCGGCGUGCCUAAUACAUGCAAGUCGAACGAGUUUUGGU	Lactobacillus casei	Bacteria; Firmicutes; Bacilli; Lactobacillales; Lactobacillaceae; Lacticaseibacillus; Lactobacillus casei	Lactobacillus casei	Linear	Include	D16551.1.1522
D16553.1.1529		Bacteria;Firmicutes;Bacilli;Lactobacillales;Lactobacillaceae;Latilactobacillus;Lactobacillus casei	1529	D16553.1.1529	GANGCAACGCUUGCCGCGUGCCUAAUACAUGCAAGUCGAACGCACUCUCG	Lactobacillus casei	Bacteria; Firmicutes; Bacilli; Lactobacillales; Lactobacillaceae; Latilactobacillus; Lactobacillus casei	Lactobacillus casei	Linear	Include	D16553.1.1529
D86517.1.1522		Bacteria;Firmicutes;Bacilli;Lactobacillales;Lactobacillaceae;Lacticaseibacillus;Lactobacillus casei	1522	D86517.1.1522	GAUGAACGCUGGCGGCGUGCCUAAUACAUGCAAGUCGAACGAGUUCUCGU	Lactobacillus casei	Bacteria; Firmicutes; Bacilli; Lactobacillales; Lactobacillaceae; Lacticaseibacillus; Lactobacillus casei	Lactobacillus casei	Linear	Include	D86517.1.1522
D86518.1.1522		Bacteria;Firmicutes;Bacilli;Lactobacillales;Lactobacillaceae;Lacticaseibacillus;Lactobacillus casei	1522	D86518.1.1522	GAUGAACGCUGGCGGCGUGCCUAAUACAUGCAAGUCGAACGAGUUUUGGU	Lactobacillus casei	Bacteria; Firmicutes; Bacilli; Lactobacillales; Lactobacillaceae; Lacticaseibacillus; Lactobacillus casei	Lactobacillus casei	Linear	Include	D86518.1.1522
DI187114.1.1389		Bacteria;Firmicutes;Bacilli;Lactobacillales;Lactobacillaceae;Lacticaseibacillus;Lactobacillus casei	1389	DI187114.1.1389	ACACGUGGGUUACCUGCCCGUUAAGUGGGGGAUAACAUUUGGAAACAGAU	Lactobacillus casei	Bacteria; Firmicutes; Bacilli; Lactobacillales; Lactobacillaceae; Lacticaseibacillus; Lactobacillus casei	Lactobacillus casei	Linear	Include	DI187114.1.1389
DQ123572.1.1503		Bacteria;Firmicutes;Bacilli;Lactobacillales;Lactobacillaceae;Lactobacillus;Lactobacillus helveticus	1503	DQ123572.1.1503	CGAGCGAGCAGAACCCAGCAGAUUUACUUCGGUAAUGACGCUGGGGACGC	Lactobacillus helveticus	Bacteria; Firmicutes; Bacilli; Lactobacillales; Lactobacillaceae; Lactobacillus; Lactobacillus helveticus	Lactobacillus helveticus	Linear	Include	DQ123572.1.1503
DQ123580.1.1457		Bacteria;Firmicutes;Bacilli;Lactobacillales;Lactobacillaceae;Lactobacillus;Lactobacillus helveticus	1457	DQ123580.1.1457	ACGCGAGCGGCGGAUGGGUGAGUAACACGUGGGGAACCUGCCCCAUAGUC	Lactobacillus helveticus	Bacteria; Firmicutes; Bacilli; Lactobacillales; Lactobacillaceae; Lactobacillus; Lactobacillus helveticus	Lactobacillus helveticus	Linear	Include	DQ123580.1.1457
DQ316398.1.1518		Bacteria;Firmicutes;Bacilli;Lactobacillales;Lactobacillaceae;Lactobacillus;Lactobacillus crispatus	1518	DQ316398.1.1518	GAAUUCACUAGUGAUUGCCUAAUACAUGCAAGUCGAGCGAGCGAAACUAA	Lactobacillus crispatus	Bacteria; Firmicutes; Bacilli; Lactobacillales; Lactobacillaceae; Lactobacillus; Lactobacillus crispatus	Lactobacillus crispatus	Linear	Include	DQ316398.1.1518
DQ317604.1.1517		Bacteria;Firmicutes;Bacilli;Lactobacillales;Lactobacillaceae;Lactobacillus;Lactobacillus crispatus	1517	DQ317604.1.1517	GGCCGCGGGAAUUCGAUUUGCCUAAUACAUGCAAGUCGAGCGAGCAGAAC	Lactobacillus crispatus	Bacteria; Firmicutes; Bacilli; Lactobacillales; Lactobacillaceae; Lactobacillus; Lactobacillus crispatus	Lactobacillus crispatus	Linear	Include	DQ317604.1.1517
DQ333457.1.1517		Bacteria;Firmicutes;Bacilli;Lactobacillales;Lactobacillaceae;Lactobacillus;Lactobacillus crispatus	1517	DQ333457.1.1517	GGCCGCGGGAAUUCGAUUUGCCUAAUACAUGCAAGUCGAGCGAGCGGAAC	Lactobacillus crispatus	Bacteria; Firmicutes; Bacilli; Lactobacillales; Lactobacillaceae; Lactobacillus; Lactobacillus crispatus	Lactobacillus crispatus	Linear	Include	DQ333457.1.1517
EF120374.1.1550		Bacteria;Firmicutes;Bacilli;Lactobacillales;Lactobacillaceae;Lactobacillus;Lactobacillus crispatus	1550	EF120374.1.1550	GGUUUGAUCCUGGCUCAGGACGAACGCUGGCGGCGUGCCUAAUACAUGCA	Lactobacillus crispatus	Bacteria; Firmicutes; Bacilli; Lactobacillales; Lactobacillaceae; Lactobacillus; Lactobacillus crispatus	Lactobacillus crispatus	Linear	Include	EF120374.1.1550
EU419585.1.1476		Bacteria;Firmicutes;Bacilli;Lactobacillales;Lactobacillaceae;Lactobacillus;Lactobacillus helveticus	1476	EU419585.1.1476	AAAGGCUUUGCCGCCUUCCUAUAAUGCAAGUCGAGCGAGCAGAACCAGCA	Lactobacillus helveticus	Bacteria; Firmicutes; Bacilli; Lactobacillales; Lactobacillaceae; Lactobacillus; Lactobacillus helveticus	Lactobacillus helveticus	Linear	Include	EU419585.1.1476
EU419588.1.1472		Bacteria;Firmicutes;Bacilli;Lactobacillales;Lactobacillaceae;Lactobacillus;Lactobacillus helveticus	1472	EU419588.1.1472	CGGCCUUGGGGCGUGCUAUACAUGCAAGUCGAGCGAGCAGAACCAGCAGA	Lactobacillus helveticus	Bacteria; Firmicutes; Bacilli; Lactobacillales; Lactobacillaceae; Lactobacillus; Lactobacillus helveticus	Lactobacillus helveticus	Linear	Include	EU419588.1.1472
EU559595.1.1562		Bacteria;Firmicutes;Bacilli;Lactobacillales;Lactobacillaceae;Lactobacillus;Lactobacillus crispatus	1562	EU559595.1.1562	AUUAGAGUUUGAUCUGGCUCAGGACGAACGCUGGCGGCGUGCCUAAUACA	Lactobacillus crispatus	Bacteria; Firmicutes; Bacilli; Lactobacillales; Lactobacillaceae; Lactobacillus; Lactobacillus crispatus	Lactobacillus crispatus	Linear	Include	EU559595.1.1562
EU626019.1.1478		Bacteria;Firmicutes;Bacilli;Lactobacillales;Lactobacillaceae;Lactobacillus;Lactobacillus johnsonii	1478	EU626019.1.1478	ACCAUGCGGCGUGCUAUACUGCAGUCGAGCGAGCUUGCCUAGAUGAUUUU	Lactobacillus johnsonii	Bacteria; Firmicutes; Bacilli; Lactobacillales; Lactobacillaceae; Lactobacillus; Lactobacillus johnsonii	Lactobacillus johnsonii	Linear	Include	EU626019.1.1478
EU670679.1.1428		Bacteria;Firmicutes;Bacilli;Lactobacillales;Lactobacillaceae;Lacticaseibacillus;Lactobacillus casei	1428	EU670679.1.1428	UCUCGUUGAUGAUCGGUGCUUGCACCGAGAUUCAACAUGGAACGAGUGGC	Lactobacillus casei	Bacteria; Firmicutes; Bacilli; Lactobacillales; Lactobacillaceae; Lacticaseibacillus; Lactobacillus casei	Lactobacillus casei	Linear	Include	EU670679.1.1428
EU789398.1.1475		Bacteria;Firmicutes;Bacilli;Lactobacillales;Lactobacillaceae;Lacticaseibacillus;Lactobacillus casei	1475	EU789398.1.1475	ACGGACUGCACGUGCUAUAAUGCAAGUCGAACGAGUUCUCGUUGAUGAUC	Lactobacillus casei	Bacteria; Firmicutes; Bacilli; Lactobacillales; Lactobacillaceae; Lacticaseibacillus; Lactobacillus casei	Lactobacillus casei	Linear	Include	EU789398.1.1475
FJ557010.1.1440		Bacteria;Firmicutes;Bacilli;Lactobacillales;Lactobacillaceae;Lactobacillus;Lactobacillus johnsonii	1440	FJ557010.1.1440	UCAGGACGAACGCUGGCGGCGUGCCUAAUACAUGCAAGUCGAGCGAGCUU	Lactobacillus johnsonii	Bacteria; Firmicutes; Bacilli; Lactobacillales; Lactobacillaceae; Lactobacillus; Lactobacillus johnsonii	Lactobacillus johnsonii	Linear	Include	FJ557010.1.1440
FJ749441.1.1407		Bacteria;Firmicutes;Bacilli;Lactobacillales;Lactobacillaceae;Lactobacillus;Lactobacillus helveticus	1407	FJ749441.1.1407	GGUAAUGACGCUGGGGACGCGAGCGGCGGAUGGGUGAGUAACACGUGGGG	Lactobacillus helveticus	Bacteria; Firmicutes; Bacilli; Lactobacillales; Lactobacillaceae; Lactobacillus; Lactobacillus helveticus	Lactobacillus helveticus	Linear	Include	FJ749441.1.1407
FM177140.1989916.1991485		Bacteria; Firmicutes; Bacilli; Lactobacillales; Lactobacillaceae; Lacticaseibacillus; Lactobacillus casei	1570	FM177140.1989916.1991485	UUAUAUGAGAGUUUGAUCCUGGCUCAGGAUGAACGCUGGCGGCGUGCCUA	Lactobacillus casei	Bacteria; Firmicutes; Bacilli; Lactobacillales; Lactobacillaceae; Lacticaseibacillus; Lactobacillus casei	Lactobacillus casei BL23	Linear	Include	FM177140.1989916.1991485
FM177140.258853.260422		Bacteria; Firmicutes; Bacilli; Lactobacillales; Lactobacillaceae; Lacticaseibacillus; Lactobacillus casei	1570	FM177140.258853.260422	UUAUAUGAGAGUUUGAUCCUGGCUCAGGAUGAACGCUGGCGGCGUGCCUA	Lactobacillus casei	Bacteria; Firmicutes; Bacilli; Lactobacillales; Lactobacillaceae; Lacticaseibacillus; Lactobacillus casei	Lactobacillus casei BL23	Linear	Include	FM177140.258853.260422
FM177140.2643060.2644629		Bacteria; Firmicutes; Bacilli; Lactobacillales; Lactobacillaceae; Lacticaseibacillus; Lactobacillus casei	1570	FM177140.2643060.2644629	UUAUAUGAGAGUUUGAUCCUGGCUCAGGAUGAACGCUGGCGGCGUGCCUA	Lactobacillus casei	Bacteria; Firmicutes; Bacilli; Lactobacillales; Lactobacillaceae; Lacticaseibacillus; Lactobacillus casei	Lactobacillus casei BL23	Linear	Include	FM177140.2643060.2644629
FM177140.886372.887941		Bacteria; Firmicutes; Bacilli; Lactobacillales; Lactobacillaceae; Lacticaseibacillus; Lactobacillus casei	1570	FM177140.886372.887941	UUAUAUGAGAGUUUGAUCCUGGCUCAGGAUGAACGCUGGCGGCGUGCCUA	Lactobacillus casei	Bacteria; Firmicutes; Bacilli; Lactobacillales; Lactobacillaceae; Lacticaseibacillus; Lactobacillus casei	Lactobacillus casei BL23	Linear	Include	FM177140.886372.887941
FM177140.908050.909619		Bacteria; Firmicutes; Bacilli; Lactobacillales; Lactobacillaceae; Lacticaseibacillus; Lactobacillus casei	1570	FM177140.908050.909619	UUAUAUGAGAGUUUGAUCCUGGCUCAGGAUGAACGCUGGCGGCGUGCCUA	Lactobacillus casei	Bacteria; Firmicutes; Bacilli; Lactobacillales; Lactobacillaceae; Lacticaseibacillus; Lactobacillus casei	Lactobacillus casei BL23	Linear	Include	FM177140.908050.909619
FN298497.1479559.1481209		Bacteria; Firmicutes; Bacilli; Lactobacillales; Lactobacillaceae; Lactobacillus; Lactobacillus johnsonii	1651	FN298497.1479559.1481209	AGCUAAACGAUAAAAAGCUCAUUUUCAAAAGGAAAAUGAGAGUUUGAUCC	Lactobacillus johnsonii	Bacteria; Firmicutes; Bacilli; Lactobacillales; Lactobacillaceae; Lactobacillus; Lactobacillus johnsonii	Lactobacillus johnsonii FI9785	Linear	Include	FN298497.1479559.1481209
FN692037.1669931.1671482	Sat Jun 18 10:36:30 CDT 2022	Bacteria; Firmicutes; Bacilli; Lactobacillales; Lactobacillaceae; Lactobacillus; Lactobacillus crispatus	1552	FN692037.1669931.1671482	AGAGUUUGAUCCUGGCUCAGGACGAACGCUGGCGGCGUGCCUAAUACAUG	Lactobacillus crispatus	Bacteria; Firmicutes; Bacilli; Lactobacillales; Lactobacillaceae; Lactobacillus; Lactobacillus crispatus	Lactobacillus crispatus ST1	Linear	Include	FN692037.1669931.1671482
FN692037.427906.429457	Sat Jun 18 10:36:43 CDT 2022	Bacteria; Firmicutes; Bacilli; Lactobacillales; Lactobacillaceae; Lactobacillus; Lactobacillus crispatus	1552	FN692037.427906.429457	AGAGUUUGAUCCUGGCUCAGGACGAACGCUGGCGGCGUGCCUAAUACAUG	Lactobacillus crispatus	Bacteria; Firmicutes; Bacilli; Lactobacillales; Lactobacillaceae; Lactobacillus; Lactobacillus crispatus	Lactobacillus crispatus ST1	Linear	Include	FN692037.427906.429457
GQ131243.1.1481		Bacteria;Firmicutes;Bacilli;Lactobacillales;Lactobacillaceae;Levilactobacillus;Lactobacillus casei	1481	GQ131243.1.1481	GAACGCUGGCGGCGUGCCUAAUACAUGCAAGUCGAACGAGUUCUCGUUGA	Lactobacillus casei	Bacteria; Firmicutes; Bacilli; Lactobacillales; Lactobacillaceae; Levilactobacillus; Lactobacillus casei	Lactobacillus casei	Linear	Include	GQ131243.1.1481
GQ231435.1.1466		Bacteria;Firmicutes;Bacilli;Lactobacillales;Lactobacillaceae;Lactobacillus;Lactobacillus johnsonii	1466	GQ231435.1.1466	GAGAGCGCGUCUAUACUGCAGUGAGCGAGCUUGCCAGAUGAUUUUGGUGC	Lactobacillus johnsonii	Bacteria; Firmicutes; Bacilli; Lactobacillales; Lactobacillaceae; Lactobacillus; Lactobacillus johnsonii	Lactobacillus johnsonii	Linear	Include	GQ231435.1.1466
GU121903.1.1521		Bacteria;Firmicutes;Bacilli;Lactobacillales;Lactobacillaceae;Lactobacillus;Lactobacillus helveticus	1521	GU121903.1.1521	AGAGUUUGAUCCUGGCUCAGGACGAACGCUGGCGGCGUGCCUAAUACAUG	Lactobacillus helveticus	Bacteria; Firmicutes; Bacilli; Lactobacillales; Lactobacillaceae; Lactobacillus; Lactobacillus helveticus	Lactobacillus helveticus	Linear	Include	GU121903.1.1521
HE573915.1.1543		Bacteria;Firmicutes;Bacilli;Lactobacillales;Lactobacillaceae;Lactobacillus;Lactobacillus johnsonii	1543	HE573915.1.1543	GCUCAGGACGAACGCUGGCGGCGUGCCUAAUACAUGCAAGUCGAGCGAGC	Lactobacillus johnsonii	Bacteria; Firmicutes; Bacilli; Lactobacillales; Lactobacillaceae; Lactobacillus; Lactobacillus johnsonii	Lactobacillus johnsonii	Linear	Include	HE573915.1.1543
HE573916.1.1560	Tue Dec 13 06:28:56 CST 2022	Bacteria;Firmicutes;Bacilli;Lactobacillales;Lactobacillaceae;Amylolactobacillus;Lactobacillus iners	1560	HE573916.1.1560	AGUUUGAUCAUGGCUCAGGAUGAACGCUGGCGGCGUGCCUAAUACAUGCA	Lactobacillus iners	Bacteria; Firmicutes; Bacilli; Lactobacillales; Lactobacillaceae; Lactobacillus; Lactobacillus iners	Lactobacillus iners	Linear	Include	HE573916.1.1560
HE970764.1988174.1989731		Bacteria; Firmicutes; Bacilli; Lactobacillales; Lactobacillaceae; Lacticaseibacillus; Lactobacillus casei	1558	HE970764.1988174.1989731	AGAGUUUGAUCCUGGCUCAGGAUGAACGCUGGCGGCGUGCCUAAUACAUG	Lactobacillus casei	Bacteria; Firmicutes; Bacilli; Lactobacillales; Lactobacillaceae; Lacticaseibacillus; Lactobacillus casei	Lactobacillus casei W56	Linear	Include	HE970764.1988174.1989731
HG931728.1.1479		Bacteria;Firmicutes;Bacilli;Lactobacillales;Lactobacillaceae;Lacticaseibacillus;Lactobacillus casei	1479	HG931728.1.1479	GGGGAUCGUGGCCAGCCUAAAAUGCACGUCGAACGAGUUCUCGUUGAUGA	Lactobacillus casei	Bacteria; Firmicutes; Bacilli; Lactobacillales; Lactobacillaceae; Lacticaseibacillus; Lactobacillus casei	Lactobacillus casei	Linear	Include	HG931728.1.1479
HM057881.1.1378		Bacteria;Firmicutes;Bacilli;Lactobacillales;Lactobacillaceae;Lactobacillus;Lactobacillus helveticus	1378	HM057881.1.1378	GAUUUACUUCGGUAAUGACGCUGGGGACGCGAGCGGCGGAUGGGUGAGUA	Lactobacillus helveticus	Bacteria; Firmicutes; Bacilli; Lactobacillales; Lactobacillaceae; Lactobacillus; Lactobacillus helveticus	Lactobacillus helveticus	Linear	Include	HM057881.1.1378
HM188410.1.1487		Bacteria;Firmicutes;Bacilli;Lactobacillales;Lactobacillaceae;Lacticaseibacillus;Lactobacillus casei	1487	HM188410.1.1487	GGAGUGCGGCGGCUAUCAUGCAGUCGAACGAGUUCUCGUUGAUGAUCGGU	Lactobacillus casei	Bacteria; Firmicutes; Bacilli; Lactobacillales; Lactobacillaceae; Lacticaseibacillus; Lactobacillus casei	Lactobacillus casei	Linear	Include	HM188410.1.1487
HM188411.1.1486		Bacteria;Firmicutes;Bacilli;Lactobacillales;Lactobacillaceae;Lacticaseibacillus;Lactobacillus casei	1486	HM188411.1.1486	UCAAAUGGGCGGCGGCUAUAAUGCAGUCGAACGAGUGUCUACCUUGAUGA	Lactobacillus casei	Bacteria; Firmicutes; Bacilli; Lactobacillales; Lactobacillaceae; Lacticaseibacillus; Lactobacillus casei	Lactobacillus casei	Linear	Include	HM188411.1.1486
HM188412.1.1475		Bacteria;Firmicutes;Bacilli;Lactobacillales;Lactobacillaceae;Lacticaseibacillus;Lactobacillus casei	1475	HM188412.1.1475	GGGAAGGCGGGGUACUAUACAUGCAAGUCGAACGAGUUCAACGUUGAUGA	Lactobacillus casei	Bacteria; Firmicutes; Bacilli; Lactobacillales; Lactobacillaceae; Lacticaseibacillus; Lactobacillus casei	Lactobacillus casei	Linear	Include	HM188412.1.1475
HM218461.1.1489		Bacteria;Firmicutes;Bacilli;Lactobacillales;Lactobacillaceae;Lacticaseibacillus;Lactobacillus casei	1489	HM218461.1.1489	CUGACGCUGGCGGCGUGCCUAAUAGUGCAAGUCGAACUAUAUCUCGUUGA	Lactobacillus casei	Bacteria; Firmicutes; Bacilli; Lactobacillales; Lactobacillaceae; Lacticaseibacillus; Lactobacillus casei	Lactobacillus casei	Linear	Include	HM218461.1.1489
HM218687.1.1457		Bacteria;Firmicutes;Bacilli;Lactobacillales;Lactobacillaceae;Lactobacillus;Lactobacillus helveticus	1457	HM218687.1.1457	GCGUGCCUUGUGUGCGUGUUCCGCUAUAAGAACCAGCAGAUUUACUUCGG	Lactobacillus helveticus	Bacteria; Firmicutes; Bacilli; Lactobacillales; Lactobacillaceae; Lactobacillus; Lactobacillus helveticus	Lactobacillus helveticus	Linear	Include	HM218687.1.1457
HQ716720.1.1496		Bacteria;Firmicutes;Bacilli;Lactobacillales;Lactobacillaceae;Lactobacillus;Lactobacillus crispatus	1496	HQ716720.1.1496	CCGGCGGCAGCUAUACAUGCAGUCGAGCGAGCGGAACUAACAGAUUUACU	Lactobacillus crispatus	Bacteria; Firmicutes; Bacilli; Lactobacillales; Lactobacillaceae; Lactobacillus; Lactobacillus crispatus	Lactobacillus crispatus	Linear	Include	HQ716720.1.1496
JN620212.1.1429		Bacteria;Firmicutes;Bacilli;Lactobacillales;Lactobacillaceae;Lactobacillus;Lactobacillus helveticus	1429	JN620212.1.1429	GGUGCCUAAUACAUGCAAAGUCGAGCGAGCAGAACCAGCAGAUUUACUUC	Lactobacillus helveticus	Bacteria; Firmicutes; Bacilli; Lactobacillales; Lactobacillaceae; Lactobacillus; Lactobacillus helveticus	Lactobacillus helveticus	Linear	Include	JN620212.1.1429
JQ046406.1.1483		Bacteria;Firmicutes;Bacilli;Lactobacillales;Lactobacillaceae;Lactiplantibacillus;Lactobacillus casei	1483	JQ046406.1.1483	GGAUUUCUUAUAAUGGUAACUAUAACAUGCAGGUCGAACGAACUCUGGUA	Lactobacillus casei	Bacteria; Firmicutes; Bacilli; Lactobacillales; Lactobacillaceae; Lactiplantibacillus; Lactobacillus casei	Lactobacillus casei	Linear	Include	JQ046406.1.1483
JQ046411.1.1474		Bacteria;Firmicutes;Bacilli;Lactobacillales;Lactobacillaceae;Lacticaseibacillus;Lactobacillus casei	1474	JQ046411.1.1474	GAAGGGGGGCAGCCUAUCUGCAGGUCGACGAGUUCUCGUUGAUGAUCGGU	Lactobacillus casei	Bacteria; Firmicutes; Bacilli; Lactobacillales; Lactobacillaceae; Lacticaseibacillus; Lactobacillus casei	Lactobacillus casei	Linear	Include	JQ046411.1.1474
JQ301797.1.1526		Bacteria;Firmicutes;Bacilli;Lactobacillales;Lactobacillaceae;Lacticaseibacillus;Lactobacillus casei	1526	JQ301797.1.1526	GGGAGUGGGGCGGCUAUACAUGCAGUCGAACGAGUUCUCGUUGAUGAUCG	Lactobacillus casei	Bacteria; Firmicutes; Bacilli; Lactobacillales; Lactobacillaceae; Lacticaseibacillus; Lactobacillus casei	Lactobacillus casei	Linear	Include	JQ301797.1.1526
JQ412725.1.1520		Bacteria;Firmicutes;Bacilli;Lactobacillales;Lactobacillaceae;Lacticaseibacillus;Lactobacillus casei	1520	JQ412725.1.1520	AGGGGAAUGGCGCUGCUAUACAUGCAGUCGAACGAGUUCUCGUUGAUGAU	Lactobacillus casei	Bacteria; Firmicutes; Bacilli; Lactobacillales; Lactobacillaceae; Lacticaseibacillus; Lactobacillus casei	Lactobacillus casei	Linear	Include	JQ412725.1.1520
JQ412726.1.1518		Bacteria;Firmicutes;Bacilli;Lactobacillales;Lactobacillaceae;Lacticaseibacillus;Lactobacillus casei	1518	JQ412726.1.1518	GGCCAUGCGGGGUGCUAUACAUGCAAGUCGAACGAGUUCUCGUUGAUGAU	Lactobacillus casei	Bacteria; Firmicutes; Bacilli; Lactobacillales; Lactobacillaceae; Lacticaseibacillus; Lactobacillus casei	Lactobacillus casei	Linear	Include	JQ412726.1.1518
JQ412730.1.1514		Bacteria;Firmicutes;Bacilli;Lactobacillales;Lactobacillaceae;Lacticaseibacillus;Lactobacillus casei	1514	JQ412730.1.1514	AUGGCAUGCGGCUGCCUAUACAUGCAGUCGAACGAGUUCUCGUUGAUGAU	Lactobacillus casei	Bacteria; Firmicutes; Bacilli; Lactobacillales; Lactobacillaceae; Lacticaseibacillus; Lactobacillus casei	Lactobacillus casei	Linear	Include	JQ412730.1.1514
JQ412731.1.1512		Bacteria;Firmicutes;Bacilli;Lactobacillales;Lactobacillaceae;Lacticaseibacillus;Lactobacillus casei	1512	JQ412731.1.1512	GAGCCAUUGCGGGUGCUAUACAUGCAGUCGAACGAGUUCUCGUUGAUGAU	Lactobacillus casei	Bacteria; Firmicutes; Bacilli; Lactobacillales; Lactobacillaceae; Lacticaseibacillus; Lactobacillus casei	Lactobacillus casei	Linear	Include	JQ412731.1.1512
JQ412732.1.1514		Bacteria;Firmicutes;Bacilli;Lactobacillales;Lactobacillaceae;Lacticaseibacillus;Lactobacillus casei	1514	JQ412732.1.1514	AAGGGGAUGGGGCAGCUAUACAUGCAGUCGAACGAGUUCUCGUUGAUGAU	Lactobacillus casei	Bacteria; Firmicutes; Bacilli; Lactobacillales; Lactobacillaceae; Lacticaseibacillus; Lactobacillus casei	Lactobacillus casei	Linear	Include	JQ412732.1.1514
JQ412734.1.1522		Bacteria;Firmicutes;Bacilli;Lactobacillales;Lactobacillaceae;Lacticaseibacillus;Lactobacillus casei	1522	JQ412734.1.1522	CGGCAGUGCGGCAGCUAUACAUGCAGUCGAACGAGUUCUCGUUGAUGAUC	Lactobacillus casei	Bacteria; Firmicutes; Bacilli; Lactobacillales; Lactobacillaceae; Lacticaseibacillus; Lactobacillus casei	Lactobacillus casei	Linear	Include	JQ412734.1.1522
JQ412735.1.1517		Bacteria;Firmicutes;Bacilli;Lactobacillales;Lactobacillaceae;Lacticaseibacillus;Lactobacillus casei	1517	JQ412735.1.1517	CGCCAGGGGGCUGCUAUACAUGCAGUCGAACGAGUUCUCGUUGAUGAUCG	Lactobacillus casei	Bacteria; Firmicutes; Bacilli; Lactobacillales; Lactobacillaceae; Lacticaseibacillus; Lactobacillus casei	Lactobacillus casei	Linear	Include	JQ412735.1.1517
JQ712028.1.1499		Bacteria;Firmicutes;Bacilli;Lactobacillales;Lactobacillaceae;Lacticaseibacillus;Lactobacillus casei	1499	JQ712028.1.1499	AGAGUUUGGAUCCUGGCUCAGGAUGAACGCUGGCGGCGUGCCUAAUACAU	Lactobacillus casei	Bacteria; Firmicutes; Bacilli; Lactobacillales; Lactobacillaceae; Lacticaseibacillus; Lactobacillus casei	Lactobacillus casei	Linear	Include	JQ712028.1.1499
JQ771071.1.1516		Bacteria;Firmicutes;Bacilli;Lactobacillales;Lactobacillaceae;Lacticaseibacillus;Lactobacillus casei	1516	JQ771071.1.1516	GGGGAAUGGCGCGUGCUAUACAUGCAGUCGAACGAGUUCUCGUUGAUGAU	Lactobacillus casei	Bacteria; Firmicutes; Bacilli; Lactobacillales; Lactobacillaceae; Lacticaseibacillus; Lactobacillus casei	Lactobacillus casei	Linear	Include	JQ771071.1.1516
JQ771073.1.1514		Bacteria;Firmicutes;Bacilli;Lactobacillales;Lactobacillaceae;Lacticaseibacillus;Lactobacillus casei	1514	JQ771073.1.1514	AGACGUGCCGGGUGCUAUACAUGCAGUCGAACGAGUUCUCGUUGAUGAUC	Lactobacillus casei	Bacteria; Firmicutes; Bacilli; Lactobacillales; Lactobacillaceae; Lacticaseibacillus; Lactobacillus casei	Lactobacillus casei	Linear	Include	JQ771073.1.1514
JQ805621.1.1581		Bacteria;Firmicutes;Bacilli;Lactobacillales;Lactobacillaceae;Lactobacillus;Lactobacillus helveticus	1581	JQ805621.1.1581	GCAGAGUUCUCGGAGUCACGAAGAGUUUGAUCCUGGCUCAGGACGAACGC	Lactobacillus helveticus	Bacteria; Firmicutes; Bacilli; Lactobacillales; Lactobacillaceae; Lactobacillus; Lactobacillus helveticus	Lactobacillus helveticus	Linear	Include	JQ805621.1.1581
JQ805670.1.1467		Bacteria;Firmicutes;Bacilli;Lactobacillales;Lactobacillaceae;Lactobacillus;Lactobacillus crispatus	1467	JQ805670.1.1467	CGGCGUGCCUAAUACAUGCGGUCGGAGCGAGCGGAUUUAACAGAUUUACU	Lactobacillus crispatus	Bacteria; Firmicutes; Bacilli; Lactobacillales; Lactobacillaceae; Lactobacillus; Lactobacillus crispatus	Lactobacillus crispatus	Linear	Include	JQ805670.1.1467
JX003592.1.1279		Bacteria;Firmicutes;Bacilli;Lactobacillales;Lactobacillaceae;Lacticaseibacillus;Lactobacillus casei	1279	JX003592.1.1279	UAAGUGGGGGAUAACAUUUGGAAACAGAUGCUAAUACCGCAUAGAUCCAA	Lactobacillus casei	Bacteria; Firmicutes; Bacilli; Lactobacillales; Lactobacillaceae; Lacticaseibacillus; Lactobacillus casei	Lactobacillus casei	Linear	Include	JX003592.1.1279
JX003593.1.1365		Bacteria;Firmicutes;Bacilli;Lactobacillales;Lactobacillaceae;Lacticaseibacillus;Lactobacillus casei	1365	JX003593.1.1365	UGGAUCGAGUGGAGGACGGGUUGGUGGCUGGUGCGCCUCCUGUCUAUAAG	Lactobacillus casei	Bacteria; Firmicutes; Bacilli; Lactobacillales; Lactobacillaceae; Lacticaseibacillus; Lactobacillus casei	Lactobacillus casei	Linear	Include	JX003593.1.1365
KC336483.1.1477		Bacteria;Firmicutes;Bacilli;Lactobacillales;Lactobacillaceae;Lacticaseibacillus;Lactobacillus casei	1477	KC336483.1.1477	GAAUUGGGGGGGCGCUAUACAUGCAAGUCGAACGAGUUCUCGUUGAUGAU	Lactobacillus casei	Bacteria; Firmicutes; Bacilli; Lactobacillales; Lactobacillaceae; Lacticaseibacillus; Lactobacillus casei	Lactobacillus casei	Linear	Include	KC336483.1.1477
KC561101.1.1528		Bacteria;Firmicutes;Bacilli;Lactobacillales;Lactobacillaceae;Lactobacillus;Lactobacillus crispatus	1528	KC561101.1.1528	AGGCGGGGUGCUAUACAUGCAAGUCGAGCGAGCGGAACUAACAGAUUUAC	Lactobacillus crispatus	Bacteria; Firmicutes; Bacilli; Lactobacillales; Lactobacillaceae; Lactobacillus; Lactobacillus crispatus	Lactobacillus crispatus	Linear	Include	KC561101.1.1528
KC561105.1.1528		Bacteria;Firmicutes;Bacilli;Lactobacillales;Lactobacillaceae;Limosilactobacillus;Lactobacillus oris	1528	KC561105.1.1528	GGGUGGGGGGUUGCUAUACAUGCAGUCGAGCGCACUGGCCCAACAGAAAU	Lactobacillus oris	Bacteria; Firmicutes; Bacilli; Lactobacillales; Lactobacillaceae; Limosilactobacillus; Lactobacillus oris	Lactobacillus oris	Linear	Include	KC561105.1.1528
KC561106.1.1500		Bacteria;Firmicutes;Bacilli;Lactobacillales;Lactobacillaceae;Lactobacillus;Lactobacillus crispatus	1500	KC561106.1.1500	AAAAAAUGCGGCGUGCCUAUACAUGCAAGUCGAGCGAGCGGAACUAACAG	Lactobacillus crispatus	Bacteria; Firmicutes; Bacilli; Lactobacillales; Lactobacillaceae; Lactobacillus; Lactobacillus crispatus	Lactobacillus crispatus	Linear	Include	KC561106.1.1500
KC561108.1.1508		Bacteria;Firmicutes;Bacilli;Lactobacillales;Lactobacillaceae;Lactobacillus;Lactobacillus crispatus	1508	KC561108.1.1508	AUCAGUGCGGGUGCUAUACAUGCAAGUCGAGCGAGCGGAACUAACAGAUU	Lactobacillus crispatus	Bacteria; Firmicutes; Bacilli; Lactobacillales; Lactobacillaceae; Lactobacillus; Lactobacillus crispatus	Lactobacillus crispatus	Linear	Include	KC561108.1.1508
KC561113.1.1516		Bacteria;Firmicutes;Bacilli;Lactobacillales;Lactobacillaceae;Lactobacillus;Lactobacillus crispatus	1516	KC561113.1.1516	AGCCAGUGGGGGUGCUAUACAUGCAAGUCGAGCGAGCGGAACUAACAGAU	Lactobacillus crispatus	Bacteria; Firmicutes; Bacilli; Lactobacillales; Lactobacillaceae; Lactobacillus; Lactobacillus crispatus	Lactobacillus crispatus	Linear	Include	KC561113.1.1516
KC561122.1.1512		Bacteria;Firmicutes;Bacilli;Lactobacillales;Lactobacillaceae;Limosilactobacillus;Lactobacillus vaginalis	1512	KC561122.1.1512	GAUGUUGGCGGGUGCUAUACAUGCAAGUCGAGCGCACUGGCCCAACUGAU	Lactobacillus vaginalis	Bacteria; Firmicutes; Bacilli; Lactobacillales; Lactobacillaceae; Limosilactobacillus; Lactobacillus vaginalis	Lactobacillus vaginalis	Linear	Include	KC561122.1.1512
KC561132.1.1527		Bacteria;Firmicutes;Bacilli;Lactobacillales;Lactobacillaceae;Limosilactobacillus;Lactobacillus oris	1527	KC561132.1.1527	GAUGAACGCCGGCGGUGUGCCUAAUACAUGCAAGUCGAGCGCACUGGCCC	Lactobacillus oris	Bacteria; Firmicutes; Bacilli; Lactobacillales; Lactobacillaceae; Limosilactobacillus; Lactobacillus oris	Lactobacillus oris	Linear	Include	KC561132.1.1527
KF029499.1.1508		Bacteria;Firmicutes;Bacilli;Lactobacillales;Lactobacillaceae;Lacticaseibacillus;Lactobacillus casei	1508	KF029499.1.1508	UCCUGUACCAUACUAUAAUGCAGUCGACGAGUUCUCGUUGAUGAUCGGUG	Lactobacillus casei	Bacteria; Firmicutes; Bacilli; Lactobacillales; Lactobacillaceae; Lacticaseibacillus; Lactobacillus casei	Lactobacillus casei	Linear	Include	KF029499.1.1508
KF029500.1.1529		Bacteria;Firmicutes;Bacilli;Lactobacillales;Lactobacillaceae;Lacticaseibacillus;Lactobacillus casei	1529	KF029500.1.1529	GCGUCUUGGGUAGCUCUACAUGCAGUCGACGAGUUCUCGUUGAUGAUCGG	Lactobacillus casei	Bacteria; Firmicutes; Bacilli; Lactobacillales; Lactobacillaceae; Lacticaseibacillus; Lactobacillus casei	Lactobacillus casei	Linear	Include	KF029500.1.1529
KF029501.1.1532		Bacteria;Firmicutes;Bacilli;Lactobacillales;Lactobacillaceae;Lacticaseibacillus;Lactobacillus casei	1532	KF029501.1.1532	UGCAGCGGGAGCUAUAAUGCAGUCGAACGAGUUCUCGUUGAUGAUCGGUG	Lactobacillus casei	Bacteria; Firmicutes; Bacilli; Lactobacillales; Lactobacillaceae; Lacticaseibacillus; Lactobacillus casei	Lactobacillus casei	Linear	Include	KF029501.1.1532
KF029502.1.1525		Bacteria;Firmicutes;Bacilli;Lactobacillales;Lactobacillaceae;Lacticaseibacillus;Lactobacillus casei	1525	KF029502.1.1525	GGCAUGGCGGCAGCUAUAAUGCAGUCGACGAGUUCUCGUUGAUGAUCGGU	Lactobacillus casei	Bacteria; Firmicutes; Bacilli; Lactobacillales; Lactobacillaceae; Lacticaseibacillus; Lactobacillus casei	Lactobacillus casei	Linear	Include	KF029502.1.1525
KF029503.1.1485		Bacteria;Firmicutes;Bacilli;Lactobacillales;Lactobacillaceae;Lacticaseibacillus;Lactobacillus casei	1485	KF029503.1.1485	GGCAUACGGCGCGCUAUAAUGCAGUCGACGAGUUCUCGUUGAUGAUCGGU	Lactobacillus casei	Bacteria; Firmicutes; Bacilli; Lactobacillales; Lactobacillaceae; Lacticaseibacillus; Lactobacillus casei	Lactobacillus casei	Linear	Include	KF029503.1.1485
KF060258.1.1509		Bacteria;Firmicutes;Bacilli;Lactobacillales;Lactobacillaceae;Lacticaseibacillus;Lactobacillus casei	1509	KF060258.1.1509	GUGCCUGGCCGGCGCUAUACAUGCAGUCGACGAGUUCUCGUUGAUGAUCG	Lactobacillus casei	Bacteria; Firmicutes; Bacilli; Lactobacillales; Lactobacillaceae; Lacticaseibacillus; Lactobacillus casei	Lactobacillus casei	Linear	Include	KF060258.1.1509
KF149726.1.1447		Bacteria;Firmicutes;Bacilli;Lactobacillales;Lactobacillaceae;Lactobacillus;Lactobacillus helveticus	1447	KF149726.1.1447	UACUUCUGUAAUGACGCUGGGGACGCGAGCGGCGGAUGGGUGAGUAACAC	Lactobacillus helveticus	Bacteria; Firmicutes; Bacilli; Lactobacillales; Lactobacillaceae; Lactobacillus; Lactobacillus helveticus	Lactobacillus helveticus	Linear	Include	KF149726.1.1447
KF673499.1.1474		Bacteria;Firmicutes;Bacilli;Lactobacillales;Lactobacillaceae;Lacticaseibacillus;Lactobacillus casei	1474	KF673499.1.1474	CGUGGGGGCGGACUACUCAUGUAGGUCGACGAGUUCUCGUUGAUGAUCGG	Lactobacillus casei	Bacteria; Firmicutes; Bacilli; Lactobacillales; Lactobacillaceae; Lacticaseibacillus; Lactobacillus casei	Lactobacillus casei	Linear	Include	KF673499.1.1474
KF673500.1.1473		Bacteria;Firmicutes;Bacilli;Lactobacillales;Lactobacillaceae;Lacticaseibacillus;Lactobacillus casei	1473	KF673500.1.1473	GCGCCCCGAGGGCCUAUACAUGCAAGUCGAACGAGUUCUCGUUGAUGAUC	Lactobacillus casei	Bacteria; Firmicutes; Bacilli; Lactobacillales; Lactobacillaceae; Lacticaseibacillus; Lactobacillus casei	Lactobacillus casei	Linear	Include	KF673500.1.1473
KF673504.1.1480		Bacteria;Firmicutes;Bacilli;Lactobacillales;Lactobacillaceae;Lacticaseibacillus;Lactobacillus casei	1480	KF673504.1.1480	UGGGGGGAGGGCGUGCUAUACAUGCAGUCGACGAGUUCUCGUUGAUGAUC	Lactobacillus casei	Bacteria; Firmicutes; Bacilli; Lactobacillales; Lactobacillaceae; Lacticaseibacillus; Lactobacillus casei	Lactobacillus casei	Linear	Include	KF673504.1.1480
KF673505.1.1425		Bacteria;Firmicutes;Bacilli;Lactobacillales;Lactobacillaceae;Lacticaseibacillus;Lactobacillus casei	1425	KF673505.1.1425	GCGAGGCUGGAUCACAGCGUCUUCCUGCUAGAACCUGGCUUGUCCUGUAG	Lactobacillus casei	Bacteria; Firmicutes; Bacilli; Lactobacillales; Lactobacillaceae; Lacticaseibacillus; Lactobacillus casei	Lactobacillus casei	Linear	Include	KF673505.1.1425
KF673507.1.1487		Bacteria;Firmicutes;Bacilli;Lactobacillales;Lactobacillaceae;Lacticaseibacillus;Lactobacillus casei	1487	KF673507.1.1487	GAUGAACGCUGGCGGCGUGCCUAAUACAUGCAAGUCGAACGAGUUUUGGU	Lactobacillus casei	Bacteria; Firmicutes; Bacilli; Lactobacillales; Lactobacillaceae; Lacticaseibacillus; Lactobacillus casei	Lactobacillus casei	Linear	Include	KF673507.1.1487
KF673508.1.1482		Bacteria;Firmicutes;Bacilli;Lactobacillales;Lactobacillaceae;Lacticaseibacillus;Lactobacillus casei	1482	KF673508.1.1482	GGGCCCCCCCGUAUGUCUUAAUACAUGUACGUCGAACGAGUUCUCGUUGA	Lactobacillus casei	Bacteria; Firmicutes; Bacilli; Lactobacillales; Lactobacillaceae; Lacticaseibacillus; Lactobacillus casei	Lactobacillus casei	Linear	Include	KF673508.1.1482
KF673509.1.1486		Bacteria;Firmicutes;Bacilli;Lactobacillales;Lactobacillaceae;Lacticaseibacillus;Lactobacillus casei	1486	KF673509.1.1486	CUUUUAAGGGGGGGAGAGGGCUACUCAUGCAGUCGACGAGUUCUCGUUGA	Lactobacillus casei	Bacteria; Firmicutes; Bacilli; Lactobacillales; Lactobacillaceae; Lacticaseibacillus; Lactobacillus casei	Lactobacillus casei	Linear	Include	KF673509.1.1486
KF673510.1.1479		Bacteria;Firmicutes;Bacilli;Lactobacillales;Lactobacillaceae;Lacticaseibacillus;Lactobacillus casei	1479	KF673510.1.1479	GGGGGGCGUAUGAGGGAGUGCGCGUCGACGAGUUCUCGUUGAUGAUCGGU	Lactobacillus casei	Bacteria; Firmicutes; Bacilli; Lactobacillales; Lactobacillaceae; Lacticaseibacillus; Lactobacillus casei	Lactobacillus casei	Linear	Include	KF673510.1.1479
KF673514.1.1478		Bacteria;Firmicutes;Bacilli;Lactobacillales;Lactobacillaceae;Lacticaseibacillus;Lactobacillus casei	1478	KF673514.1.1478	GGGGUGUGGGCUGCCUAAUAAUGCAAAGUCGAACGAGUUCUCGGUUGAUG	Lactobacillus casei	Bacteria; Firmicutes; Bacilli; Lactobacillales; Lactobacillaceae; Lacticaseibacillus; Lactobacillus casei	Lactobacillus casei	Linear	Include	KF673514.1.1478
KF673515.1.1452		Bacteria;Firmicutes;Bacilli;Lactobacillales;Lactobacillaceae;Lacticaseibacillus;Lactobacillus casei	1452	KF673515.1.1452	ACAUGCAGUUCGAACGAGUUCUCGUUGAUGAUUGGUGCUUGCACCGAGAU	Lactobacillus casei	Bacteria; Firmicutes; Bacilli; Lactobacillales; Lactobacillaceae; Lacticaseibacillus; Lactobacillus casei	Lactobacillus casei	Linear	Include	KF673515.1.1452
KF673516.1.1462		Bacteria;Firmicutes;Bacilli;Lactobacillales;Lactobacillaceae;Lacticaseibacillus;Lactobacillus casei	1462	KF673516.1.1462	CCGAGGGCCUAUACAUGCAAGUCGAACGAGUUCUCGUUGAUGAUCGGUGC	Lactobacillus casei	Bacteria; Firmicutes; Bacilli; Lactobacillales; Lactobacillaceae; Lacticaseibacillus; Lactobacillus casei	Lactobacillus casei	Linear	Include	KF673516.1.1462
KF673518.1.1481		Bacteria;Firmicutes;Bacilli;Lactobacillales;Lactobacillaceae;Lacticaseibacillus;Lactobacillus casei	1481	KF673518.1.1481	GUUCAGUAGUAUCUCAUUAUGGCAUCGUCGCUCAGAGUUGCACUGAUGAU	Lactobacillus casei	Bacteria; Firmicutes; Bacilli; Lactobacillales; Lactobacillaceae; Lacticaseibacillus; Lactobacillus casei	Lactobacillus casei	Linear	Include	KF673518.1.1481
KF673525.1.1496		Bacteria;Firmicutes;Bacilli;Lactobacillales;Lactobacillaceae;Lactobacillus;Lactobacillus helveticus	1496	KF673525.1.1496	UUGAUCAUGGCUCAGGACGAACGCUGGCGGCGUGCCUAAUACAUGCAAGU	Lactobacillus helveticus	Bacteria; Firmicutes; Bacilli; Lactobacillales; Lactobacillaceae; Lactobacillus; Lactobacillus helveticus	Lactobacillus helveticus	Linear	Include	KF673525.1.1496
KF673526.1.1482		Bacteria;Firmicutes;Bacilli;Lactobacillales;Lactobacillaceae;Lactobacillus;Lactobacillus helveticus	1482	KF673526.1.1482	UUGAUCAUGGCUCAGGACGAACGCUGGCGGCGUGCCUAAUACAUGCAAGU	Lactobacillus helveticus	Bacteria; Firmicutes; Bacilli; Lactobacillales; Lactobacillaceae; Lactobacillus; Lactobacillus helveticus	Lactobacillus helveticus	Linear	Include	KF673526.1.1482
KF673527.1.1488		Bacteria;Firmicutes;Bacilli;Lactobacillales;Lactobacillaceae;Lactobacillus;Lactobacillus helveticus	1488	KF673527.1.1488	UGGCGGCGUGCCUAAUACAUGCAAGUCGAGCGAGCAGAACCAGCAGAUUU	Lactobacillus helveticus	Bacteria; Firmicutes; Bacilli; Lactobacillales; Lactobacillaceae; Lactobacillus; Lactobacillus helveticus	Lactobacillus helveticus	Linear	Include	KF673527.1.1488
KJ726650.1.1376		Bacteria;Firmicutes;Bacilli;Lactobacillales;Lactobacillaceae;Lacticaseibacillus;Lactobacillus casei	1376	KJ726650.1.1376	AGUUCUCGUUGAUGAUCGGUGCUUGCACCGAGAUUCAACAUGGAACGAGU	Lactobacillus casei	Bacteria; Firmicutes; Bacilli; Lactobacillales; Lactobacillaceae; Lacticaseibacillus; Lactobacillus casei	Lactobacillus casei	Linear	Include	KJ726650.1.1376
KJ726652.1.1452		Bacteria;Firmicutes;Bacilli;Lactobacillales;Lactobacillaceae;Lacticaseibacillus;Lactobacillus casei	1452	KJ726652.1.1452	CGAGUUCUCGUUGAUGAUCGGUGCUUGCACCGAGAUUCAACAUGGAACGA	Lactobacillus casei	Bacteria; Firmicutes; Bacilli; Lactobacillales; Lactobacillaceae; Lacticaseibacillus; Lactobacillus casei	Lactobacillus casei	Linear	Include	KJ726652.1.1452
KJ726654.1.1437		Bacteria;Firmicutes;Bacilli;Lactobacillales;Lactobacillaceae;Lacticaseibacillus;Lactobacillus casei	1437	KJ726654.1.1437	AAGUCGAACGAGUUCUCGUUGAUGAUCGGUGCUUGCACCGAGAUUCAACA	Lactobacillus casei	Bacteria; Firmicutes; Bacilli; Lactobacillales; Lactobacillaceae; Lacticaseibacillus; Lactobacillus casei	Lactobacillus casei	Linear	Include	KJ726654.1.1437
KJ804189.1.1513		Bacteria;Firmicutes;Bacilli;Lactobacillales;Lactobacillaceae;Lacticaseibacillus;Lactobacillus casei	1513	KJ804189.1.1513	CUAUGUUGGCGGCGUGCUAUACAUGCAGUCGAACGAGUUCUCGUUGAUGA	Lactobacillus casei	Bacteria; Firmicutes; Bacilli; Lactobacillales; Lactobacillaceae; Lacticaseibacillus; Lactobacillus casei	Lactobacillus casei	Linear	Include	KJ804189.1.1513
KJ872848.1.1448		Bacteria;Firmicutes;Bacilli;Lactobacillales;Lactobacillaceae;Lacticaseibacillus;Lactobacillus casei	1448	KJ872848.1.1448	AAAUCGGGCGCUAUCAUGCAGUCGUACGAGUUCUCGUUGAUGCUCGGUGC	Lactobacillus casei	Bacteria; Firmicutes; Bacilli; Lactobacillales; Lactobacillaceae; Lacticaseibacillus; Lactobacillus casei	Lactobacillus casei	Linear	Include	KJ872848.1.1448
KM405318.1.1438		Bacteria;Firmicutes;Bacilli;Lactobacillales;Lactobacillaceae;Lactobacillus;Lactobacillus johnsonii	1438	KM405318.1.1438	CAGUCGAGCGAGCUUGCCGAGAUGAUGUUAGUGCUUGCCUAAAUGAAACU	Lactobacillus johnsonii	Bacteria; Firmicutes; Bacilli; Lactobacillales; Lactobacillaceae; Lactobacillus; Lactobacillus johnsonii	Lactobacillus johnsonii	Linear	Include	KM405318.1.1438
KM485567.1.1474		Bacteria;Firmicutes;Bacilli;Lactobacillales;Lactobacillaceae;Lactobacillus;Lactobacillus helveticus	1474	KM485567.1.1474	GGCAAUGGCGGGGUGCUAUACAUGCAAGUCGAGCGAGCAGAACCAGCAGA	Lactobacillus helveticus	Bacteria; Firmicutes; Bacilli; Lactobacillales; Lactobacillaceae; Lactobacillus; Lactobacillus helveticus	Lactobacillus helveticus	Linear	Include	KM485567.1.1474
KP090104.1.1469		Bacteria;Firmicutes;Bacilli;Lactobacillales;Lactobacillaceae;Lactobacillus;Lactobacillus crispatus	1469	KP090104.1.1469	UGUGUCGGUCGAUUUUUCAUCAUGCUGGAUCACCUCCUUUCGUUAGGAAA	Lactobacillus crispatus	Bacteria; Firmicutes; Bacilli; Lactobacillales; Lactobacillaceae; Lactobacillus; Lactobacillus crispatus	Lactobacillus crispatus	Linear	Include	KP090104.1.1469
KP764152.1.1447		Bacteria;Firmicutes;Bacilli;Lactobacillales;Lactobacillaceae;Lactobacillus;Lactobacillus helveticus	1447	KP764152.1.1447	AGUCGAGCGAGCAGAACCAGCAGAUUUACUUCGGUAAUGAUGCUGGGGAC	Lactobacillus helveticus	Bacteria; Firmicutes; Bacilli; Lactobacillales; Lactobacillaceae; Lactobacillus; Lactobacillus helveticus	Lactobacillus helveticus	Linear	Include	KP764152.1.1447
KR066436.1.1230		Bacteria;Firmicutes;Bacilli;Lactobacillales;Lactobacillaceae;Lacticaseibacillus;Lactobacillus casei	1230	KR066436.1.1230	CCGUGCUGCUAGGCGCAGAACAUGCAAGUCGAACGAGUUCUCGUUGAUGA	Lactobacillus casei	Bacteria; Firmicutes; Bacilli; Lactobacillales; Lactobacillaceae; Lacticaseibacillus; Lactobacillus casei	Lactobacillus casei	Linear	Include	KR066436.1.1230
KR078255.1.1470		Bacteria;Firmicutes;Bacilli;Lactobacillales;Lactobacillaceae;Lacticaseibacillus;Lactobacillus casei	1470	KR078255.1.1470	UAGUGCCUAUAAUGCAGUCGACGAGUUCUCGUUGAUGAUCGGUGCUUGCA	Lactobacillus casei	Bacteria; Firmicutes; Bacilli; Lactobacillales; Lactobacillaceae; Lacticaseibacillus; Lactobacillus casei	Lactobacillus casei	Linear	Include	KR078255.1.1470
KR107071.1.1487		Bacteria;Firmicutes;Bacilli;Lactobacillales;Lactobacillaceae;Lacticaseibacillus;Lactobacillus casei	1487	KR107071.1.1487	CCGCAUGCGGGUCUAUAAUGCAGUCGAACGAGUUCUCGUUGAUGAUCGGU	Lactobacillus casei	Bacteria; Firmicutes; Bacilli; Lactobacillales; Lactobacillaceae; Lacticaseibacillus; Lactobacillus casei	Lactobacillus casei	Linear	Include	KR107071.1.1487
KR265314.1.1333		Bacteria;Firmicutes;Bacilli;Lactobacillales;Lactobacillaceae;Lacticaseibacillus;Lactobacillus casei	1333	KR265314.1.1333	UUGGAAACAGAUGCUUAUUACCGACACAGAUCCAGAACCGCAUGGUUCUU	Lactobacillus casei	Bacteria; Firmicutes; Bacilli; Lactobacillales; Lactobacillaceae; Lacticaseibacillus; Lactobacillus casei	Lactobacillus casei	Linear	Include	KR265314.1.1333
KT124573.1.1466		Bacteria;Firmicutes;Bacilli;Lactobacillales;Lactobacillaceae;Lacticaseibacillus;Lactobacillus casei	1466	KT124573.1.1466	GCAGUCGACGAGUUCUCGUUGAUGAUCGGUGCUUGCACCGAGAUUCAACA	Lactobacillus casei	Bacteria; Firmicutes; Bacilli; Lactobacillales; Lactobacillaceae; Lacticaseibacillus; Lactobacillus casei	Lactobacillus casei	Linear	Include	KT124573.1.1466
KT180168.1.1453		Bacteria;Firmicutes;Bacilli;Lactobacillales;Lactobacillaceae;Lacticaseibacillus;Lactobacillus casei	1453	KT180168.1.1453	GCCGCCUAUGAUGGAGUCGUACGAGUUCUGUGCGGUGAAGGGUGCUUGCA	Lactobacillus casei	Bacteria; Firmicutes; Bacilli; Lactobacillales; Lactobacillaceae; Lacticaseibacillus; Lactobacillus casei	Lactobacillus casei	Linear	Include	KT180168.1.1453
KT944253.1.1533		Bacteria;Firmicutes;Bacilli;Lactobacillales;Lactobacillaceae;Lacticaseibacillus;Lactobacillus casei	1533	KT944253.1.1533	AGAGUUUGAUCCUGGCUCAGCAUGCACGCUGGCGGCGUGCUAUACAUGCA	Lactobacillus casei	Bacteria; Firmicutes; Bacilli; Lactobacillales; Lactobacillaceae; Lacticaseibacillus; Lactobacillus casei	Lactobacillus casei	Linear	Include	KT944253.1.1533
KU198315.1.1479		Bacteria;Firmicutes;Bacilli;Lactobacillales;Lactobacillaceae;Lactobacillus;Lactobacillus helveticus	1479	KU198315.1.1479	UUGCAAAGGGGGGGUGCGAGUAAUGCAGUCGAGCGAGCAGAACCAGCAGA	Lactobacillus helveticus	Bacteria; Firmicutes; Bacilli; Lactobacillales; Lactobacillaceae; Lactobacillus; Lactobacillus helveticus	Lactobacillus helveticus	Linear	Include	KU198315.1.1479
KU315075.1.1514		Bacteria;Firmicutes;Bacilli;Lactobacillales;Lactobacillaceae;Lacticaseibacillus;Lactobacillus casei	1514	KU315075.1.1514	GUGCAAUGCGGCAUACUAUAAUGCAGUCGAACGAGUUCUCGUUGAUGAUC	Lactobacillus casei	Bacteria; Firmicutes; Bacilli; Lactobacillales; Lactobacillaceae; Lacticaseibacillus; Lactobacillus casei	Lactobacillus casei	Linear	Include	KU315075.1.1514
KU315405.1.1473		Bacteria;Firmicutes;Bacilli;Lactobacillales;Lactobacillaceae;Lacticaseibacillus;Lactobacillus casei	1473	KU315405.1.1473	GGGGGGCCCUACAAUGCAUGUCGUACGAGGUCAACCAUGAUGAUCGGUGC	Lactobacillus casei	Bacteria; Firmicutes; Bacilli; Lactobacillales; Lactobacillaceae; Lacticaseibacillus; Lactobacillus casei	Lactobacillus casei	Linear	Include	KU315405.1.1473
KU324899.1.1276		Bacteria;Firmicutes;Bacilli;Lactobacillales;Lactobacillaceae;Lacticaseibacillus;Lactobacillus casei	1276	KU324899.1.1276	GGGCAGUGGGGGCCUGCUAUACAUGCAGUCGAACGAGUUCUCGUUGAUGA	Lactobacillus casei	Bacteria; Firmicutes; Bacilli; Lactobacillales; Lactobacillaceae; Lacticaseibacillus; Lactobacillus casei	Lactobacillus casei	Linear	Include	KU324899.1.1276
KU324900.1.1258		Bacteria;Firmicutes;Bacilli;Lactobacillales;Lactobacillaceae;Lacticaseibacillus;Lactobacillus casei	1258	KU324900.1.1258	GGCGCAGGGGGUCCUGCUAAUAAUGCAGUCGAACGAGUUCUCGUUGAUGA	Lactobacillus casei	Bacteria; Firmicutes; Bacilli; Lactobacillales; Lactobacillaceae; Lacticaseibacillus; Lactobacillus casei	Lactobacillus casei	Linear	Include	KU324900.1.1258
KU644578.1.1347		Bacteria;Firmicutes;Bacilli;Lactobacillales;Lactobacillaceae;Lactobacillus;Lactobacillus helveticus	1347	KU644578.1.1347	UACGCGACCUGCCCCAUAGCCUGGUACACCACUUGGAAACAGGUGCUAAU	Lactobacillus helveticus	Bacteria; Firmicutes; Bacilli; Lactobacillales; Lactobacillaceae; Lactobacillus; Lactobacillus helveticus	Lactobacillus helveticus	Linear	Include	KU644578.1.1347
KX057529.1.1503		Bacteria;Firmicutes;Bacilli;Lactobacillales;Lactobacillaceae;Lacticaseibacillus;Lactobacillus casei	1503	KX057529.1.1503	GGCUAGAGACGCUGGCGGCGUGCCUAAUACAUGCAAGUCGAACGAGUUCU	Lactobacillus casei	Bacteria; Firmicutes; Bacilli; Lactobacillales; Lactobacillaceae; Lacticaseibacillus; Lactobacillus casei	Lactobacillus casei	Linear	Include	KX057529.1.1503
KX774469.1.1413		Bacteria;Firmicutes;Bacilli;Lactobacillales;Lactobacillaceae;Lacticaseibacillus;Lactobacillus casei	1413	KX774469.1.1413	UGCAAGUCGAACGAGUUCUCGUUGAUGAUCGGUGCUUGCACCGAGAUUCA	Lactobacillus casei	Bacteria; Firmicutes; Bacilli; Lactobacillales; Lactobacillaceae; Lacticaseibacillus; Lactobacillus casei	Lactobacillus casei	Linear	Include	KX774469.1.1413
KY235775.1.1437		Bacteria;Firmicutes;Bacilli;Lactobacillales;Lactobacillaceae;Lactobacillus;Lactobacillus helveticus	1437	KY235775.1.1437	AUACAUGCAAGUCGAGCGAGCAGAACCAGCAGAUUUACUUCGGUAAUGAC	Lactobacillus helveticus	Bacteria; Firmicutes; Bacilli; Lactobacillales; Lactobacillaceae; Lactobacillus; Lactobacillus helveticus	Lactobacillus helveticus	Linear	Include	KY235775.1.1437
KY249640.1.1458		Bacteria;Firmicutes;Bacilli;Lactobacillales;Lactobacillaceae;Lacticaseibacillus;Lactobacillus casei	1458	KY249640.1.1458	AUACAUGCAAGUCGAACGAGUUUUGGUCGAUGAACGGUGCUUGCACUGWG	Lactobacillus casei	Bacteria; Firmicutes; Bacilli; Lactobacillales; Lactobacillaceae; Lacticaseibacillus; Lactobacillus casei	Lactobacillus casei	Linear	Include	KY249640.1.1458
KY435828.1.1470		Bacteria;Firmicutes;Bacilli;Lactobacillales;Lactobacillaceae;Lacticaseibacillus;Lactobacillus casei	1470	KY435828.1.1470	GAUGCGGCAUGCUAUACUGCAGUCGACGAGUUCUCGUUGAUGAUCGGUGC	Lactobacillus casei	Bacteria; Firmicutes; Bacilli; Lactobacillales; Lactobacillaceae; Lacticaseibacillus; Lactobacillus casei	Lactobacillus casei	Linear	Include	KY435828.1.1470
KY550668.1.1415		Bacteria;Firmicutes;Bacilli;Lactobacillales;Lactobacillaceae;Lacticaseibacillus;Lactobacillus casei	1415	KY550668.1.1415	UACAAGAAGGGCAGGUUCUCUAAAUGGGGGUCCCCCAGAUUUACAUAGAA	Lactobacillus casei	Bacteria; Firmicutes; Bacilli; Lactobacillales; Lactobacillaceae; Lacticaseibacillus; Lactobacillus casei	Lactobacillus casei	Linear	Include	KY550668.1.1415
KY659316.1.1224		Bacteria;Firmicutes;Bacilli;Lactobacillales;Lactobacillaceae;Lactobacillus;Lactobacillus helveticus	1224	KY659316.1.1224	CGGCUUACCAAGGCACUGAUGCAUAGCCGAGUUGCGAGACUGAUCGGCCC	Lactobacillus helveticus	Bacteria; Firmicutes; Bacilli; Lactobacillales; Lactobacillaceae; Lactobacillus; Lactobacillus helveticus	Lactobacillus helveticus	Linear	Include	KY659316.1.1224
KY947596.1.1330		Bacteria;Firmicutes;Bacilli;Lactobacillales;Lactobacillaceae;Lacticaseibacillus;Lactobacillus casei	1330	KY947596.1.1330	UAACACGUGGGUAACCUGCCCUUAAGUGGGGGAUAACAUUUGGAAACAGA	Lactobacillus casei	Bacteria; Firmicutes; Bacilli; Lactobacillales; Lactobacillaceae; Lacticaseibacillus; Lactobacillus casei	Lactobacillus casei	Linear	Include	KY947596.1.1330
LC033789.1.1652		Bacteria;Firmicutes;Bacilli;Lactobacillales;Lactobacillaceae;Lactobacillus;Lactobacillus helveticus	1652	LC033789.1.1652	GAGAGUUUGGCCAUGGCUCAGGACGAACGCUGGCGGCGUGCCUAAUACAU	Lactobacillus helveticus	Bacteria; Firmicutes; Bacilli; Lactobacillales; Lactobacillaceae; Lactobacillus; Lactobacillus helveticus	Lactobacillus helveticus	Linear	Include	LC033789.1.1652
LC033800.1.1542		Bacteria;Firmicutes;Bacilli;Lactobacillales;Lactobacillaceae;Lactobacillus;Lactobacillus johnsonii	1542	LC033800.1.1542	UAAGAGUUUGGACAUGGCUCAGGACGAACGCUGGCGGCGUGCCUAAUACA	Lactobacillus johnsonii	Bacteria; Firmicutes; Bacilli; Lactobacillales; Lactobacillaceae; Lactobacillus; Lactobacillus johnsonii	Lactobacillus johnsonii	Linear	Include	LC033800.1.1542
LC061612.1.1533		Bacteria;Firmicutes;Bacilli;Lactobacillales;Lactobacillaceae;Lactobacillus;Lactobacillus helveticus	1533	LC061612.1.1533	UAAAGAUUUUUUGACAGGCUCAGGACGAACGCUGGCGGCGUGCCUAAUAC	Lactobacillus helveticus	Bacteria; Firmicutes; Bacilli; Lactobacillales; Lactobacillaceae; Lactobacillus; Lactobacillus helveticus	Lactobacillus helveticus	Linear	Include	LC061612.1.1533
LC164740.1.1481		Bacteria;Firmicutes;Bacilli;Lactobacillales;Lactobacillaceae;Lactobacillus;Lactobacillus helveticus	1481	LC164740.1.1481	GGCCGACGCUGACGGCGUGCCUAAUACAUGCAAGUCGAGCGAGCAGAACC	Lactobacillus helveticus	Bacteria; Firmicutes; Bacilli; Lactobacillales; Lactobacillaceae; Lactobacillus; Lactobacillus helveticus	Lactobacillus helveticus	Linear	Include	LC164740.1.1481
LS991421.1776228.1777777		Bacteria;Firmicutes;Bacilli;Lactobacillales;Lactobacillaceae;Lacticaseibacillus;Lactobacillus casei	1550	LS991421.1776228.1777777	AGAGUUUGAUCCUGGCUCAGGAUGAACGCUGGCGGCGUGCCUAAUACAUG	Lactobacillus casei	Bacteria; Firmicutes; Bacilli; Lactobacillales; Lactobacillaceae; Lacticaseibacillus; Lactobacillus casei	Lactobacillus casei	Linear	Include	LS991421.1776228.1777777
LS991421.2484755.2486304		Bacteria;Firmicutes;Bacilli;Lactobacillales;Lactobacillaceae;Lacticaseibacillus;Lactobacillus casei	1550	LS991421.2484755.2486304	AGAGUUUGAUCCUGGCUCAGGAUGAACGCUGGCGGCGUGCCUAAUACAUG	Lactobacillus casei	Bacteria; Firmicutes; Bacilli; Lactobacillales; Lactobacillaceae; Lacticaseibacillus; Lactobacillus casei	Lactobacillus casei	Linear	Include	LS991421.2484755.2486304
LS991421.296655.298204		Bacteria;Firmicutes;Bacilli;Lactobacillales;Lactobacillaceae;Lacticaseibacillus;Lactobacillus casei	1550	LS991421.296655.298204	AGAGUUUGAUCCUGGCUCAGGAUGAACGCUGGCGGCGUGCCUAAUACAUG	Lactobacillus casei	Bacteria; Firmicutes; Bacilli; Lactobacillales; Lactobacillaceae; Lacticaseibacillus; Lactobacillus casei	Lactobacillus casei	Linear	Include	LS991421.296655.298204
LS991421.747697.749246		Bacteria;Firmicutes;Bacilli;Lactobacillales;Lactobacillaceae;Lacticaseibacillus;Lactobacillus casei	1550	LS991421.747697.749246	AGAGUUUGAUCCUGGCUCAGGAUGAACGCUGGCGGCGUGCCUAAUACAUG	Lactobacillus casei	Bacteria; Firmicutes; Bacilli; Lactobacillales; Lactobacillaceae; Lacticaseibacillus; Lactobacillus casei	Lactobacillus casei	Linear	Include	LS991421.747697.749246
M23928.1.1574		Bacteria;Firmicutes;Bacilli;Lactobacillales;Lactobacillaceae;Lacticaseibacillus;Lactobacillus casei	1574	M23928.1.1574	UUUUAUAUGAGAGUUUGAUCCUGGCUCAGGAUGAACGCUGGCGGCGUGCC	Lactobacillus casei	Bacteria; Firmicutes; Bacilli; Lactobacillales; Lactobacillaceae; Lacticaseibacillus; Lactobacillus casei	Lactobacillus casei	Linear	Include	M23928.1.1574
MF191597.1.1384		Bacteria;Firmicutes;Bacilli;Lactobacillales;Lactobacillaceae;Lacticaseibacillus;Lactobacillus casei	1384	MF191597.1.1384	CCGACGGGGGAACCUCCUUUAACAUGCAGUCGAACGAGUUCUCGUUGAUG	Lactobacillus casei	Bacteria; Firmicutes; Bacilli; Lactobacillales; Lactobacillaceae; Lacticaseibacillus; Lactobacillus casei	Lactobacillus casei	Linear	Include	MF191597.1.1384
MF446937.1.1382		Bacteria;Firmicutes;Bacilli;Lactobacillales;Lactobacillaceae;Lacticaseibacillus;Lactobacillus casei	1382	MF446937.1.1382	UGCUUGCACCGAGAUUCAACAUGGAACGAGUGGCGGACGGGUGAGUAACA	Lactobacillus casei	Bacteria; Firmicutes; Bacilli; Lactobacillales; Lactobacillaceae; Lacticaseibacillus; Lactobacillus casei	Lactobacillus casei	Linear	Include	MF446937.1.1382
MF446940.1.1387		Bacteria;Firmicutes;Bacilli;Lactobacillales;Lactobacillaceae;Lacticaseibacillus;Lactobacillus casei	1387	MF446940.1.1387	AACGUAAAUGCUUGCACCGAGAUUCAACAUGGAACGAGUGGCGGACGGGU	Lactobacillus casei	Bacteria; Firmicutes; Bacilli; Lactobacillales; Lactobacillaceae; Lacticaseibacillus; Lactobacillus casei	Lactobacillus casei	Linear	Include	MF446940.1.1387
MF446946.1.1388		Bacteria;Firmicutes;Bacilli;Lactobacillales;Lactobacillaceae;Lacticaseibacillus;Lactobacillus casei	1388	MF446946.1.1388	ACGUAGAUGAUAAAUGCUUGCACCGAGAUUAACAUGGAACGAGUGGCGGA	Lactobacillus casei	Bacteria; Firmicutes; Bacilli; Lactobacillales; Lactobacillaceae; Lacticaseibacillus; Lactobacillus casei	Lactobacillus casei	Linear	Include	MF446946.1.1388
MG550995.1.1467		Bacteria;Firmicutes;Bacilli;Lactobacillales;Lactobacillaceae;Lactobacillus;Lactobacillus helveticus	1467	MG550995.1.1467	GACGUGCGGCAGCUAUAAUGCAGUCGAGCGAGCAGAACCAGCAGAUUUAC	Lactobacillus helveticus	Bacteria; Firmicutes; Bacilli; Lactobacillales; Lactobacillaceae; Lactobacillus; Lactobacillus helveticus	Lactobacillus helveticus	Linear	Include	MG550995.1.1467
MG551088.1.1471		Bacteria;Firmicutes;Bacilli;Lactobacillales;Lactobacillaceae;Lactobacillus;Lactobacillus helveticus	1471	MG551088.1.1471	CCCCGUGGGCGGCGUGCUAUAAUGCAGUCGAGCGAGCAGAACCAGCAGAU	Lactobacillus helveticus	Bacteria; Firmicutes; Bacilli; Lactobacillales; Lactobacillaceae; Lactobacillus; Lactobacillus helveticus	Lactobacillus helveticus	Linear	Include	MG551088.1.1471
MG551126.1.1463		Bacteria;Firmicutes;Bacilli;Lactobacillales;Lactobacillaceae;Lactobacillus;Lactobacillus helveticus	1463	MG551126.1.1463	GAAUGCGCGUGCUAUACAUGCAGUCGAGCGAGCAGAACCAGCAGAUUUAC	Lactobacillus helveticus	Bacteria; Firmicutes; Bacilli; Lactobacillales; Lactobacillaceae; Lactobacillus; Lactobacillus helveticus	Lactobacillus helveticus	Linear	Include	MG551126.1.1463
MG551132.1.1474		Bacteria;Firmicutes;Bacilli;Lactobacillales;Lactobacillaceae;Lactobacillus;Lactobacillus helveticus	1474	MG551132.1.1474	GGAAAUUGGCGGGGUGCUAUACAUGCAAGUCGAGCGAGCAGAACCAGCAG	Lactobacillus helveticus	Bacteria; Firmicutes; Bacilli; Lactobacillales; Lactobacillaceae; Lactobacillus; Lactobacillus helveticus	Lactobacillus helveticus	Linear	Include	MG551132.1.1474
MG551136.1.1465		Bacteria;Firmicutes;Bacilli;Lactobacillales;Lactobacillaceae;Lactobacillus;Lactobacillus helveticus	1465	MG551136.1.1465	GCACUUCGCCGGCUAUAAUGCAGUCGAGCGAGCAGAACUAGCAGAUUUAC	Lactobacillus helveticus	Bacteria; Firmicutes; Bacilli; Lactobacillales; Lactobacillaceae; Lactobacillus; Lactobacillus helveticus	Lactobacillus helveticus	Linear	Include	MG551136.1.1465
MG551144.1.1467		Bacteria;Firmicutes;Bacilli;Lactobacillales;Lactobacillaceae;Lactobacillus;Lactobacillus helveticus	1467	MG551144.1.1467	CCCUUACGGCAGCUAUACAUGCAGUCGAGCGAGCAGAACCAGCAGAUUUA	Lactobacillus helveticus	Bacteria; Firmicutes; Bacilli; Lactobacillales; Lactobacillaceae; Lactobacillus; Lactobacillus helveticus	Lactobacillus helveticus	Linear	Include	MG551144.1.1467
MG551174.1.1466		Bacteria;Firmicutes;Bacilli;Lactobacillales;Lactobacillaceae;Lactobacillus;Lactobacillus helveticus	1466	MG551174.1.1466	CCGUGCGGGUGCUAUACAUGCAGUCGAGCGAGCAGAACCAGCAGAUUUAC	Lactobacillus helveticus	Bacteria; Firmicutes; Bacilli; Lactobacillales; Lactobacillaceae; Lactobacillus; Lactobacillus helveticus	Lactobacillus helveticus	Linear	Include	MG551174.1.1466
MG551175.1.1471		Bacteria;Firmicutes;Bacilli;Lactobacillales;Lactobacillaceae;Lactobacillus;Lactobacillus helveticus	1471	MG551175.1.1471	GAUCCCAUGGCGGGUGCUAUACAUGCAAGUCGAGCGAGCAGAACCAGCAG	Lactobacillus helveticus	Bacteria; Firmicutes; Bacilli; Lactobacillales; Lactobacillaceae; Lactobacillus; Lactobacillus helveticus	Lactobacillus helveticus	Linear	Include	MG551175.1.1471
MG551177.1.1472		Bacteria;Firmicutes;Bacilli;Lactobacillales;Lactobacillaceae;Lactobacillus;Lactobacillus helveticus	1472	MG551177.1.1472	CGGAGUGCGGGGUGCUAUACAUGCAAGUCGAGCGAGCAGAACCAGCAGAU	Lactobacillus helveticus	Bacteria; Firmicutes; Bacilli; Lactobacillales; Lactobacillaceae; Lactobacillus; Lactobacillus helveticus	Lactobacillus helveticus	Linear	Include	MG551177.1.1472
MG551230.1.1483		Bacteria;Firmicutes;Bacilli;Lactobacillales;Lactobacillaceae;Lacticaseibacillus;Lactobacillus casei	1483	MG551230.1.1483	CAAUGGGGGGGGUGGCCUAUACAUGCAGUCGAACGAGUUCUCGUUGAUGA	Lactobacillus casei	Bacteria; Firmicutes; Bacilli; Lactobacillales; Lactobacillaceae; Lacticaseibacillus; Lactobacillus casei	Lactobacillus casei	Linear	Include	MG551230.1.1483
MG551234.1.1481		Bacteria;Firmicutes;Bacilli;Lactobacillales;Lactobacillaceae;Lacticaseibacillus;Lactobacillus casei	1481	MG551234.1.1481	GGCCCAGGGGGGCGUUGCUAAUAAUGCAGUCGAACGAGUUCUCGUUGAUG	Lactobacillus casei	Bacteria; Firmicutes; Bacilli; Lactobacillales; Lactobacillaceae; Lacticaseibacillus; Lactobacillus casei	Lactobacillus casei	Linear	Include	MG551234.1.1481
MG551238.1.1480		Bacteria;Firmicutes;Bacilli;Lactobacillales;Lactobacillaceae;Lacticaseibacillus;Lactobacillus casei	1480	MG551238.1.1480	CAGCCGGGCGGGUGCCUAUACAUGCAGUCGAACGAGUUCUCGUUGAUGAU	Lactobacillus casei	Bacteria; Firmicutes; Bacilli; Lactobacillales; Lactobacillaceae; Lacticaseibacillus; Lactobacillus casei	Lactobacillus casei	Linear	Include	MG551238.1.1480
MG551248.1.1481		Bacteria;Firmicutes;Bacilli;Lactobacillales;Lactobacillaceae;Lacticaseibacillus;Lactobacillus casei	1481	MG551248.1.1481	GGAAAUUGGCGGGCGUGCCUAUUACAUGCAGUCGAACGAGUUCUCGUUGA	Lactobacillus casei	Bacteria; Firmicutes; Bacilli; Lactobacillales; Lactobacillaceae; Lacticaseibacillus; Lactobacillus casei	Lactobacillus casei	Linear	Include	MG551248.1.1481
MG551249.1.1485		Bacteria;Firmicutes;Bacilli;Lactobacillales;Lactobacillaceae;Lacticaseibacillus;Lactobacillus casei	1485	MG551249.1.1485	AGAAGCCUGCGGGUGCUAUACAUGCAAGUCGAACGAGUUCUCGUUGAUGA	Lactobacillus casei	Bacteria; Firmicutes; Bacilli; Lactobacillales; Lactobacillaceae; Lacticaseibacillus; Lactobacillus casei	Lactobacillus casei	Linear	Include	MG551249.1.1485
MG551257.1.1467		Bacteria;Firmicutes;Bacilli;Lactobacillales;Lactobacillaceae;Lactobacillus;Lactobacillus helveticus	1467	MG551257.1.1467	CCGGGCGGGGCCUGCUAAUACAUGCAGUCGAGCGAGCAGAACCAGCAGAU	Lactobacillus helveticus	Bacteria; Firmicutes; Bacilli; Lactobacillales; Lactobacillaceae; Lactobacillus; Lactobacillus helveticus	Lactobacillus helveticus	Linear	Include	MG551257.1.1467
MG825714.1.1381		Bacteria;Firmicutes;Bacilli;Lactobacillales;Lactobacillaceae;Lacticaseibacillus;Lactobacillus casei	1381	MG825714.1.1381	AAGGUAGCCGUAAGCUUGGAUCCCGGGACGAGAUUCAACAUGGAACGAGU	Lactobacillus casei	Bacteria; Firmicutes; Bacilli; Lactobacillales; Lactobacillaceae; Lacticaseibacillus; Lactobacillus casei	Lactobacillus casei	Linear	Include	MG825714.1.1381
MH094124.1.1396		Bacteria;Firmicutes;Bacilli;Lactobacillales;Lactobacillaceae;Lacticaseibacillus;Lactobacillus casei	1396	MH094124.1.1396	ACCAUGCAAGUCGAACGAGUUCUCGGUUGAUGAUCGGUGCUUGCCCGAGA	Lactobacillus casei	Bacteria; Firmicutes; Bacilli; Lactobacillales; Lactobacillaceae; Lacticaseibacillus; Lactobacillus casei	Lactobacillus casei	Linear	Include	MH094124.1.1396
MH327495.1.1402		Bacteria;Firmicutes;Bacilli;Lactobacillales;Lactobacillaceae;Lactobacillus;Lactobacillus crispatus	1402	MH327495.1.1402	ACGAACGCUGGCGGCGUGCCUAAUACAUGCAAGUCGAGCGAGCGGAACUA	Lactobacillus crispatus	Bacteria; Firmicutes; Bacilli; Lactobacillales; Lactobacillaceae; Lactobacillus; Lactobacillus crispatus	Lactobacillus crispatus	Linear	Include	MH327495.1.1402
MH327499.1.1402		Bacteria;Firmicutes;Bacilli;Lactobacillales;Lactobacillaceae;Lactobacillus;Lactobacillus jensenii	1402	MH327499.1.1402	UCAGGACGAACGCUGGCGGCGUGCUAAUACAUGCAAGUCGAGCGAGCUUG	Lactobacillus jensenii	Bacteria; Firmicutes; Bacilli; Lactobacillales; Lactobacillaceae; Lactobacillus; Lactobacillus jensenii	Lactobacillus jensenii	Linear	Include	MH327499.1.1402
MH327500.1.1402		Bacteria;Firmicutes;Bacilli;Lactobacillales;Lactobacillaceae;Lactobacillus;Lactobacillus crispatus	1402	MH327500.1.1402	CUCAUGACGAACGCUGGCGGCGUGCUAAUACAUGCAAGUCGAGCGAGCGG	Lactobacillus crispatus	Bacteria; Firmicutes; Bacilli; Lactobacillales; Lactobacillaceae; Lactobacillus; Lactobacillus crispatus	Lactobacillus crispatus	Linear	Include	MH327500.1.1402
MH327501.1.1445		Bacteria;Firmicutes;Bacilli;Lactobacillales;Lactobacillaceae;Lactobacillus;Lactobacillus jensenii	1445	MH327501.1.1445	AGACGACGCUGGCGGCGUGCUAUACAUGCAAGUCGAGCGAGCUUGCCUAU	Lactobacillus jensenii	Bacteria; Firmicutes; Bacilli; Lactobacillales; Lactobacillaceae; Lactobacillus; Lactobacillus jensenii	Lactobacillus jensenii	Linear	Include	MH327501.1.1445
MH327504.1.1402		Bacteria;Firmicutes;Bacilli;Lactobacillales;Lactobacillaceae;Lactobacillus;Lactobacillus jensenii	1402	MH327504.1.1402	ACGCGGGCGGCGUGCUAAUACAUGCAAGUCGAGCGAGCUUGCCUAUAGAA	Lactobacillus jensenii	Bacteria; Firmicutes; Bacilli; Lactobacillales; Lactobacillaceae; Lactobacillus; Lactobacillus jensenii	Lactobacillus jensenii	Linear	Include	MH327504.1.1402
MH327506.1.1402		Bacteria;Firmicutes;Bacilli;Lactobacillales;Lactobacillaceae;Lactobacillus;Lactobacillus jensenii	1402	MH327506.1.1402	CGCGGCGGCGUGCUAAUACAUGCAAGUCGAGCGAGCUUGCCUAUAGAAAU	Lactobacillus jensenii	Bacteria; Firmicutes; Bacilli; Lactobacillales; Lactobacillaceae; Lactobacillus; Lactobacillus jensenii	Lactobacillus jensenii	Linear	Include	MH327506.1.1402
MH327507.1.1402		Bacteria;Firmicutes;Bacilli;Lactobacillales;Lactobacillaceae;Lactobacillus;Lactobacillus jensenii	1402	MH327507.1.1402	AGACGAACGCUGGCGGCGUGCUAAUACAUGCAAGUCGAGCGAGCUUGCCU	Lactobacillus jensenii	Bacteria; Firmicutes; Bacilli; Lactobacillales; Lactobacillaceae; Lactobacillus; Lactobacillus jensenii	Lactobacillus jensenii	Linear	Include	MH327507.1.1402
MH470253.1.1478		Bacteria;Firmicutes;Bacilli;Lactobacillales;Lactobacillaceae;Lacticaseibacillus;Lactobacillus casei	1478	MH470253.1.1478	GGGGGGGCCCGGUAGAACUGCAGUCGAACGAGUUCUCGUUGAUGAUCGGU	Lactobacillus casei	Bacteria; Firmicutes; Bacilli; Lactobacillales; Lactobacillaceae; Lacticaseibacillus; Lactobacillus casei	Lactobacillus casei	Linear	Include	MH470253.1.1478
MH548351.1.1471		Bacteria;Firmicutes;Bacilli;Lactobacillales;Lactobacillaceae;Lacticaseibacillus;Lactobacillus casei	1471	MH548351.1.1471	AGGGAGGCCAUAAAUGCAAGUCGAACGAGUUCUCGUUGAUGAUCGGUGCU	Lactobacillus casei	Bacteria; Firmicutes; Bacilli; Lactobacillales; Lactobacillaceae; Lacticaseibacillus; Lactobacillus casei	Lactobacillus casei	Linear	Include	MH548351.1.1471
MH548355.1.1455		Bacteria;Firmicutes;Bacilli;Lactobacillales;Lactobacillaceae;Lacticaseibacillus;Lactobacillus casei	1455	MH548355.1.1455	AACAUGCAGUCGGAACGAGUUCUCGUUGAUGAUCGGUGCUUGCACCGAGA	Lactobacillus casei	Bacteria; Firmicutes; Bacilli; Lactobacillales; Lactobacillaceae; Lacticaseibacillus; Lactobacillus casei	Lactobacillus casei	Linear	Include	MH548355.1.1455
MH714772.1.1474		Bacteria;Firmicutes;Bacilli;Lactobacillales;Lactobacillaceae;Lacticaseibacillus;Lactobacillus casei	1474	MH714772.1.1474	GGGGGGGCCGGCUAAAUACUGCAGUCGAACGAGUUCUCGUUGAUGAUCGG	Lactobacillus casei	Bacteria; Firmicutes; Bacilli; Lactobacillales; Lactobacillaceae; Lacticaseibacillus; Lactobacillus casei	Lactobacillus casei	Linear	Include	MH714772.1.1474
MH714773.1.1478		Bacteria;Firmicutes;Bacilli;Lactobacillales;Lactobacillaceae;Lacticaseibacillus;Lactobacillus casei	1478	MH714773.1.1478	GGGGGGACGCUUAUACAUGCAGUCGAACGAGUUCUCGUUGAUGAUCGGUG	Lactobacillus casei	Bacteria; Firmicutes; Bacilli; Lactobacillales; Lactobacillaceae; Lacticaseibacillus; Lactobacillus casei	Lactobacillus casei	Linear	Include	MH714773.1.1478
MH714776.1.1483		Bacteria;Firmicutes;Bacilli;Lactobacillales;Lactobacillaceae;Lacticaseibacillus;Lactobacillus casei	1483	MH714776.1.1483	GGGGGAGCCCCGGUGAAAGAUGCAAGUCGAACGAGUUCUCGUUGAUGAUC	Lactobacillus casei	Bacteria; Firmicutes; Bacilli; Lactobacillales; Lactobacillaceae; Lacticaseibacillus; Lactobacillus casei	Lactobacillus casei	Linear	Include	MH714776.1.1483
MH750240.1.1477		Bacteria;Firmicutes;Bacilli;Lactobacillales;Lactobacillaceae;Lacticaseibacillus;Lactobacillus casei	1477	MH750240.1.1477	UUGCGUGCGAGGCGCAGAGAAUGCAGUCGACGAGUUCUGAUUAUUGAAAG	Lactobacillus casei	Bacteria; Firmicutes; Bacilli; Lactobacillales; Lactobacillaceae; Lacticaseibacillus; Lactobacillus casei	Lactobacillus casei	Linear	Include	MH750240.1.1477
MH899311.1.1237		Bacteria;Firmicutes;Bacilli;Lactobacillales;Lactobacillaceae;Lacticaseibacillus;Lactobacillus casei	1237	MH899311.1.1237	GUGCCUAUACUGGCCAGUCGACGAGUUCUCGUUGAUGAUCGGUGCUUGCA	Lactobacillus casei	Bacteria; Firmicutes; Bacilli; Lactobacillales; Lactobacillaceae; Lacticaseibacillus; Lactobacillus casei	Lactobacillus casei	Linear	Include	MH899311.1.1237
MH899355.1.1236		Bacteria;Firmicutes;Bacilli;Lactobacillales;Lactobacillaceae;Lactiplantibacillus;Lactobacillus casei	1236	MH899355.1.1236	UGCCUAUACAUGCAGUCGAACGAACUCUGGUAUUGAUUGGUGCUUGCAUC	Lactobacillus casei	Bacteria; Firmicutes; Bacilli; Lactobacillales; Lactobacillaceae; Lactiplantibacillus; Lactobacillus casei	Lactobacillus casei	Linear	Include	MH899355.1.1236
MH899360.1.1251		Bacteria;Firmicutes;Bacilli;Lactobacillales;Lactobacillaceae;Lactiplantibacillus;Lactobacillus casei	1251	MH899360.1.1251	UGCCUAUACAUGCAGUCGAACGAACUCUGGUAUUGAUUGGUGCUUGCAUC	Lactobacillus casei	Bacteria; Firmicutes; Bacilli; Lactobacillales; Lactobacillaceae; Lactiplantibacillus; Lactobacillus casei	Lactobacillus casei	Linear	Include	MH899360.1.1251
MH924341.1.1200		Bacteria;Firmicutes;Bacilli;Lactobacillales;Lactobacillaceae;Lacticaseibacillus;Lactobacillus casei	1200	MH924341.1.1200	GGUGCUUGCACCGAGAUUCAACAUGGAACGAGUGGCGGACGGGUGAGUAA	Lactobacillus casei	Bacteria; Firmicutes; Bacilli; Lactobacillales; Lactobacillaceae; Lacticaseibacillus; Lactobacillus casei	Lactobacillus casei	Linear	Include	MH924341.1.1200
MH936275.1.1250		Bacteria;Firmicutes;Bacilli;Lactobacillales;Lactobacillaceae;Lacticaseibacillus;Lactobacillus casei	1250	MH936275.1.1250	UAACUUAGUUGGGGGAGGUAAAGGCUCCCCCAAGGCCGAUGAUACGUACC	Lactobacillus casei	Bacteria; Firmicutes; Bacilli; Lactobacillales; Lactobacillaceae; Lacticaseibacillus; Lactobacillus casei	Lactobacillus casei	Linear	Include	MH936275.1.1250
MK033992.1.1493		Bacteria;Firmicutes;Bacilli;Lactobacillales;Lactobacillaceae;Lacticaseibacillus;Lactobacillus casei	1493	MK033992.1.1493	UACAUGCAAGUCGAACGAGUUCUCGUUGAUGAUCGGUGCUUGCACCGAGA	Lactobacillus casei	Bacteria; Firmicutes; Bacilli; Lactobacillales; Lactobacillaceae; Lacticaseibacillus; Lactobacillus casei	Lactobacillus casei	Linear	Include	MK033992.1.1493
MK045820.1.1475		Bacteria;Firmicutes;Bacilli;Lactobacillales;Lactobacillaceae;Limosilactobacillus;Lactobacillus oris	1475	MK045820.1.1475	GUGGCGGCGCGUGCUAUACAUGCAGUCGAGCGCACUGGCCCAACAGAAAU	Lactobacillus oris	Bacteria; Firmicutes; Bacilli; Lactobacillales; Lactobacillaceae; Limosilactobacillus; Lactobacillus oris	Lactobacillus oris	Linear	Include	MK045820.1.1475
MK045821.1.1473		Bacteria;Firmicutes;Bacilli;Lactobacillales;Lactobacillaceae;Limosilactobacillus;Lactobacillus vaginalis	1473	MK045821.1.1473	UGGCUGGGGGGUGCUAUACAUGCAAGUCGAGCGCACUGGCCCAACUGAUA	Lactobacillus vaginalis	Bacteria; Firmicutes; Bacilli; Lactobacillales; Lactobacillaceae; Limosilactobacillus; Lactobacillus vaginalis	Lactobacillus vaginalis	Linear	Include	MK045821.1.1473
X94229.1.1512		Bacteria;Firmicutes;Bacilli;Lactobacillales;Lactobacillaceae;Limosilactobacillus;Lactobacillus oris	1512	X94229.1.1512	GUGCCUAAUACAUGCAAGUCGAGCGCACUGGCCCAACAGAAAUGACGUGC	Lactobacillus oris	Bacteria; Firmicutes; Bacilli; Lactobacillales; Lactobacillaceae; Limosilactobacillus; Lactobacillus oris	Lactobacillus oris	Linear	Include	X94229.1.1512
Y16329.1.1539		Bacteria;Firmicutes;Bacilli;Lactobacillales;Lactobacillaceae;Lactobacillus;Lactobacillus iners	1539	Y16329.1.1539	UGGCUCAGGACGAACGCUGGCGGCGUGCCUAAUACAUGCAAGUCGAGCGA	Lactobacillus iners	Bacteria; Firmicutes; Bacilli; Lactobacillales; Lactobacillaceae; Lactobacillus; Lactobacillus iners	Lactobacillus iners	Linear	Include	Y16329.1.1539
Y17362.1.1559		Bacteria;Firmicutes;Bacilli;Lactobacillales;Lactobacillaceae;Lactobacillus;Lactobacillus crispatus	1559	Y17362.1.1559	AGAGUUUGAUNNUGGCUCAGGACGAACGCUGGCGGCGUGCCUAAUACAUG	Lactobacillus crispatus	Bacteria; Firmicutes; Bacilli; Lactobacillales; Lactobacillaceae; Lactobacillus; Lactobacillus crispatus	Lactobacillus crispatus	Linear	Include	Y17362.1.1559
Y18654.1.1421		Bacteria;Firmicutes;Bacilli;Lactobacillales;Lactobacillaceae;Lactobacillus;Lactobacillus fornicalis	1421	Y18654.1.1421	UGGCGGCGUGCUUAAUACAUGCAAGUCGAGCGAGCUUGCCUAUUGAAAUU	Lactobacillus fornicalis	Bacteria; Firmicutes; Bacilli; Lactobacillales; Lactobacillaceae; Lactobacillus; Lactobacillus fornicalis	Lactobacillus fornicalis	Linear	Include	Y18654.1.1421
NZ_CP039266_L.Crispatus_refseq	Sun Nov 27 06:35:15 CST 2022	Lactobacillus crispatus strain DC21.1 chromosome, complete genome.	2023061	NZ_CP039266_L.Crispatus_refseq	TTGTTCGACATTAATAAATTTTGGGAACACTTTAATGACGAGATGCGTGC	Lactobacillus crispatus	Bacteria; Firmicutes; Bacilli; Lactobacillales; Lactobacillaceae; Lactobacillus; Lactobacillus crispatus	Lactobacillus crispatus	Circular	Include	NZ_CP039266_L.Crispatus_refseq
NZ_CP072197_L.crispatus_ATCC33820	Sun Nov 27 08:10:24 CST 2022	Lactobacillus crispatus strain ATCC 33820 chromosome, complete genome.	2239089	NZ_CP072197_L.crispatus_ATCC33820	TTGTTCGACATTAATAAATTTTGGGAACACTTTAATGACGAGATGCGTGC	Lactobacillus crispatus ATCC 33820	Bacteria; Firmicutes; Bacilli; Lactobacillales; Lactobacillaceae; Lactobacillus; Lactobacillus crispatus	Lactobacillus crispatus	Circular	Include	NZ_CP072197_L.crispatus_ATCC33820
NZ_CP018809_L.Jensenii_refseq	Sun Nov 27 06:35:42 CST 2022	Lactobacillus jensenii strain SNUV360 chromosome, complete genome.	1672949	NZ_CP018809_L.Jensenii_refseq	TTTCTTATGAGTATAGTCAGTAATGTATTTTTTTAGATCATTAGTTGCAT	Lactobacillus jensenii	Bacteria; Firmicutes; Bacilli; Lactobacillales; Lactobacillaceae; Lactobacillus; Lactobacillus jensenii	Lactobacillus jensenii	Circular	Include	NZ_CP018809_L.Jensenii_refseq
NZ_CP045664_L.Iners_refseq	Sun Nov 27 06:36:08 CST 2022	Lactobacillus iners strain LI335 chromosome.	1363099	NZ_CP045664_L.Iners_refseq	ATTTGGATAATCAAAATAATGTATCTAATAATCAAGATTCAAATGCAGAT	Lactobacillus iners refseq	Bacteria; Firmicutes; Bacilli; Lactobacillales; Lactobacillaceae; Lactobacillus; Lactobacillus iners	Lactobacillus iners	Circular	Include	NZ_CP045664_L.Iners_refseq
NZ_CP021427_L.Gasseri_refseq	Sun Nov 27 06:47:11 CST 2022	Lactobacillus gasseri strain 4M13 chromosome, complete genome.	2129370	NZ_CP021427_L.Gasseri_refseq	ATTTATTCACTATGTCCACAAACATTTCTTTAAAGACGGTTGGTCGCTTG	Lactobacillus gasseri	Bacteria; Firmicutes; Bacilli; Lactobacillales; Lactobacillaceae; Lactobacillus; Lactobacillus gasseri	Lactobacillus gasseri	Circular	Include	NZ_CP021427_L.Gasseri_refseq
NC_008530_L.Gasseri_ATCC33323	Sun Nov 27 08:02:45 CST 2022	Lactobacillus gasseri ATCC 33323 = JCM 1131, complete sequence.	1894360	NC_008530_L.Gasseri_ATCC33323	TTTCTATTATCTTTTTTCCACAAACTTGTGAATTTGTTAGTTATTTTTGT	Lactobacillus gasseri ATCC 33323	Bacteria; Firmicutes; Bacilli; Lactobacillales; Lactobacillaceae; Lactobacillus; Lactobacillus gasseri	Lactobacillus gasseri	Circular	Include	NC_008530_L.Gasseri_ATCC33323
NZ_CP062068_L.Johnsonii_refseq	Sun Nov 27 06:48:03 CST 2022	Lactobacillus johnsonii strain GHZ10a chromosome, complete genome.	1986474	NZ_CP062068_L.Johnsonii_refseq	TTGTTTGATCTAGATAAATTTTGGCAATTTTTTAATGCTGAGATGAAAAA	Lactobacillus johnsonii	Bacteria; Firmicutes; Bacilli; Lactobacillales; Lactobacillaceae; Lactobacillus; Lactobacillus johnsonii	Lactobacillus johnsonii	Circular	Include	NZ_CP062068_L.Johnsonii_refseq
AJ243893.1.1440		Bacteria;Actinobacteriota;Actinobacteria;Actinomycetales;Actinomycetaceae;Actinomyces;Actinomyces urogenitalis	1440	AJ243893.1.1440	UGAUCCUGGCUCAGGACGAACGCUGGCGGCGUGCUUAACACAUGCAAGUC	Actinomyces urogenitalis	Bacteria; Actinobacteriota; Actinobacteria; Actinomycetales; Actinomycetaceae; Actinomyces; Actinomyces urogenitalis	Actinomyces urogenitalis	Linear	Include	AJ243893.1.1440
AJ243894.1.1426		Bacteria;Actinobacteriota;Actinobacteria;Actinomycetales;Actinomycetaceae;Actinomyces;Actinomyces urogenitalis	1426	AJ243894.1.1426	UCAGGACGAACGCUGGCGGCGUGCUUAACACAUGCAAGUCGAACGGUGAA	Actinomyces urogenitalis	Bacteria; Actinobacteriota; Actinobacteria; Actinomycetales; Actinomycetaceae; Actinomyces; Actinomyces urogenitalis	Actinomyces urogenitalis	Linear	Include	AJ243894.1.1426
AJ243791.1.1423		Bacteria;Actinobacteriota;Actinobacteria;Actinomycetales;Actinomycetaceae;Actinomyces;Actinomyces urogenitalis	1423	AJ243791.1.1423	AGGACGAACGCUGGCGGCGUGCUUAACACAUGCAAGUCGAACGGUGAAGC	Actinomyces urogenitalis	Bacteria; Actinobacteriota; Actinobacteria; Actinomycetales; Actinomycetaceae; Actinomyces; Actinomyces urogenitalis	Actinomyces urogenitalis	Linear	Include	AJ243791.1.1423
ACFH01000038.241.1767		Bacteria;Actinobacteriota;Actinobacteria;Actinomycetales;Actinomycetaceae;Actinomyces;Actinomyces urogenitalis DSM 15434	1527	ACFH01000038.241.1767	AGAGUUUGAUCCUGGCUCAGGACGAACGCUGGCGGCGUGCUUAACACAUG	Actinomyces urogenitalis DSM 15434	Bacteria; Actinobacteriota; Actinobacteria; Actinomycetales; Actinomycetaceae; Actinomyces; Actinomyces urogenitalis	Actinomyces urogenitalis DSM 15434	Linear	Include	ACFH01000038.241.1767
AJ234056.1.1445		Bacteria;Actinobacteriota;Actinobacteria;Actinomycetales;Actinomycetaceae;Actinomyces;Actinomyces viscosus	1445	AJ234056.1.1445	GAUCCUGGCUCAGGACGAACGCUGGCGGCGUGCUUAACACAUGCAAGUCG	Actinomyces viscosus	Bacteria; Actinobacteriota; Actinobacteria; Actinomycetales; Actinomycetaceae; Actinomyces; Actinomyces viscosus	Actinomyces viscosus	Linear	Include	AJ234056.1.1445
AJ234053.1.1371		Bacteria;Actinobacteriota;Actinobacteria;Actinomycetales;Actinomycetaceae;Actinomyces;Actinomyces viscosus	1371	AJ234053.1.1371	GGUUNUGGAUGAGUGGCGAACGGGUGAGUAACACGUGAGUAACCUGCCCC	Actinomyces viscosus	Bacteria; Actinobacteriota; Actinobacteria; Actinomycetales; Actinomycetaceae; Actinomyces; Actinomyces viscosus	Actinomyces viscosus	Linear	Include	AJ234053.1.1371
AJ234046.1.1445		Bacteria;Actinobacteriota;Actinobacteria;Actinomycetales;Actinomycetaceae;Actinomyces;Actinomyces viscosus	1445	AJ234046.1.1445	GAUCCUGGCUCAGGACGAACGCUGGCGGCGUGCUUAACACAUGCAAGUCG	Actinomyces viscosus	Bacteria; Actinobacteriota; Actinobacteria; Actinomycetales; Actinomycetaceae; Actinomyces; Actinomyces viscosus	Actinomyces viscosus	Linear	Include	AJ234046.1.1445
X82453.1.1417		Bacteria;Actinobacteriota;Actinobacteria;Actinomycetales;Actinomycetaceae;Actinomyces;Actinomyces viscosus	1417	X82453.1.1417	CGGCGUGCUUAACACAUGCAAGUCGAACGGUGAAGGAGCCAGCUUGCUGG	Actinomyces viscosus	Bacteria; Actinobacteriota; Actinobacteria; Actinomycetales; Actinomycetaceae; Actinomyces; Actinomyces viscosus	Actinomyces viscosus	Linear	Include	X82453.1.1417
FJ823139.1.1449		Bacteria;Actinobacteriota;Actinobacteria;Actinomycetales;Actinomycetaceae;Actinomyces;Actinomyces viscosus	1449	FJ823139.1.1449	GGGCAGCGCGGCUACACUGCAGUCGACGGUGAAGGGAUCAGCUUGCUGGU	Actinomyces viscosus	Bacteria; Actinobacteriota; Actinobacteria; Actinomycetales; Actinomycetaceae; Actinomyces; Actinomyces viscosus	Actinomyces viscosus	Linear	Include	FJ823139.1.1449
AB538436.1.1502		Bacteria;Actinobacteriota;Actinobacteria;Actinomycetales;Actinomycetaceae;Actinomyces;Actinomyces viscosus	1502	AB538436.1.1502	AGAGUUUGAUCCUGGCUCAGGACGAACGCUGGCGGCGUGCUUAACACAUG	Actinomyces viscosus	Bacteria; Actinobacteriota; Actinobacteria; Actinomycetales; Actinomycetaceae; Actinomyces; Actinomyces viscosus	Actinomyces viscosus	Linear	Include	AB538436.1.1502
AB621359.1.1505		Bacteria;Actinobacteriota;Actinobacteria;Actinomycetales;Actinomycetaceae;Actinomyces;Actinomyces viscosus	1505	AB621359.1.1505	AGAGUUUGAUCCUGGCUCAGGACGAACGCUGGCGGCGUGCUUAACACAUG	Actinomyces viscosus	Bacteria; Actinobacteriota; Actinobacteria; Actinomycetales; Actinomycetaceae; Actinomyces; Actinomyces viscosus	Actinomyces viscosus	Linear	Include	AB621359.1.1505
AJ318408.1.1489		Bacteria;Actinobacteriota;Actinobacteria;Actinomycetales;Actinomycetaceae;Mobiluncus;Mobiluncus curtisii	1489	AJ318408.1.1489	GCGGCGUGCUUAACACAUGCAAGUCGAACGAUGAAGCCGCAGCUUGCUGU	Mobiluncus curtisii	Bacteria; Actinobacteriota; Actinobacteria; Actinomycetales; Actinomycetaceae; Mobiluncus; Mobiluncus curtisii	Mobiluncus curtisii	Linear	Include	AJ318408.1.1489
AJ576075.1.1341		Bacteria;Actinobacteriota;Actinobacteria;Actinomycetales;Actinomycetaceae;Mobiluncus;Mobiluncus curtisii	1341	AJ576075.1.1341	GCGGCGUGCUUAACACAUGCAAGUCGAACGAUGAAGCCGCAGCUUGCUGU	Mobiluncus curtisii	Bacteria; Actinobacteriota; Actinobacteria; Actinomycetales; Actinomycetaceae; Mobiluncus; Mobiluncus curtisii	Mobiluncus curtisii	Linear	Include	AJ576075.1.1341
AJ576074.1.1419		Bacteria;Actinobacteriota;Actinobacteria;Actinomycetales;Actinomycetaceae;Mobiluncus;Mobiluncus curtisii	1419	AJ576074.1.1419	GCGGCGUGCUUAACACAUGCAAGUCGAACGAUGAAGCCGCAGCUUGCUGU	Mobiluncus curtisii	Bacteria; Actinobacteriota; Actinobacteria; Actinomycetales; Actinomycetaceae; Mobiluncus; Mobiluncus curtisii	Mobiluncus curtisii	Linear	Include	AJ576074.1.1419
AJ576084.1.1501		Bacteria;Actinobacteriota;Actinobacteria;Actinomycetales;Actinomycetaceae;Mobiluncus;Mobiluncus curtisii	1501	AJ576084.1.1501	CUCAGGACGAACGCUGGCGGCGUGCUUAACACAUGCAAGUCGAACGAUGA	Mobiluncus curtisii	Bacteria; Actinobacteriota; Actinobacteria; Actinomycetales; Actinomycetaceae; Mobiluncus; Mobiluncus curtisii	Mobiluncus curtisii	Linear	Include	AJ576084.1.1501
AJ576083.1.1406		Bacteria;Actinobacteriota;Actinobacteria;Actinomycetales;Actinomycetaceae;Mobiluncus;Mobiluncus curtisii	1406	AJ576083.1.1406	UGCUUAACACAUGCAAGUCGAACGAUGAAGCCGCAGCUUGCUGUGGUGGA	Mobiluncus curtisii	Bacteria; Actinobacteriota; Actinobacteria; Actinomycetales; Actinomycetaceae; Mobiluncus; Mobiluncus curtisii	Mobiluncus curtisii	Linear	Include	AJ576083.1.1406
AJ576082.1.1438		Bacteria;Actinobacteriota;Actinobacteria;Actinomycetales;Actinomycetaceae;Mobiluncus;Mobiluncus curtisii	1438	AJ576082.1.1438	AACGAUGAAGCCGCAGCUUGCUGUGGUGGAUUAGUGGCGAACGGGCGAGU	Mobiluncus curtisii	Bacteria; Actinobacteriota; Actinobacteria; Actinomycetales; Actinomycetaceae; Mobiluncus; Mobiluncus curtisii	Mobiluncus curtisii	Linear	Include	AJ576082.1.1438
AJ576049.1.1484		Bacteria;Actinobacteriota;Actinobacteria;Actinomycetales;Actinomycetaceae;Mobiluncus;Mobiluncus curtisii	1484	AJ576049.1.1484	UGGCGGCGUGCUUAACACAUGCAAGUCGAACGAUGAAGCCGCAGCUUGCU	Mobiluncus curtisii	Bacteria; Actinobacteriota; Actinobacteria; Actinomycetales; Actinomycetaceae; Mobiluncus; Mobiluncus curtisii	Mobiluncus curtisii	Linear	Include	AJ576049.1.1484
AJ576088.1.1420		Bacteria;Actinobacteriota;Actinobacteria;Actinomycetales;Actinomycetaceae;Mobiluncus;Mobiluncus curtisii	1420	AJ576088.1.1420	GGAUUAGUGGCGAACGGGCGAGUAACACGUGAGUAACCUGUCCUUUUCUU	Mobiluncus curtisii	Bacteria; Actinobacteriota; Actinobacteria; Actinomycetales; Actinomycetaceae; Mobiluncus; Mobiluncus curtisii	Mobiluncus curtisii	Linear	Include	AJ576088.1.1420
AJ576047.1.1480		Bacteria;Actinobacteriota;Actinobacteria;Actinomycetales;Actinomycetaceae;Mobiluncus;Mobiluncus curtisii	1480	AJ576047.1.1480	GCGGCGUGCUUAACACAUGCAAGUCGAACGAUGAAGCCGCAGCUUGCUGU	Mobiluncus curtisii	Bacteria; Actinobacteriota; Actinobacteria; Actinomycetales; Actinomycetaceae; Mobiluncus; Mobiluncus curtisii	Mobiluncus curtisii	Linear	Include	AJ576047.1.1480
AJ576086.1.1496		Bacteria;Actinobacteriota;Actinobacteria;Actinomycetales;Actinomycetaceae;Mobiluncus;Mobiluncus curtisii	1496	AJ576086.1.1496	AACGCUGGCGGCGUGCUUAACACAUGCAAGUCGAACGAUGAAGCCGCAGC	Mobiluncus curtisii	Bacteria; Actinobacteriota; Actinobacteria; Actinomycetales; Actinomycetaceae; Mobiluncus; Mobiluncus curtisii	Mobiluncus curtisii	Linear	Include	AJ576086.1.1496
AJ576085.1.1474		Bacteria;Actinobacteriota;Actinobacteria;Actinomycetales;Actinomycetaceae;Mobiluncus;Mobiluncus curtisii	1474	AJ576085.1.1474	GCGGCGUGCUUAACACAUGCAAGUCGAACGAUGAAGCCGCAGCUUGCUGU	Mobiluncus curtisii	Bacteria; Actinobacteriota; Actinobacteria; Actinomycetales; Actinomycetaceae; Mobiluncus; Mobiluncus curtisii	Mobiluncus curtisii	Linear	Include	AJ576085.1.1474
CP001992.546867.548394		Bacteria;Actinobacteriota;Actinobacteria;Actinomycetales;Actinomycetaceae;Mobiluncus;Mobiluncus curtisii ATCC 43063	1528	CP001992.546867.548394	AGAGUUUGAUCCUGGCUCAGGACGAACGCUGGCGGCGUGCUUAACACAUG	Mobiluncus curtisii ATCC 43063	Bacteria; Actinobacteriota; Actinobacteria; Actinomycetales; Actinomycetaceae; Mobiluncus; Mobiluncus curtisii	Mobiluncus curtisii ATCC 43063	Linear	Include	CP001992.546867.548394
AEPY01000012.3756.5283		Bacteria;Actinobacteriota;Actinobacteria;Actinomycetales;Actinomycetaceae;Mobiluncus;Mobiluncus curtisii ATCC 51333	1528	AEPY01000012.3756.5283	AGAGUUUGAUCCUGGCUCAGGACGAACGCUGGCGGCGUGCUUAACACAUG	Mobiluncus curtisii ATCC 51333	Bacteria; Actinobacteriota; Actinobacteria; Actinomycetales; Actinomycetaceae; Mobiluncus; Mobiluncus curtisii	Mobiluncus curtisii ATCC 51333	Linear	Include	AEPY01000012.3756.5283
AEEE01000021.181.1708		Bacteria;Actinobacteriota;Actinobacteria;Actinomycetales;Actinomycetaceae;Mobiluncus;Mobiluncus curtisii curtisii ATCC 35241	1528	AEEE01000021.181.1708	AGAGUUUGAUCCUGGCUCAGGACGAACGCUGGCGGCGUGCUUAACACAUG	Mobiluncus curtisii ATCC 35241	Bacteria; Actinobacteriota; Actinobacteria; Actinomycetales; Actinomycetaceae; Mobiluncus; Mobiluncus curtisii	Mobiluncus curtisii curtisii ATCC 35241	Linear	Include	AEEE01000021.181.1708
AEPZ01000013.181.1708		Bacteria;Actinobacteriota;Actinobacteria;Actinomycetales;Actinomycetaceae;Mobiluncus;Mobiluncus curtisii holmesii ATCC 35242	1528	AEPZ01000013.181.1708	AGAGUUUGAUCCUGGCUCAGGACGAACGCUGGCGGCGUGCUUAACACAUG	Mobiluncus curtisii ATCC 35242	Bacteria; Actinobacteriota; Actinobacteria; Actinomycetales; Actinomycetaceae; Mobiluncus; Mobiluncus curtisii	Mobiluncus curtisii holmesii ATCC 35242	Linear	Include	AEPZ01000013.181.1708
AJ318409.1.1500		Bacteria;Actinobacteriota;Actinobacteria;Actinomycetales;Actinomycetaceae;Mobiluncus;Mobiluncus holmesii	1500	AJ318409.1.1500	ACGUUCGCUGGCGGCGUGCUUAACACAUGCAAGUCGAACGAUGAAGCCGC	Mobiluncus holmesii	Bacteria; Actinobacteriota; Actinobacteria; Actinomycetales; Actinomycetaceae; Mobiluncus; Mobiluncus holmesii	Mobiluncus holmesii	Linear	Include	AJ318409.1.1500
AJ427624.1.1477		Bacteria;Actinobacteriota;Actinobacteria;Actinomycetales;Actinomycetaceae;Mobiluncus;Mobiluncus holmesii	1477	AJ427624.1.1477	ACGAACGCUGGCGGCGUGCUUAACACAUGCAAGUCGAACGAUGAAGCCGC	Mobiluncus holmesii	Bacteria; Actinobacteriota; Actinobacteria; Actinomycetales; Actinomycetaceae; Mobiluncus; Mobiluncus holmesii	Mobiluncus holmesii	Linear	Include	AJ427624.1.1477
AJ318410.1.1404		Bacteria;Actinobacteriota;Actinobacteria;Actinomycetales;Actinomycetaceae;Mobiluncus;Mobiluncus mulieris	1404	AJ318410.1.1404	GGACGAACGCUGGCGGCGUGCUUAACACAUGCAAGUCGAACGAUGAAGCC	Mobiluncus mulieris	Bacteria; Actinobacteriota; Actinobacteria; Actinomycetales; Actinomycetaceae; Mobiluncus; Mobiluncus mulieris	Mobiluncus mulieris	Linear	Include	AJ318410.1.1404
AJ576076.1.1439		Bacteria;Actinobacteriota;Actinobacteria;Actinomycetales;Actinomycetaceae;Mobiluncus;Mobiluncus mulieris	1439	AJ576076.1.1439	GCUUAACACAUGCAAGUCGAACGAUGAAGCCGCAGCUUGCUGUGGUGGAU	Mobiluncus mulieris	Bacteria; Actinobacteriota; Actinobacteria; Actinomycetales; Actinomycetaceae; Mobiluncus; Mobiluncus mulieris	Mobiluncus mulieris	Linear	Include	AJ576076.1.1439
AJ576079.1.1407		Bacteria;Actinobacteriota;Actinobacteria;Actinomycetales;Actinomycetaceae;Mobiluncus;Mobiluncus mulieris	1407	AJ576079.1.1407	ACGAACGCUGGCGGCGUGCUUAACACAUGCAAGUCGAACGAUGAAGCCGC	Mobiluncus mulieris	Bacteria; Actinobacteriota; Actinobacteria; Actinomycetales; Actinomycetaceae; Mobiluncus; Mobiluncus mulieris	Mobiluncus mulieris	Linear	Include	AJ576079.1.1407
AJ576077.1.1490		Bacteria;Actinobacteriota;Actinobacteria;Actinomycetales;Actinomycetaceae;Mobiluncus;Mobiluncus mulieris	1490	AJ576077.1.1490	CGGCGUGCUUAACACAUGCAAGUCGAACGAUGAAGCCGCAGCUUGCUGUG	Mobiluncus mulieris	Bacteria; Actinobacteriota; Actinobacteria; Actinomycetales; Actinomycetaceae; Mobiluncus; Mobiluncus mulieris	Mobiluncus mulieris	Linear	Include	AJ576077.1.1490
AJ576081.1.1496		Bacteria;Actinobacteriota;Actinobacteria;Actinomycetales;Actinomycetaceae;Mobiluncus;Mobiluncus mulieris	1496	AJ576081.1.1496	GGCUCAGGACGAACGCUGGCGGCGUGCUUAACACAUGCAAGUCGAACGAU	Mobiluncus mulieris	Bacteria; Actinobacteriota; Actinobacteria; Actinomycetales; Actinomycetaceae; Mobiluncus; Mobiluncus mulieris	Mobiluncus mulieris	Linear	Include	AJ576081.1.1496
AJ576087.1.1429		Bacteria;Actinobacteriota;Actinobacteria;Actinomycetales;Actinomycetaceae;Mobiluncus;Mobiluncus mulieris	1429	AJ576087.1.1429	GGACGAACGCUGGCGGCGUGCUUAACACAUGCAAGUCGAACGAUGAAGCC	Mobiluncus mulieris	Bacteria; Actinobacteriota; Actinobacteria; Actinomycetales; Actinomycetaceae; Mobiluncus; Mobiluncus mulieris	Mobiluncus mulieris	Linear	Include	AJ576087.1.1429
AJ576080.1.1478		Bacteria;Actinobacteriota;Actinobacteria;Actinomycetales;Actinomycetaceae;Mobiluncus;Mobiluncus mulieris	1478	AJ576080.1.1478	GCUCAAGGACGAACGCUGGCGGCGUGCUUAACACAUGCAAGUCGAACGAU	Mobiluncus mulieris	Bacteria; Actinobacteriota; Actinobacteria; Actinomycetales; Actinomycetaceae; Mobiluncus; Mobiluncus mulieris	Mobiluncus mulieris	Linear	Include	AJ576080.1.1478
AJ576050.1.1394		Bacteria;Actinobacteriota;Actinobacteria;Actinomycetales;Actinomycetaceae;Mobiluncus;Mobiluncus mulieris	1394	AJ576050.1.1394	CGGCGUGCUUAACACAUGCAAGUCGAACGAUGAAGCCGCAGCUUGCUGUG	Mobiluncus mulieris	Bacteria; Actinobacteriota; Actinobacteria; Actinomycetales; Actinomycetaceae; Mobiluncus; Mobiluncus mulieris	Mobiluncus mulieris	Linear	Include	AJ576050.1.1394
AJ576078.1.1485		Bacteria;Actinobacteriota;Actinobacteria;Actinomycetales;Actinomycetaceae;Mobiluncus;Mobiluncus mulieris	1485	AJ576078.1.1485	GCGGCGUGCUUAACANAUGCAAGUCGAACGAUGAAGCCGCAGCUUGCUGU	Mobiluncus mulieris	Bacteria; Actinobacteriota; Actinobacteria; Actinomycetales; Actinomycetaceae; Mobiluncus; Mobiluncus mulieris	Mobiluncus mulieris	Linear	Include	AJ576078.1.1485
AEET01000053.3801.5326		Bacteria;Actinobacteriota;Actinobacteria;Actinomycetales;Actinomycetaceae;Mobiluncus;Mobiluncus mulieris ATCC 35239	1526	AEET01000053.3801.5326	AGAGUUUGAUCCUGGCUCAGGACGAACGCUGGCGGCGUGCUUAACACAUG	Mobiluncus mulieris ATCC 35239	Bacteria; Actinobacteriota; Actinobacteria; Actinomycetales; Actinomycetaceae; Mobiluncus; Mobiluncus mulieris	Mobiluncus mulieris ATCC 35239	Linear	Include	AEET01000053.3801.5326
JQ354969.1.1365		Bacteria;Actinobacteriota;Actinobacteria;Bifidobacteriales;Bifidobacteriaceae;Gardnerella;Gardnerella vaginalis	1365	JQ354969.1.1365	GUCGAACGGGAUCUGACCAGCUUGCUGGUUGGUGAGAGUGGCGAACGGGU	Gardnerella vaginalis	Bacteria; Actinobacteriota; Actinobacteria; Bifidobacteriales; Bifidobacteriaceae; Gardnerella; Gardnerella vaginalis	Gardnerella vaginalis	Linear	Include	JQ354969.1.1365
LT629773.1104019.1105550		Bacteria;Actinobacteriota;Actinobacteria;Bifidobacteriales;Bifidobacteriaceae;Gardnerella;Gardnerella vaginalis	1532	LT629773.1104019.1105550	UUUUCGUGGAGGGUUCGAUUCUGGCUCAGGAUGAACGCUGGCGGCGUGCU	Gardnerella vaginalis	Bacteria; Actinobacteriota; Actinobacteria; Bifidobacteriales; Bifidobacteriaceae; Gardnerella; Gardnerella vaginalis	Gardnerella vaginalis	Linear	Include	LT629773.1104019.1105550
CP019058.1718999.1720535		Bacteria;Actinobacteriota;Actinobacteria;Bifidobacteriales;Bifidobacteriaceae;Gardnerella;Gardnerella vaginalis	1537	CP019058.1718999.1720535	UUUUCGUGGAGGGUUCGAUUCUGGCUCAGGAUGAACGCUGGCGGCGUGCU	Gardnerella vaginalis	Bacteria; Actinobacteriota; Actinobacteria; Bifidobacteriales; Bifidobacteriaceae; Gardnerella; Gardnerella vaginalis	Gardnerella vaginalis	Linear	Include	CP019058.1718999.1720535
CP029984.1285708.1287207		Bacteria;Actinobacteriota;Actinobacteria;Bifidobacteriales;Bifidobacteriaceae;Gardnerella;Gardnerella vaginalis	1500	CP029984.1285708.1287207	AUUCUGGCUCAGGAUGAACGCUGGCGGCGUGCUUAACACAUGCAAGUCGA	Gardnerella vaginalis	Bacteria; Actinobacteriota; Actinobacteria; Bifidobacteriales; Bifidobacteriaceae; Gardnerella; Gardnerella vaginalis	Gardnerella vaginalis	Linear	Include	CP029984.1285708.1287207
LSRC01000036.25725.27238		Bacteria;Actinobacteriota;Actinobacteria;Bifidobacteriales;Bifidobacteriaceae;Gardnerella;Gardnerella vaginalis	1514	LSRC01000036.25725.27238	AGGGUUCGAUUCUGGCUCAGGAUGAACGCUGGCGGCGUGCUUAACACAUG	Gardnerella vaginalis	Bacteria; Actinobacteriota; Actinobacteria; Bifidobacteriales; Bifidobacteriaceae; Gardnerella; Gardnerella vaginalis	Gardnerella vaginalis	Linear	Include	LSRC01000036.25725.27238
CP001849.1589621.1591094		Bacteria;Actinobacteriota;Actinobacteria;Bifidobacteriales;Bifidobacteriaceae;Gardnerella;Gardnerella vaginalis 409-05	1474	CP001849.1589621.1591094	UUUCGUGGAGGGUUCGAUUCUGGCUCAGGAUGAACGCUGGCGGCGUGCUU	Gardnerella vaginalis 409-05	Bacteria; Actinobacteriota; Actinobacteria; Bifidobacteriales; Bifidobacteriaceae; Gardnerella; Gardnerella vaginalis	Gardnerella vaginalis 409-05	Linear	Include	CP001849.1589621.1591094
JQ354968.1.1364		Bacteria;Actinobacteriota;Actinobacteria;Bifidobacteriales;Bifidobacteriaceae;Gardnerella;Gardnerella vaginalis ATCC 14018 = JCM 11026	1364	JQ354968.1.1364	GUCGACGGGAUCUGACCAGCUUGCUGGUUGGUGAGAGUGGCGAACGGGUG	Gardnerella vaginalis ATCC 14018	Bacteria; Actinobacteriota; Actinobacteria; Bifidobacteriales; Bifidobacteriaceae; Gardnerella; Gardnerella vaginalis	Gardnerella vaginalis ATCC 14018 = JCM 11026	Linear	Include	JQ354968.1.1364
M58744.1.1475		Bacteria;Actinobacteriota;Actinobacteria;Bifidobacteriales;Bifidobacteriaceae;Gardnerella;Gardnerella vaginalis ATCC 14018 = JCM 11026	1475	M58744.1.1475	UUUCGUGGAGGGUUCGAUUCUGGCUCAGGAUGAACGCUGGCGGCGUGCUU	Gardnerella vaginalis ATCC 14018	Bacteria; Actinobacteriota; Actinobacteria; Bifidobacteriales; Bifidobacteriaceae; Gardnerella; Gardnerella vaginalis	Gardnerella vaginalis ATCC 14018 = JCM 11026	Linear	Include	M58744.1.1475
CP002104.235611.237126		Bacteria;Actinobacteriota;Actinobacteria;Bifidobacteriales;Bifidobacteriaceae;Gardnerella;Gardnerella vaginalis ATCC 14019	1516	CP002104.235611.237126	AGGGUUCGAUUCUGGCUCAGGAUGAACGCUGGCGGCGUGCUUAACACAUG	Gardnerella vaginalis ATCC 14019	Bacteria; Actinobacteriota; Actinobacteria; Bifidobacteriales; Bifidobacteriaceae; Gardnerella; Gardnerella vaginalis	Gardnerella vaginalis ATCC 14019	Linear	Include	CP002104.235611.237126
CP002725.1527107.1528581		Bacteria;Actinobacteriota;Actinobacteria;Bifidobacteriales;Bifidobacteriaceae;Gardnerella;Gardnerella vaginalis HMP9231	1475	CP002725.1527107.1528581	UUUCGUGGAGGGUUCGAUUCUGGCUCAGGAUGAACGCUGGCGGCGUGCUU	Gardnerella vaginalis HMP9231	Bacteria; Actinobacteriota; Actinobacteria; Bifidobacteriales; Bifidobacteriaceae; Gardnerella; Gardnerella vaginalis	Gardnerella vaginalis HMP9231	Linear	Include	CP002725.1527107.1528581
JN571071.1.1388		Bacteria;Actinobacteriota;Actinobacteria;Corynebacteriales;Corynebacteriaceae;Corynebacterium;Corynebacterium amycolatum	1388	JN571071.1.1388	GCGGCAGGGCCUUAAACAUGCAAGUCGAACGGUAAGGCUCCAGCUUGCUG	Corynebacterium amycolatum	Bacteria; Actinobacteriota; Actinobacteria; Corynebacteriales; Corynebacteriaceae; Corynebacterium; Corynebacterium amycolatum	Corynebacterium amycolatum	Linear	Include	JN571071.1.1388
X84244.1.1476		Bacteria;Actinobacteriota;Actinobacteria;Corynebacteriales;Corynebacteriaceae;Corynebacterium;Corynebacterium amycolatum	1476	X84244.1.1476	CUGNCGGCGUGCUUAACACAUGCAAGUCGAACGGUAAGGCUCCAGCUUGC	Corynebacterium amycolatum	Bacteria; Actinobacteriota; Actinobacteria; Corynebacteriales; Corynebacteriaceae; Corynebacterium; Corynebacterium amycolatum	Corynebacterium amycolatum	Linear	Include	X84244.1.1476
X82050.1.1322		Bacteria;Actinobacteriota;Actinobacteria;Corynebacteriales;Corynebacteriaceae;Corynebacterium;Corynebacterium amycolatum	1322	X82050.1.1322	ACGAACGCUGGCGGCGUGCUUAACACAUGCAAGUCGAACGGUAAGGCUCC	Corynebacterium amycolatum	Bacteria; Actinobacteriota; Actinobacteria; Corynebacteriales; Corynebacteriaceae; Corynebacterium; Corynebacterium amycolatum	Corynebacterium amycolatum	Linear	Include	X82050.1.1322
X82057.1.1401		Bacteria;Actinobacteriota;Actinobacteria;Corynebacteriales;Corynebacteriaceae;Corynebacterium;Corynebacterium amycolatum	1401	X82057.1.1401	ACGAACGCUGGCGGCGUGCUUAACACAUGCAAGUCGAACGGUAAGGCUCC	Corynebacterium amycolatum	Bacteria; Actinobacteriota; Actinobacteria; Corynebacteriales; Corynebacteriaceae; Corynebacterium; Corynebacterium amycolatum	Corynebacterium amycolatum	Linear	Include	X82057.1.1401
FN668740.1.1349		Bacteria;Actinobacteriota;Actinobacteria;Corynebacteriales;Corynebacteriaceae;Corynebacterium;Corynebacterium amycolatum	1349	FN668740.1.1349	GCUGGGGUACACGAGUGGCGAACGGGUGAGUAACACGUGGGUGACCUGCC	Corynebacterium amycolatum	Bacteria; Actinobacteriota; Actinobacteria; Corynebacteriales; Corynebacteriaceae; Corynebacterium; Corynebacterium amycolatum	Corynebacterium amycolatum	Linear	Include	FN668740.1.1349
FN668735.1.1378		Bacteria;Actinobacteriota;Actinobacteria;Corynebacteriales;Corynebacteriaceae;Corynebacterium;Corynebacterium amycolatum	1378	FN668735.1.1378	GUCGAACGGUAAGGCUCCAGCUUGCUGGGGUACACGAGUGGCGAACGGGU	Corynebacterium amycolatum	Bacteria; Actinobacteriota; Actinobacteria; Corynebacteriales; Corynebacteriaceae; Corynebacterium; Corynebacterium amycolatum	Corynebacterium amycolatum	Linear	Include	FN668735.1.1378
FN668742.1.1339		Bacteria;Actinobacteriota;Actinobacteria;Corynebacteriales;Corynebacteriaceae;Corynebacterium;Corynebacterium amycolatum	1339	FN668742.1.1339	UGCUGGGGUACACGAGUGGCGAACGGGUGAGUAACACGUGGGUGACCUGC	Corynebacterium amycolatum	Bacteria; Actinobacteriota; Actinobacteria; Corynebacteriales; Corynebacteriaceae; Corynebacterium; Corynebacterium amycolatum	Corynebacterium amycolatum	Linear	Include	FN668742.1.1339
FN668741.1.1347		Bacteria;Actinobacteriota;Actinobacteria;Corynebacteriales;Corynebacteriaceae;Corynebacterium;Corynebacterium amycolatum	1347	FN668741.1.1347	UUGCUGGGGUACACGAGUGGCGAACGGGUGAGUAACACGUGGGUGACCUG	Corynebacterium amycolatum	Bacteria; Actinobacteriota; Actinobacteria; Corynebacteriales; Corynebacteriaceae; Corynebacterium; Corynebacterium amycolatum	Corynebacterium amycolatum	Linear	Include	FN668741.1.1347
FN668743.1.1368		Bacteria;Actinobacteriota;Actinobacteria;Corynebacteriales;Corynebacteriaceae;Corynebacterium;Corynebacterium amycolatum	1368	FN668743.1.1368	UCAAGUCGAACGGUAAGGCUCCNGCUUGCUGGGGUACACGAGUGGCGAAC	Corynebacterium amycolatum	Bacteria; Actinobacteriota; Actinobacteria; Corynebacteriales; Corynebacteriaceae; Corynebacterium; Corynebacterium amycolatum	Corynebacterium amycolatum	Linear	Include	FN668743.1.1368
KF539917.1.1423		Bacteria;Actinobacteriota;Actinobacteria;Corynebacteriales;Corynebacteriaceae;Corynebacterium;Corynebacterium amycolatum	1423	KF539917.1.1423	GAACGGUAAGGCUCCAGCUUGCUGGGGUACACGAGUGGCGAACGGGUGAG	Corynebacterium amycolatum	Bacteria; Actinobacteriota; Actinobacteria; Corynebacteriales; Corynebacteriaceae; Corynebacterium; Corynebacterium amycolatum	Corynebacterium amycolatum	Linear	Include	KF539917.1.1423
MH109004.1.1322		Bacteria;Actinobacteriota;Actinobacteria;Corynebacteriales;Corynebacteriaceae;Corynebacterium;Corynebacterium amycolatum	1322	MH109004.1.1322	UCGAACGGUAAGGCUCCAGCUUGCUGGGGUACACGAGUGGCGAACGGGUG	Corynebacterium amycolatum	Bacteria; Actinobacteriota; Actinobacteria; Corynebacteriales; Corynebacteriaceae; Corynebacterium; Corynebacterium amycolatum	Corynebacterium amycolatum	Linear	Include	MH109004.1.1322
MH158277.1.1412		Bacteria;Actinobacteriota;Actinobacteria;Corynebacteriales;Corynebacteriaceae;Corynebacterium;Corynebacterium amycolatum	1412	MH158277.1.1412	ACACGUGGGUGACCUGCCCUGCACUUCGGGAUAAGCCUGGGAAACUGGGU	Corynebacterium amycolatum	Bacteria; Actinobacteriota; Actinobacteria; Corynebacteriales; Corynebacteriaceae; Corynebacterium; Corynebacterium amycolatum	Corynebacterium amycolatum	Linear	Include	MH158277.1.1412
MH108998.1.1413		Bacteria;Actinobacteriota;Actinobacteria;Corynebacteriales;Corynebacteriaceae;Corynebacterium;Corynebacterium amycolatum	1413	MH108998.1.1413	CUGNCGGCGUGCUUAACACAUGCAAGUCGAACGGUAAGGCUCCAGCUUGC	Corynebacterium amycolatum	Bacteria; Actinobacteriota; Actinobacteria; Corynebacteriales; Corynebacteriaceae; Corynebacterium; Corynebacterium amycolatum	Corynebacterium amycolatum	Linear	Include	MH108998.1.1413
MH108997.1.1418		Bacteria;Actinobacteriota;Actinobacteria;Corynebacteriales;Corynebacteriaceae;Corynebacterium;Corynebacterium amycolatum	1418	MH108997.1.1418	CUGNCGGCGUGCUUAACACAUGCAAGUCGAACGGUAAGGCUCCAGCUUGC	Corynebacterium amycolatum	Bacteria; Actinobacteriota; Actinobacteria; Corynebacteriales; Corynebacteriaceae; Corynebacterium; Corynebacterium amycolatum	Corynebacterium amycolatum	Linear	Include	MH108997.1.1418
MH109001.1.1432		Bacteria;Actinobacteriota;Actinobacteria;Corynebacteriales;Corynebacteriaceae;Corynebacterium;Corynebacterium amycolatum	1432	MH109001.1.1432	ACGAACGCUGGGGGGGGGGGGGGCGGCGUGCUUAACACAUGCAAGUCGAA	Corynebacterium amycolatum	Bacteria; Actinobacteriota; Actinobacteria; Corynebacteriales; Corynebacteriaceae; Corynebacterium; Corynebacterium amycolatum	Corynebacterium amycolatum	Linear	Include	MH109001.1.1432
HE586272.1.1303		Bacteria;Actinobacteriota;Actinobacteria;Corynebacteriales;Corynebacteriaceae;Corynebacterium;Corynebacterium amycolatum	1303	HE586272.1.1303	UCGAACGGUAAGGCUCCAGCUUGCUGGGGUACACGAGUGGCGAACGGGUG	Corynebacterium amycolatum	Bacteria; Actinobacteriota; Actinobacteria; Corynebacteriales; Corynebacteriaceae; Corynebacterium; Corynebacterium amycolatum	Corynebacterium amycolatum	Linear	Include	HE586272.1.1303
HE586271.1.1304		Bacteria;Actinobacteriota;Actinobacteria;Corynebacteriales;Corynebacteriaceae;Corynebacterium;Corynebacterium amycolatum	1304	HE586271.1.1304	UCGAACGGUAAGGCUCCAGCUUGCUGGGGUACACGAGUGGCGAACGGGUG	Corynebacterium amycolatum	Bacteria; Actinobacteriota; Actinobacteria; Corynebacteriales; Corynebacteriaceae; Corynebacterium; Corynebacterium amycolatum	Corynebacterium amycolatum	Linear	Include	HE586271.1.1304
X82065.1.1344		Bacteria;Actinobacteriota;Actinobacteria;Corynebacteriales;Corynebacteriaceae;Corynebacterium;Corynebacterium matruchotii	1344	X82065.1.1344	ACGAACGCUGGCGGCGUGCUUAACACAUGCAAGUCGAACGGAAAGGCCCC	Corynebacterium matruchotii	Bacteria; Actinobacteriota; Actinobacteria; Corynebacteriales; Corynebacteriaceae; Corynebacterium; Corynebacterium matruchotii	Corynebacterium matruchotii	Linear	Include	X82065.1.1344
X84443.1.1367		Bacteria;Actinobacteriota;Actinobacteria;Corynebacteriales;Corynebacteriaceae;Corynebacterium;Corynebacterium matruchotii	1367	X84443.1.1367	CCACUUUUUUGGUGGGGGUGCUCGAGUGGCGAACGGGUGAGUAACACGUG	Corynebacterium matruchotii	Bacteria; Actinobacteriota; Actinobacteria; Corynebacteriales; Corynebacteriaceae; Corynebacterium; Corynebacterium matruchotii	Corynebacterium matruchotii	Linear	Include	X84443.1.1367
ACSH02000003.434.1958		Bacteria;Actinobacteriota;Actinobacteria;Corynebacteriales;Corynebacteriaceae;Corynebacterium;Corynebacterium matruchotii ATCC 14266	1525	ACSH02000003.434.1958	CCUGGCUCAGGACGAACGCUGGCGGCGUGCUUAACACAUGCAAGUCGAAC	Corynebacterium matruchotii ATCC 14266	Bacteria; Actinobacteriota; Actinobacteria; Corynebacteriales; Corynebacteriaceae; Corynebacterium; Corynebacterium matruchotii	Corynebacterium matruchotii ATCC 14266	Linear	Include	ACSH02000003.434.1958
ACEB01000045.3595.5131		Bacteria;Actinobacteriota;Actinobacteria;Corynebacteriales;Corynebacteriaceae;Corynebacterium;Corynebacterium matruchotii ATCC 33806	1537	ACEB01000045.3595.5131	AGAGUUUGAUCCUGGCUCAGGACGAACGCUGGCGGCGUGCUUAACACAUG	Corynebacterium matruchotii ATCC 33806	Bacteria; Actinobacteriota; Actinobacteria; Corynebacteriales; Corynebacteriaceae; Corynebacterium; Corynebacterium matruchotii	Corynebacterium matruchotii ATCC 33806	Linear	Include	ACEB01000045.3595.5131
MF449142.1.1329		Bacteria;Actinobacteriota;Actinobacteria;Corynebacteriales;Mycobacteriaceae;Mycobacterium;Mycobacterium abscessus	1329	MF449142.1.1329	AGCUGACGGACUAGACAUGCAGUCGCACGGAAAGGCCCAGUUCGGGGCAC	Mycobacterium abscessus	Bacteria; Actinobacteriota; Actinobacteria; Corynebacteriales; Mycobacteriaceae; Mycobacterium; Mycobacterium abscessus	Mycobacterium abscessus	Linear	Include	MF449142.1.1329
CP013049.1330853.1332375		Bacteria;Actinobacteriota;Actinobacteria;Corynebacteriales;Mycobacteriaceae;Mycobacterium;Mycobacterium abscessus	1523	CP013049.1330853.1332375	UUUUGUUUGGAGAGUUUGAUCCUGGCUCAGGACGAACGCUGGCGGCGUGC	Mycobacterium abscessus	Bacteria; Actinobacteriota; Actinobacteria; Corynebacteriales; Mycobacteriaceae; Mycobacterium; Mycobacterium abscessus	Mycobacterium abscessus	Linear	Include	CP013049.1330853.1332375
AJ536038.1.1455		Bacteria;Actinobacteriota;Actinobacteria;Corynebacteriales;Mycobacteriaceae;Mycobacterium;Mycobacterium abscessus	1455	AJ536038.1.1455	GACGAACGCUGGCGGCGUGCUUAACACAUGCAAGUCGAACGGAAAGGCCC	Mycobacterium abscessus	Bacteria; Actinobacteriota; Actinobacteria; Corynebacteriales; Mycobacteriaceae; Mycobacterium; Mycobacterium abscessus	Mycobacterium abscessus	Linear	Include	AJ536038.1.1455
AY457071.1.1481		Bacteria;Actinobacteriota;Actinobacteria;Corynebacteriales;Mycobacteriaceae;Mycobacterium;Mycobacterium abscessus	1481	AY457071.1.1481	UAGAGUUUGAUCCUGGCUCAGGACGAACGCUGGCGGCGUGCUUAACACAU	Mycobacterium abscessus	Bacteria; Actinobacteriota; Actinobacteria; Corynebacteriales; Mycobacteriaceae; Mycobacterium; Mycobacterium abscessus	Mycobacterium abscessus	Linear	Include	AY457071.1.1481
KR995260.1.1322		Bacteria;Actinobacteriota;Actinobacteria;Corynebacteriales;Mycobacteriaceae;Mycobacterium;Mycobacterium abscessus	1322	KR995260.1.1322	CCACGUUGCCGGCGUGCUUUACACAUGCAGUCGAACGGAAAGGCCCUUCG	Mycobacterium abscessus	Bacteria; Actinobacteriota; Actinobacteria; Corynebacteriales; Mycobacteriaceae; Mycobacterium; Mycobacterium abscessus	Mycobacterium abscessus	Linear	Include	KR995260.1.1322
KR995267.1.1322		Bacteria;Actinobacteriota;Actinobacteria;Corynebacteriales;Mycobacteriaceae;Mycobacterium;Mycobacterium abscessus	1322	KR995267.1.1322	CAAAUUAUUGCGUGUGCUACCAUGCAGUCGAACGGAAAGGCCCUUCGGGG	Mycobacterium abscessus	Bacteria; Actinobacteriota; Actinobacteria; Corynebacteriales; Mycobacteriaceae; Mycobacterium; Mycobacterium abscessus	Mycobacterium abscessus	Linear	Include	KR995267.1.1322
KR995266.1.1318		Bacteria;Actinobacteriota;Actinobacteria;Corynebacteriales;Mycobacteriaceae;Mycobacterium;Mycobacterium abscessus	1318	KR995266.1.1318	GCCAAUCGGCUUGCUUACACAUGCAGUCGAACGGAAAGGCCCUUCGGGGU	Mycobacterium abscessus	Bacteria; Actinobacteriota; Actinobacteria; Corynebacteriales; Mycobacteriaceae; Mycobacterium; Mycobacterium abscessus	Mycobacterium abscessus	Linear	Include	KR995266.1.1318
KR995261.1.1321		Bacteria;Actinobacteriota;Actinobacteria;Corynebacteriales;Mycobacteriaceae;Mycobacterium;Mycobacterium abscessus	1321	KR995261.1.1321	UGGCAAUUGGCGGGUGCUUACCAUGCAGUCGAACGGAAAGGCCCUUCGGG	Mycobacterium abscessus	Bacteria; Actinobacteriota; Actinobacteria; Corynebacteriales; Mycobacteriaceae; Mycobacterium; Mycobacterium abscessus	Mycobacterium abscessus	Linear	Include	KR995261.1.1321
AB548599.1.1468		Bacteria;Actinobacteriota;Actinobacteria;Corynebacteriales;Mycobacteriaceae;Mycobacterium;Mycobacterium abscessus	1468	AB548599.1.1468	GACGAACGCUGGCGGCGUGCUUAACACAUGCAAGUCGAACGGAAAGGCCC	Mycobacterium abscessus	Bacteria; Actinobacteriota; Actinobacteria; Corynebacteriales; Mycobacteriaceae; Mycobacterium; Mycobacterium abscessus	Mycobacterium abscessus	Linear	Include	AB548599.1.1468
CP014953.1402540.1404062		Bacteria;Actinobacteriota;Actinobacteria;Corynebacteriales;Mycobacteriaceae;Mycobacterium;Mycobacterium abscessus	1523	CP014953.1402540.1404062	UUUUGUUUGGAGAGUUUGAUCCUGGCUCAGGACGAACGCUGGCGGCGUGC	Mycobacterium abscessus	Bacteria; Actinobacteriota; Actinobacteria; Corynebacteriales; Mycobacteriaceae; Mycobacterium; Mycobacterium abscessus	Mycobacterium abscessus	Linear	Include	CP014953.1402540.1404062
AF480592.1.1441		Bacteria;Actinobacteriota;Actinobacteria;Corynebacteriales;Mycobacteriaceae;Mycobacterium;Mycobacterium abscessus	1441	AF480592.1.1441	GACGAACGCUGGCGGCGUGCUUAACACAUGCAAGUCGAACGGAAAGGCCC	Mycobacterium abscessus	Bacteria; Actinobacteriota; Actinobacteria; Corynebacteriales; Mycobacteriaceae; Mycobacterium; Mycobacterium abscessus	Mycobacterium abscessus	Linear	Include	AF480592.1.1441
FVVR01000015.40166.41679		Bacteria;Actinobacteriota;Actinobacteria;Corynebacteriales;Mycobacteriaceae;Mycobacterium;Mycobacterium abscessus	1514	FVVR01000015.40166.41679	AGAGUUUGAUCCUGGCUCAGGACGAACGCUGGCGGCGUGCUUAACACAUG	Mycobacterium abscessus	Bacteria; Actinobacteriota; Actinobacteria; Corynebacteriales; Mycobacteriaceae; Mycobacterium; Mycobacterium abscessus	Mycobacterium abscessus	Linear	Include	FVVR01000015.40166.41679
FVPM01000010.208092.209468		Bacteria;Actinobacteriota;Actinobacteria;Corynebacteriales;Mycobacteriaceae;Mycobacterium;Mycobacterium abscessus	1377	FVPM01000010.208092.209468	NNNNNNNUCUGGGAUAAGCCUGGGAAACUGGGUCUAAUACCGGAUAGGAC	Mycobacterium abscessus	Bacteria; Actinobacteriota; Actinobacteria; Corynebacteriales; Mycobacteriaceae; Mycobacterium; Mycobacterium abscessus	Mycobacterium abscessus	Linear	Include	FVPM01000010.208092.209468
CP029074.2867885.2869405		Bacteria;Actinobacteriota;Actinobacteria;Corynebacteriales;Mycobacteriaceae;Mycobacterium;Mycobacterium abscessus	1521	CP029074.2867885.2869405	UUGUUUGGAGAGUUUGAUCCUGGCUCAGGACGAACGCUGGCGGCGUGCUU	Mycobacterium abscessus	Bacteria; Actinobacteriota; Actinobacteria; Corynebacteriales; Mycobacteriaceae; Mycobacterium; Mycobacterium abscessus	Mycobacterium abscessus	Linear	Include	CP029074.2867885.2869405
CP029073.4496951.4498471		Bacteria;Actinobacteriota;Actinobacteria;Corynebacteriales;Mycobacteriaceae;Mycobacterium;Mycobacterium abscessus	1521	CP029073.4496951.4498471	UUGUUUGGAGAGUUUGAUCCUGGCUCAGGACGAACGCUGGCGGCGUGCUU	Mycobacterium abscessus	Bacteria; Actinobacteriota; Actinobacteria; Corynebacteriales; Mycobacteriaceae; Mycobacterium; Mycobacterium abscessus	Mycobacterium abscessus	Linear	Include	CP029073.4496951.4498471
FVCE01000007.124012.125507		Bacteria;Actinobacteriota;Actinobacteria;Corynebacteriales;Mycobacteriaceae;Mycobacterium;Mycobacterium abscessus bolletii	1496	FVCE01000007.124012.125507	AGAGUUUGAUUCUGGCUCAGGACGAACGCUGGCGGCGUGCUUAACACAUG	Mycobacterium abscessus bolletii	Bacteria; Actinobacteriota; Actinobacteria; Corynebacteriales; Mycobacteriaceae; Mycobacterium; Mycobacterium abscessus	Mycobacterium abscessus bolletii	Linear	Include	FVCE01000007.124012.125507
AHAR01000007.411991.413499		Bacteria;Actinobacteriota;Actinobacteria;Corynebacteriales;Mycobacteriaceae;Mycobacterium;Mycobacterium abscessus bolletii CCUG 48898 = JCM 15300	1509	AHAR01000007.411991.413499	AGAGUUUGAUCCUGGCUCAGGACGAACGCUGGCGGCGUGCUUAACACAUG	Mycobacterium abscessus bolletii CCUG 48898	Bacteria; Actinobacteriota; Actinobacteria; Corynebacteriales; Mycobacteriaceae; Mycobacterium; Mycobacterium abscessus	Mycobacterium abscessus bolletii CCUG 48898 = JCM 15300	Linear	Include	AHAR01000007.411991.413499
AKVF01000003.685715.687218		Bacteria;Actinobacteriota;Actinobacteria;Corynebacteriales;Mycobacteriaceae;Mycobacterium;Mycobacterium abscessus bolletii CCUG 48898 = JCM 15300	1504	AKVF01000003.685715.687218	AGAGUUUGAUCCUGGCUCAGGACGAACGCUGGCGGCGUGCUUAACACAUG	Mycobacterium abscessus bolletii CCUG 48898	Bacteria; Actinobacteriota; Actinobacteria; Corynebacteriales; Mycobacteriaceae; Mycobacterium; Mycobacterium abscessus	Mycobacterium abscessus bolletii CCUG 48898 = JCM 15300	Linear	Include	AKVF01000003.685715.687218
MVHY01000001.721850.723372		Bacteria;Actinobacteriota;Actinobacteria;Corynebacteriales;Mycobacteriaceae;Mycobacterium;Mycobacterium abscessus massiliense	1523	MVHY01000001.721850.723372	UUUUGUUUGGAGAGUUUGAUCCUGGCUCAGGACGAACGCUGGCGGCGUGC	Mycobacterium abscessus massiliense	Bacteria; Actinobacteriota; Actinobacteria; Corynebacteriales; Mycobacteriaceae; Mycobacterium; Mycobacterium abscessus	Mycobacterium abscessus massiliense	Linear	Include	MVHY01000001.721850.723372
FVWC01000104.1901.3396		Bacteria;Actinobacteriota;Actinobacteria;Corynebacteriales;Nocardiaceae;Nocardia;Mycobacterium abscessus	1496	FVWC01000104.1901.3396	AGAGUUUGAUCCUGGCUCAGGACGAACGCUGGCGGCGUGCUUAACACAUG	Mycobacterium abscessus	Bacteria; Actinobacteriota; Actinobacteria; Corynebacteriales; Nocardiaceae; Nocardia; Mycobacterium abscessus	Mycobacterium abscessus	Linear	Include	FVWC01000104.1901.3396
X87758.1.1467		Bacteria;Actinobacteriota;Actinobacteria;Micrococcales;Micrococcaceae;Rothia;Rothia mucilaginosa	1467	X87758.1.1467	CUGGCUCAGGACGAACGCUGGCGGCGUGCUUAACACAUGCAAGUCGAACG	Rothia mucilaginosa	Bacteria; Actinobacteriota; Actinobacteria; Micrococcales; Micrococcaceae; Rothia; Rothia mucilaginosa	Rothia mucilaginosa	Linear	Include	X87758.1.1467
X95483.1.1435		Bacteria;Actinobacteriota;Actinobacteria;Micrococcales;Micrococcaceae;Rothia;Rothia mucilaginosa	1435	X95483.1.1435	GCGUGCUUAACACAUGCAAGUCGAACGAUGAAGCCUAGCUUGCUAGGUGG	Rothia mucilaginosa	Bacteria; Actinobacteriota; Actinobacteria; Micrococcales; Micrococcaceae; Rothia; Rothia mucilaginosa	Rothia mucilaginosa	Linear	Include	X95483.1.1435
FJ823142.1.1422		Bacteria;Actinobacteriota;Actinobacteria;Micrococcales;Micrococcaceae;Rothia;Rothia mucilaginosa	1422	FJ823142.1.1422	CCCGCAGGGGGCUACCAUGCAGUCGACGAUGAAGCCUAGCUUGCUAGGUG	Rothia mucilaginosa	Bacteria; Actinobacteriota; Actinobacteria; Micrococcales; Micrococcaceae; Rothia; Rothia mucilaginosa	Rothia mucilaginosa	Linear	Include	FJ823142.1.1422
AP014938.328971.330448		Bacteria;Actinobacteriota;Actinobacteria;Micrococcales;Micrococcaceae;Rothia;Rothia mucilaginosa	1478	AP014938.328971.330448	UUUUCAACGGAGAGUUUGAUUCUGGCUCAGGACGAACGCUGGCGGCGUGC	Rothia mucilaginosa	Bacteria; Actinobacteriota; Actinobacteria; Micrococcales; Micrococcaceae; Rothia; Rothia mucilaginosa	Rothia mucilaginosa	Linear	Include	AP014938.328971.330448
GU561328.1.1416		Bacteria;Actinobacteriota;Actinobacteria;Micrococcales;Micrococcaceae;Rothia;Rothia mucilaginosa	1416	GU561328.1.1416	CCGGGCGUGCUUACCAUGCAAGUCGAACGAUGAAGCCUAGCUUGCUAGGU	Rothia mucilaginosa	Bacteria; Actinobacteriota; Actinobacteria; Micrococcales; Micrococcaceae; Rothia; Rothia mucilaginosa	Rothia mucilaginosa	Linear	Include	GU561328.1.1416
MH814730.1.1417		Bacteria;Actinobacteriota;Actinobacteria;Micrococcales;Micrococcaceae;Rothia;Rothia mucilaginosa	1417	MH814730.1.1417	GGCGUGCUUAACACAUGCAAGUCGAACGAUGAAGCCUAGCUUGCUAGGUG	Rothia mucilaginosa	Bacteria; Actinobacteriota; Actinobacteria; Micrococcales; Micrococcaceae; Rothia; Rothia mucilaginosa	Rothia mucilaginosa	Linear	Include	MH814730.1.1417
MH973726.1.1410		Bacteria;Actinobacteriota;Actinobacteria;Micrococcales;Micrococcaceae;Rothia;Rothia mucilaginosa	1410	MH973726.1.1410	GGGCSCGGCUUACACAUGCAGUCGAACGAUGAAGCCUAGMUUGCUAGGUG	Rothia mucilaginosa	Bacteria; Actinobacteriota; Actinobacteria; Micrococcales; Micrococcaceae; Rothia; Rothia mucilaginosa	Rothia mucilaginosa	Linear	Include	MH973726.1.1410
MH814728.1.1415		Bacteria;Actinobacteriota;Actinobacteria;Micrococcales;Micrococcaceae;Rothia;Rothia mucilaginosa	1415	MH814728.1.1415	GUGCUUUAACAUGCAAGUCGAACGAUGAAGCCUAGCUUGCUAGGUGGAUU	Rothia mucilaginosa	Bacteria; Actinobacteriota; Actinobacteria; Micrococcales; Micrococcaceae; Rothia; Rothia mucilaginosa	Rothia mucilaginosa	Linear	Include	MH814728.1.1415
CP023510.654392.655926		Bacteria;Actinobacteriota;Actinobacteria;Micrococcales;Micrococcaceae;Rothia;Rothia mucilaginosa	1535	CP023510.654392.655926	UUCAACGGAGAGUUUGAUUCUGGCUCAGGACGAACGCUGGCGGCGUGCUU	Rothia mucilaginosa	Bacteria; Actinobacteriota; Actinobacteria; Micrococcales; Micrococcaceae; Rothia; Rothia mucilaginosa	Rothia mucilaginosa	Linear	Include	CP023510.654392.655926
CP023510.1006329.1007863		Bacteria;Actinobacteriota;Actinobacteria;Micrococcales;Micrococcaceae;Rothia;Rothia mucilaginosa	1535	CP023510.1006329.1007863	UUCAACGGAGAGUUUGAUUCUGGCUCAGGACGAACGCUGGCGGCGUGCUU	Rothia mucilaginosa	Bacteria; Actinobacteriota; Actinobacteria; Micrococcales; Micrococcaceae; Rothia; Rothia mucilaginosa	Rothia mucilaginosa	Linear	Include	CP023510.1006329.1007863
ACVO01000020.224.1687		Bacteria;Actinobacteriota;Actinobacteria;Micrococcales;Micrococcaceae;Rothia;Rothia mucilaginosa ATCC 25296	1464	ACVO01000020.224.1687	CUGGCUCAGGACGAACGCUGGCGGCGUGCUUAACACAUGCAAGUCGAACG	Rothia mucilaginosa ATCC 25296	Bacteria; Actinobacteriota; Actinobacteria; Micrococcales; Micrococcaceae; Rothia; Rothia mucilaginosa	Rothia mucilaginosa ATCC 25296	Linear	Include	ACVO01000020.224.1687
AP011540.2241534.2243059		Bacteria;Actinobacteriota;Actinobacteria;Micrococcales;Micrococcaceae;Rothia;Rothia mucilaginosa DY-18	1526	AP011540.2241534.2243059	ACGGAGAGUUUGAUUCUGGCUCAGGACGAACGCUGGCGGCGUGCUUAACA	Rothia mucilaginosa DY-18	Bacteria; Actinobacteriota; Actinobacteria; Micrococcales; Micrococcaceae; Rothia; Rothia mucilaginosa	Rothia mucilaginosa DY-18	Linear	Include	AP011540.2241534.2243059
LT996089.1.1514		Bacteria;Actinobacteriota;Actinobacteria;Propionibacteriales;Propionibacteriaceae;Propionibacterium Marseille-P4482	1514	LT996089.1.1514	UUGGAGAGUUUGAUCCUGGCUCAGGACGAACGCUGGCGGCGUGCUUAACA	Propionibacterium Marseille-P4482	Bacteria; Actinobacteriota; Actinobacteria; Propionibacteriales; Propionibacteriaceae; Propionibacterium; Propionibacterium marseille	Propionibacterium Marseille-P4482	Linear	Include	LT996089.1.1514
FVBY01000039.300.1794		Bacteria;Actinobacteriota;Actinobacteria;Propionibacteriales;Propionibacteriaceae;Aestuariimicrobium;Mycobacterium abscessus	1495	FVBY01000039.300.1794	AGAGUUUGAUCCUGGCUCAGGACGAACGCUGGCGGCGUGCUUAACACAUG	Mycobacterium abscessus	Bacteria; Actinobacteriota; Actinobacteria; Propionibacteriales; Propionibacteriaceae; Aestuariimicrobium; Mycobacterium abscessus	Mycobacterium abscessus	Linear	Include	FVBY01000039.300.1794
HM007563.1.1331		Bacteria;Actinobacteriota;Coriobacteriia;Coriobacteriales;Atopobiaceae;Atopobium;Atopobium vaginae DSM 15829	1331	HM007563.1.1331	CGCUGGCGGCGCGCCUAACACAUGCAAGUCGAACGGUUAAAGCAUCUUCG	Atopobium vaginae DSM 15829	Bacteria; Actinobacteriota; Coriobacteriia; Coriobacteriales; Atopobiaceae; Atopobium; Atopobium vaginae	Atopobium vaginae DSM 15829	Linear	Include	HM007563.1.1331
ACGK02000001.81982.83485		Bacteria;Actinobacteriota;Coriobacteriia;Coriobacteriales;Atopobiaceae;Atopobium;Atopobium vaginae DSM 15829	1504	ACGK02000001.81982.83485	AGAGUUCGAUCCUGGCUCAGGAUGAACGCUGGCGGCGCGCCUAACACAUG	Atopobium vaginae DSM 15829	Bacteria; Actinobacteriota; Coriobacteriia; Coriobacteriales; Atopobiaceae; Atopobium; Atopobium vaginae	Atopobium vaginae DSM 15829	Linear	Include	ACGK02000001.81982.83485
ADNA01000041.27909.29404		Bacteria;Actinobacteriota;Coriobacteriia;Coriobacteriales;Atopobiaceae;Atopobium;Atopobium vaginae DSM 15829	1496	ADNA01000041.27909.29404	AGAGUUCGAUCCUGGCUCAGGAUGAACGCUGGCGGCGCGCCUAACACAUG	Atopobium vaginae DSM 15829	Bacteria; Actinobacteriota; Coriobacteriia; Coriobacteriales; Atopobiaceae; Atopobium; Atopobium vaginae	Atopobium vaginae DSM 15829	Linear	Include	ADNA01000041.27909.29404
AB306661.1.1469		Bacteria;Actinobacteriota;Coriobacteriia;Coriobacteriales;Eggerthellaceae;Adlercreutzia;Adlercreutzia equolifaciens	1469	AB306661.1.1469	AGAGUUUGAUCCUGGCUCAGGAUGAACGCUGGCGGCGUGCUUAACACAUG	Adlercreutzia equolifaciens	Bacteria; Actinobacteriota; Coriobacteriia; Coriobacteriales; Eggerthellaceae; Adlercreutzia; Adlercreutzia equolifaciens	Adlercreutzia equolifaciens	Linear	Include	AB306661.1.1469
AB649147.1.1469		Bacteria;Actinobacteriota;Coriobacteriia;Coriobacteriales;Eggerthellaceae;Adlercreutzia;Adlercreutzia equolifaciens	1469	AB649147.1.1469	AGAGUUUGAUCCUGGCUCAGGAUGAACGCUGGCGGCGUGCUUAACACAUG	Adlercreutzia equolifaciens	Bacteria; Actinobacteriota; Coriobacteriia; Coriobacteriales; Eggerthellaceae; Adlercreutzia; Adlercreutzia equolifaciens	Adlercreutzia equolifaciens	Linear	Include	AB649147.1.1469
AP013105.1824508.1825965		Bacteria;Actinobacteriota;Coriobacteriia;Coriobacteriales;Eggerthellaceae;Adlercreutzia;Adlercreutzia equolifaciens DSM 19450	1458	AP013105.1824508.1825965	AGAGUUUGAUCCUGGCUCAGGAUGAACGCUGGCGGCGUGCUUAACACAUG	Adlercreutzia equolifaciens DSM 19450	Bacteria; Actinobacteriota; Coriobacteriia; Coriobacteriales; Eggerthellaceae; Adlercreutzia; Adlercreutzia equolifaciens	Adlercreutzia equolifaciens DSM 19450	Linear	Include	AP013105.1824508.1825965
AP013105.452097.453554		Bacteria;Actinobacteriota;Coriobacteriia;Coriobacteriales;Eggerthellaceae;Adlercreutzia;Adlercreutzia equolifaciens DSM 19450	1458	AP013105.452097.453554	AGAGUUUGAUCCUGGCUCAGGAUGAACGCUGGCGGCGUGCUUAACACAUG	Adlercreutzia equolifaciens DSM 19450	Bacteria; Actinobacteriota; Coriobacteriia; Coriobacteriales; Eggerthellaceae; Adlercreutzia; Adlercreutzia equolifaciens	Adlercreutzia equolifaciens DSM 19450	Linear	Include	AP013105.452097.453554
AB849124.1.1469		Bacteria;Actinobacteriota;Coriobacteriia;Coriobacteriales;Eggerthellaceae;Adlercreutzia;Adlercreutzia equolifaciens celatus	1469	AB849124.1.1469	AGAGUUUGAUCCUGGCUCAGGAUGAACGCUGGCGGCGUGCUUAACACAUG	Adlercreutzia equolifaciens celatus	Bacteria; Actinobacteriota; Coriobacteriia; Coriobacteriales; Eggerthellaceae; Adlercreutzia; Adlercreutzia equolifaciens	Adlercreutzia equolifaciens celatus	Linear	Include	AB849124.1.1469
AB266102.1.1428		Bacteria;Actinobacteriota;Coriobacteriia;Coriobacteriales;Eggerthellaceae;Asaccharobacter;Adlercreutzia equolifaciens celatus	1428	AB266102.1.1428	AGAGUUUGAUCCUGGCUCAGGAUGAACGCUGGCGGCGUGCUUAACACAUG	Adlercreutzia equolifaciens celatus	Bacteria; Actinobacteriota; Coriobacteriia; Coriobacteriales; Eggerthellaceae; Asaccharobacter; Adlercreutzia equolifaciens	Adlercreutzia equolifaciens celatus	Linear	Include	AB266102.1.1428
FCNB01000038.5661.7156		Bacteria;Actinobacteriota;Coriobacteriia;Coriobacteriales;Eggerthellaceae;CHKCI002;Coriobacteriaceae bacterium CHKCI002	1496	FCNB01000038.5661.7156	AGAGUUUGAUCCUGGCUCAGGAUGAACGCUGGCGGCGUGCCUAACACAUG	Coriobacteriaceae bacterium CHKCI002	Bacteria; Actinobacteriota; Coriobacteriia; Coriobacteriales; Eggerthellaceae; Coriobacterium; Coriobacterium CHKCI002	Coriobacteriaceae bacterium CHKCI002	Linear	Include	FCNB01000038.5661.7156
AB019260.1.1429		Bacteria;Actinobacteriota;Coriobacteriia;Coriobacteriales;Eggerthellaceae;Cryptobacterium;Cryptobacterium curtum	1429	AB019260.1.1429	GAUCCUGGCUCAGGAUGAAACGNUGGCGGCGCGCCUAACACAUGCAAGUC	Cryptobacterium curtum	Bacteria; Actinobacteriota; Coriobacteriia; Coriobacteriales; Eggerthellaceae; Cryptobacterium; Cryptobacterium curtum	Cryptobacterium curtum	Linear	Include	AB019260.1.1429
CP001682.12849.14352		Bacteria;Actinobacteriota;Coriobacteriia;Coriobacteriales;Eggerthellaceae;Cryptobacterium;Cryptobacterium curtum DSM 15641	1504	CP001682.12849.14352	AGAGUUUGAUCCUGGCUCAGGAUGAACGCUGGCGGCGCGCCUAACACAUG	Cryptobacterium curtum DSM 15641	Bacteria; Actinobacteriota; Coriobacteriia; Coriobacteriales; Eggerthellaceae; Cryptobacterium; Cryptobacterium curtum	Cryptobacterium curtum DSM 15641	Linear	Include	CP001682.12849.14352
CP001682.1030248.1031751		Bacteria;Actinobacteriota;Coriobacteriia;Coriobacteriales;Eggerthellaceae;Cryptobacterium;Cryptobacterium curtum DSM 15641	1504	CP001682.1030248.1031751	AGAGUUUGAUCCUGGCUCAGGAUGAACGCUGGCGGCGCGCCUAACACAUG	Cryptobacterium curtum DSM 15641	Bacteria; Actinobacteriota; Coriobacteriia; Coriobacteriales; Eggerthellaceae; Cryptobacterium; Cryptobacterium curtum	Cryptobacterium curtum DSM 15641	Linear	Include	CP001682.1030248.1031751
U43492.1.1413		Bacteria;Actinobacteriota;Coriobacteriia;Coriobacteriales;Eggerthellaceae;Denitrobacterium;Denitrobacterium detoxificans	1413	U43492.1.1413	CGCUGGCGGCGUGCCUAACACAUGCAAGUCGAACGAAUAACCCGCCUUCG	Denitrobacterium detoxificans	Bacteria; Actinobacteriota; Coriobacteriia; Coriobacteriales; Eggerthellaceae; Denitrobacterium; Denitrobacterium detoxificans	Denitrobacterium detoxificans	Linear	Include	U43492.1.1413
CP011402.1869250.1870766		Bacteria;Actinobacteriota;Coriobacteriia;Coriobacteriales;Eggerthellaceae;Denitrobacterium;Denitrobacterium detoxificans	1517	CP011402.1869250.1870766	AUUUCAACGGAGAGUUUGAUCCUGGCUCAGGAUGAACGCUGGCGGCGUGC	Denitrobacterium detoxificans	Bacteria; Actinobacteriota; Coriobacteriia; Coriobacteriales; Eggerthellaceae; Denitrobacterium; Denitrobacterium detoxificans	Denitrobacterium detoxificans	Linear	Include	CP011402.1869250.1870766
CP011402.2215596.2217112		Bacteria;Actinobacteriota;Coriobacteriia;Coriobacteriales;Eggerthellaceae;Denitrobacterium;Denitrobacterium detoxificans	1517	CP011402.2215596.2217112	AUUUCAACGGAGAGUUUGAUCCUGGCUCAGGAUGAACGCUGGCGGCGUGC	Denitrobacterium detoxificans	Bacteria; Actinobacteriota; Coriobacteriia; Coriobacteriales; Eggerthellaceae; Denitrobacterium; Denitrobacterium detoxificans	Denitrobacterium detoxificans	Linear	Include	CP011402.2215596.2217112
FAUL01000012.89600.91090		Bacteria;Actinobacteriota;Coriobacteriia;Coriobacteriales;Eggerthellaceae;Denitrobacterium;Eggerthellaceae bacterium AT8	1491	FAUL01000012.89600.91090	AGAGUUUGAUCCUGGCUCAGGAUGAACGCUGGCGGCGUGCCUAACACAUG	Eggerthellaceae bacterium AT8	Bacteria; Actinobacteriota; Coriobacteriia; Coriobacteriales; Eggerthellaceae; Denitrobacterium; Eggerthellaceae bacterium	Eggerthellaceae bacterium AT8	Linear	Include	FAUL01000012.89600.91090
CP009302.1804949.1806466		Bacteria;Actinobacteriota;Coriobacteriia;Coriobacteriales;Eggerthellaceae;DNF00809;Coriobacteriaceae bacterium 68-1-3	1518	CP009302.1804949.1806466	UUCGAACGGAGAGUUCGAUCCUGGCUCAGGAUGAACGCUGGCGGCGUGCC	Coriobacteriaceae bacterium 68-1-3	Bacteria; Actinobacteriota; Coriobacteriia; Coriobacteriales; Eggerthellaceae; DNF00809; Coriobacteriaceae bacterium	Coriobacteriaceae bacterium 68-1-3	Linear	Include	CP009302.1804949.1806466
LSCX01000005.274.1770		Bacteria;Actinobacteriota;Coriobacteriia;Coriobacteriales;Eggerthellaceae;DNF00809;Coriobacteriales bacterium DNF00809	1497	LSCX01000005.274.1770	AGAGUUCGAUCCUGGCUCAGGAUGAACGCUGGCGGCGUGCCUAACACAUG	Coriobacteriales bacterium DNF00809	Bacteria; Actinobacteriota; Coriobacteriia; Coriobacteriales; Eggerthellaceae; DNF00809; Coriobacteriales bacterium	Coriobacteriales bacterium DNF00809	Linear	Include	LSCX01000005.274.1770
LT996087.1.1507		Bacteria;Actinobacteriota;Coriobacteriia;Coriobacteriales;Eggerthellaceae;DNF00809;Gordonibacter Marseille-P4307	1507	LT996087.1.1507	CGGAGAGUUCGAUCCUGGCUCAGGAUGAACGCUGGCGGCGUGCCUAACAC	Gordonibacter Marseille-P4307	Bacteria; Actinobacteriota; Coriobacteriia; Coriobacteriales; Eggerthellaceae; DNF00809; Gordonibacter	Gordonibacter Marseille-P4307	Linear	Include	LT996087.1.1507
AB011817.1.1472		Bacteria;Actinobacteriota;Coriobacteriia;Coriobacteriales;Eggerthellaceae;Eggerthella;Eggerthella lenta	1472	AB011817.1.1472	AGAGUUUGAUCCUGGCUCAGGAUGAACGCUGGCGGUGUGCCUAACACAUG	Eggerthella lenta	Bacteria; Actinobacteriota; Coriobacteriia; Coriobacteriales; Eggerthellaceae; Eggerthella; Eggerthella lenta	Eggerthella lenta	Linear	Include	AB011817.1.1472
KP944190.1.1408		Bacteria;Actinobacteriota;Coriobacteriia;Coriobacteriales;Eggerthellaceae;Eggerthella;Eggerthella lenta	1408	KP944190.1.1408	UGCGGGCGUGCUACACAUGCAGUCGAACGAUGAAACCGCCCUCGGGCGGA	Eggerthella lenta	Bacteria; Actinobacteriota; Coriobacteriia; Coriobacteriales; Eggerthellaceae; Eggerthella; Eggerthella lenta	Eggerthella lenta	Linear	Include	KP944190.1.1408
AB558167.1.1470		Bacteria;Actinobacteriota;Coriobacteriia;Coriobacteriales;Eggerthellaceae;Eggerthella;Eggerthella lenta	1470	AB558167.1.1470	AGAGUUUGAUCCUGGCUCAGGAUGAACGCUGGCGGCGUGCCUAACACAUG	Eggerthella lenta	Bacteria; Actinobacteriota; Coriobacteriia; Coriobacteriales; Eggerthellaceae; Eggerthella; Eggerthella lenta	Eggerthella lenta	Linear	Include	AB558167.1.1470
GU968179.1.1431		Bacteria;Actinobacteriota;Coriobacteriia;Coriobacteriales;Eggerthellaceae;Eggerthella;Eggerthella lenta	1431	GU968179.1.1431	UGCCUAACACAUGCAAGUCGAACAGAUGAUAACCAGCCACUCGGGCGGAC	Eggerthella lenta	Bacteria; Actinobacteriota; Coriobacteriia; Coriobacteriales; Eggerthellaceae; Eggerthella; Eggerthella lenta	Eggerthella lenta	Linear	Include	GU968179.1.1431
AF292375.1.1500		Bacteria;Actinobacteriota;Coriobacteriia;Coriobacteriales;Eggerthellaceae;Eggerthella;Eggerthella lenta	1500	AF292375.1.1500	AGAGUUUGAUCCUGGCUCAGGAUGAACGCUGGCGGCGUGCCUAACACAUG	Eggerthella lenta	Bacteria; Actinobacteriota; Coriobacteriia; Coriobacteriales; Eggerthellaceae; Eggerthella; Eggerthella lenta	Eggerthella lenta	Linear	Include	AF292375.1.1500
CP021140.2975572.2977060		Bacteria;Actinobacteriota;Coriobacteriia;Coriobacteriales;Eggerthellaceae;Eggerthella;Eggerthella lenta	1489	CP021140.2975572.2977060	AGAGUUUGAUCCUGGCUCAGGAUGAACGCUGGCGGCGUGCCUAACACAUG	Eggerthella lenta	Bacteria; Actinobacteriota; Coriobacteriia; Coriobacteriales; Eggerthellaceae; Eggerthella; Eggerthella lenta	Eggerthella lenta	Linear	Include	CP021140.2975572.2977060
CP001726.749856.751352		Bacteria;Actinobacteriota;Coriobacteriia;Coriobacteriales;Eggerthellaceae;Eggerthella;Eggerthella lenta DSM 2243	1497	CP001726.749856.751352	AGAGUUUGAUCCUGGCUCAGGAUGAACGCUGGCGGCGUGCCUAACACAUG	Eggerthella lenta DSM 2243	Bacteria; Actinobacteriota; Coriobacteriia; Coriobacteriales; Eggerthellaceae; Eggerthella; Eggerthella lenta	Eggerthella lenta DSM 2243	Linear	Include	CP001726.749856.751352
AY321958.1.1429		Bacteria;Actinobacteriota;Coriobacteriia;Coriobacteriales;Eggerthellaceae;Eggerthella;Eggerthella sinensis	1429	AY321958.1.1429	GAUGAACGCUGGCGGCGUGCCUAACACAUGCAAGUCGAACGAUUAAACCG	Eggerthella sinensis	Bacteria; Actinobacteriota; Coriobacteriia; Coriobacteriales; Eggerthellaceae; Eggerthella; Eggerthella sinensis	Eggerthella sinensis	Linear	Include	AY321958.1.1429
MH400699.1.1472		Bacteria;Actinobacteriota;Coriobacteriia;Coriobacteriales;Eggerthellaceae;Eggerthella;Eggerthella mt102	1472	MH400699.1.1472	GAGUUUGAUCAUGGCUCAGGAUGAACGCUGGCGGCGUGCCUAACACAUGC	Eggerthella mt102	Bacteria; Actinobacteriota; Coriobacteriia; Coriobacteriales; Eggerthellaceae; Eggerthella; Eggerthella mt102	Eggerthella mt102	Linear	Include	MH400699.1.1472
MH400697.1.1511		Bacteria;Actinobacteriota;Coriobacteriia;Coriobacteriales;Eggerthellaceae;Eggerthella;Eggerthella mt107	1511	MH400697.1.1511	AUGAGUUUGAUCAUGGCUCAGGAUGAAACGCUGGCGGCGUGCCUAACACA	Eggerthella mt107	Bacteria; Actinobacteriota; Coriobacteriia; Coriobacteriales; Eggerthellaceae; Eggerthella; Eggerthella mt107	Eggerthella mt107	Linear	Include	MH400697.1.1511
LT598568.1.1472		Bacteria;Actinobacteriota;Coriobacteriia;Coriobacteriales;Eggerthellaceae;Eggerthella;Eggerthella timonensis	1472	LT598568.1.1472	AGAGUUUGAUCCUGGCUCAGGAUGAACGCUGGCGGCGUGCCUAACACAUG	Eggerthella timonensis	Bacteria; Actinobacteriota; Coriobacteriia; Coriobacteriales; Eggerthellaceae; Eggerthella; Eggerthella timonensis	Eggerthella timonensis	Linear	Include	LT598568.1.1472
DQ789120.1.1474		Bacteria;Actinobacteriota;Coriobacteriia;Coriobacteriales;Eggerthellaceae;Enterorhabdus;Adlercreutzia caecimuris	1474	DQ789120.1.1474	AGAGUUUGAUCAUGGCUCAGGAUGAACGCUGGCGGCGUGCCUAACACAUG	Adlercreutzia caecimuris	Bacteria; Actinobacteriota; Coriobacteriia; Coriobacteriales; Eggerthellaceae; Enterorhabdus; Adlercreutzia caecimuris	Adlercreutzia caecimuris	Linear	Include	DQ789120.1.1474
AM747811.1.1450		Bacteria;Actinobacteriota;Coriobacteriia;Coriobacteriales;Eggerthellaceae;Enterorhabdus;Adlercreutzia mucosicola	1450	AM747811.1.1450	CUGGCUCAGGAUGAACGCUGGCGGCGUGCCUAACACAUGCAAGUCGAACG	Adlercreutzia mucosicola	Bacteria; Actinobacteriota; Coriobacteriia; Coriobacteriales; Eggerthellaceae; Enterorhabdus; Adlercreutzia mucosicola	Adlercreutzia mucosicola	Linear	Include	AM747811.1.1450
KR364735.1.1399		Bacteria;Actinobacteriota;Coriobacteriia;Coriobacteriales;Eggerthellaceae;Enterorhabdus;Adlercreutzia muris	1399	KR364735.1.1399	UGGCUCAGGAUGAACGCUGGCGGCGUGCUUAACACAUGCAAGUCGAACGA	Adlercreutzia muris	Bacteria; Actinobacteriota; Coriobacteriia; Coriobacteriales; Eggerthellaceae; Enterorhabdus; Adlercreutzia muris	Adlercreutzia muris	Linear	Include	KR364735.1.1399
KY595972.1.1342		Bacteria;Actinobacteriota;Coriobacteriia;Coriobacteriales;Eggerthellaceae;Enteroscipio;Enteroscipio rubneri	1342	KY595972.1.1342	ACCGUCUUCGGACGGAUAUAGAGUGGCGAACGGGUGAGUAACACGUGACC	Enteroscipio rubneri	Bacteria; Actinobacteriota; Coriobacteriia; Coriobacteriales; Eggerthellaceae; Enteroscipio; Enteroscipio rubneri	Enteroscipio rubneri	Linear	Include	KY595972.1.1342
FWDJ01000002.583301.584788		Bacteria;Actinobacteriota;Coriobacteriia;Coriobacteriales;Eggerthellaceae;Enteroscipio;Gordonibacter Marseille-P3078	1488	FWDJ01000002.583301.584788	AGAGUUUGAUCCUGGCUCAGGAUGAACGCUGGCGGCGUGCCUAACACAUG	Gordonibacter Marseille-P3078	Bacteria; Actinobacteriota; Coriobacteriia; Coriobacteriales; Eggerthellaceae; Enteroscipio; Gordonibacter Marseille	Gordonibacter Marseille-P3078	Linear	Include	FWDJ01000002.583301.584788
AJ518870.1.1407		Bacteria;Actinobacteriota;Coriobacteriia;Coriobacteriales;Eggerthellaceae;Gordonibacter;Denitrobacterium CCUG 45665	1407	AJ518870.1.1407	UGGCGGCGUGCCUAACACAUGCAAGUCGAACGAUUAAGGCGCCUUCGGGC	Denitrobacterium CCUG 45665	Bacteria; Actinobacteriota; Coriobacteriia; Coriobacteriales; Eggerthellaceae; Gordonibacter; Denitrobacterium CCUG	Denitrobacterium CCUG 45665	Linear	Include	AJ518870.1.1407
AP012211.1087525.1089021		Bacteria;Actinobacteriota;Coriobacteriia;Coriobacteriales;Eggerthellaceae;Gordonibacter;Eggerthella YY7918	1497	AP012211.1087525.1089021	AGAGUUUGAUCCUGGCUCAGGAUGAACGCUGGCGGCGUGCCUAACACAUG	Eggerthella YY7918	Bacteria; Actinobacteriota; Coriobacteriia; Coriobacteriales; Eggerthellaceae; Gordonibacter; Eggerthella YY7918	Eggerthella YY7918	Linear	Include	AP012211.1087525.1089021
KF785806.1.1418		Bacteria;Actinobacteriota;Coriobacteriia;Coriobacteriales;Eggerthellaceae;Gordonibacter;Gordonibacter faecihominis	1418	KF785806.1.1418	GCUCAUGAUGAACGCUGGCGGCGUGCCUAACACAUGCAAGUCGAACGAUU	Gordonibacter faecihominis	Bacteria; Actinobacteriota; Coriobacteriia; Coriobacteriales; Eggerthellaceae; Gordonibacter; Gordonibacter faecihominis	Gordonibacter faecihominis	Linear	Include	KF785806.1.1418
LT827128.1667230.1668717		Bacteria;Actinobacteriota;Coriobacteriia;Coriobacteriales;Eggerthellaceae;Gordonibacter;Gordonibacter massiliensis	1488	LT827128.1667230.1668717	AGAGUUUGAUCCUGGCUCAGGAUGAACGCUGGCGGCGUGCCUAACACAUG	Gordonibacter massiliensis	Bacteria; Actinobacteriota; Coriobacteriia; Coriobacteriales; Eggerthellaceae; Gordonibacter; Gordonibacter massiliensis	Gordonibacter massiliensis	Linear	Include	LT827128.1667230.1668717
AM886059.1.1431		Bacteria;Actinobacteriota;Coriobacteriia;Coriobacteriales;Eggerthellaceae;Gordonibacter;Gordonibacter pamelaeae	1431	AM886059.1.1431	GAUGAACGCUGGCGGCGUGCCUAACACAUGCAAGUCGAACGAUUAAGACG	Gordonibacter pamelaeae	Bacteria; Actinobacteriota; Coriobacteriia; Coriobacteriales; Eggerthellaceae; Gordonibacter; Gordonibacter pamelaeae	Gordonibacter pamelaeae	Linear	Include	AM886059.1.1431
AB566419.1.1470		Bacteria;Actinobacteriota;Coriobacteriia;Coriobacteriales;Eggerthellaceae;Gordonibacter;Gordonibacter pamelaeae	1470	AB566419.1.1470	AGAGUUUGAUCCUGGCUCAGGAUGAACGCUGGCGGCGUGCCUAACACAUG	Gordonibacter pamelaeae	Bacteria; Actinobacteriota; Coriobacteriia; Coriobacteriales; Eggerthellaceae; Gordonibacter; Gordonibacter pamelaeae	Gordonibacter pamelaeae	Linear	Include	AB566419.1.1470
FP929047.78761.80257		Bacteria;Actinobacteriota;Coriobacteriia;Coriobacteriales;Eggerthellaceae;Gordonibacter;Gordonibacter pamelaeae 7-10-1-b	1497	FP929047.78761.80257	AGAGUUUGAUCCUGGCUCAGGAUGAACGCUGGCGGCGUGCCUAACACAUG	Gordonibacter pamelaeae 7-10-1-b	Bacteria; Actinobacteriota; Coriobacteriia; Coriobacteriales; Eggerthellaceae; Gordonibacter; Gordonibacter pamelaeae	Gordonibacter pamelaeae 7-10-1-b	Linear	Include	FP929047.78761.80257
MH553321.1.1371		Bacteria;Actinobacteriota;Coriobacteriia;Coriobacteriales;Eggerthellaceae;Gordonibacter;Gordonibacter sp.	1371	MH553321.1.1371	UGCUACCAUGCAGUCGAACGGUUAAGGCGCCUUCGGGCGCGAAUAGAGUG	Gordonibacter sp.	Bacteria; Actinobacteriota; Coriobacteriia; Coriobacteriales; Eggerthellaceae; Gordonibacter; Gordonibacter	Gordonibacter sp.	Linear	Include	MH553321.1.1371
LT900217.3045591.3047078		Bacteria;Actinobacteriota;Coriobacteriia;Coriobacteriales;Eggerthellaceae;Gordonibacter;Gordonibacter urolithinfaciens	1488	LT900217.3045591.3047078	AGAGUUUGAUCCUGGCUCAGGAUGAACGCUGGCGGCGUGCCUAACACAUG	Gordonibacter urolithinfaciens	Bacteria; Actinobacteriota; Coriobacteriia; Coriobacteriales; Eggerthellaceae; Gordonibacter; Gordonibacter urolithinfaciens	Gordonibacter urolithinfaciens	Linear	Include	LT900217.3045591.3047078
LT900217.959149.960636		Bacteria;Actinobacteriota;Coriobacteriia;Coriobacteriales;Eggerthellaceae;Gordonibacter;Gordonibacter urolithinfaciens	1488	LT900217.959149.960636	AGAGUUUGAUCCUGGCUCAGGAUGAACGCUGGCGGCGUGCCUAACACAUG	Gordonibacter urolithinfaciens	Bacteria; Actinobacteriota; Coriobacteriia; Coriobacteriales; Eggerthellaceae; Gordonibacter; Gordonibacter urolithinfaciens	Gordonibacter urolithinfaciens	Linear	Include	LT900217.959149.960636
LT900217.510668.512155		Bacteria;Actinobacteriota;Coriobacteriia;Coriobacteriales;Eggerthellaceae;Gordonibacter;Gordonibacter urolithinfaciens	1488	LT900217.510668.512155	AGAGUUUGAUCCUGGCUCAGGAUGAACGCUGGCGGCGUGCCUAACACAUG	Gordonibacter urolithinfaciens	Bacteria; Actinobacteriota; Coriobacteriia; Coriobacteriales; Eggerthellaceae; Gordonibacter; Gordonibacter urolithinfaciens	Gordonibacter urolithinfaciens	Linear	Include	LT900217.510668.512155
HG000667.1.1477		Bacteria;Actinobacteriota;Coriobacteriia;Coriobacteriales;Eggerthellaceae;Gordonibacter;Gordonibacter urolithinfaciens	1477	HG000667.1.1477	UGCUCAGGAUGAACGCUGGCGGCGUGCCUAACACAUGCAAGUCGAACGAU	Gordonibacter urolithinfaciens	Bacteria; Actinobacteriota; Coriobacteriia; Coriobacteriales; Eggerthellaceae; Gordonibacter; Gordonibacter urolithinfaciens	Gordonibacter urolithinfaciens	Linear	Include	HG000667.1.1477
JQ608168.1.1392		Bacteria;Actinobacteriota;Coriobacteriia;Coriobacteriales;Eggerthellaceae;Paraeggerthella;bacterium NLAE-zl-C466	1392	JQ608168.1.1392	AUGCAGUCGACGGUUAGCCACCUUCGGGUGGGCAUACAGUGGCGAACGGG	bacterium NLAE-zl-C466	Bacteria; Actinobacteriota; Coriobacteriia; Coriobacteriales; Eggerthellaceae; Paraeggerthella; Bacterium NLAE	bacterium NLAE-zl-C466	Linear	Include	JQ608168.1.1392
JQ607530.1.1393		Bacteria;Actinobacteriota;Coriobacteriia;Coriobacteriales;Eggerthellaceae;Paraeggerthella;bacterium NLAE-zl-P665	1393	JQ607530.1.1393	AUGCAGUCGAACGGUUAGCCACCUUCGGGUGGGCAUACAGGUGGCGAACG	bacterium NLAE-zl-P665	Bacteria; Actinobacteriota; Coriobacteriia; Coriobacteriales; Eggerthellaceae; Paraeggerthella; Bacterium NLAE	bacterium NLAE-zl-P665	Linear	Include	JQ607530.1.1393
JQ607615.1.1408		Bacteria;Actinobacteriota;Coriobacteriia;Coriobacteriales;Eggerthellaceae;Paraeggerthella;bacterium NLAE-zl-P792	1408	JQ607615.1.1408	GGGGGUCCUACACAUGGCAAGUCGAACGGUUAAGCCACCUUCGGGUGGGC	bacterium NLAE-zl-P792	Bacteria; Actinobacteriota; Coriobacteriia; Coriobacteriales; Eggerthellaceae; Paraeggerthella; Bacterium NLAE	bacterium NLAE-zl-P792	Linear	Include	JQ607615.1.1408
JQ607698.1.1387		Bacteria;Actinobacteriota;Coriobacteriia;Coriobacteriales;Eggerthellaceae;Paraeggerthella;bacterium NLAE-zl-P893	1387	JQ607698.1.1387	CUANAUGCAGUCGACGGUUAGCCACCUUCGGGUGGGCAUACAGUGGCGAA	bacterium NLAE-zl-P893	Bacteria; Actinobacteriota; Coriobacteriia; Coriobacteriales; Eggerthellaceae; Paraeggerthella; Bacterium NLAE	bacterium NLAE-zl-P893	Linear	Include	JQ607698.1.1387
JQ607701.1.1394		Bacteria;Actinobacteriota;Coriobacteriia;Coriobacteriales;Eggerthellaceae;Paraeggerthella;bacterium NLAE-zl-P894	1394	JQ607701.1.1394	CUAACAUGCAGUCGAACGGUUAAGCCACCUUCGGGUGGGCAUACAGUGGC	bacterium NLAE-zl-P894	Bacteria; Actinobacteriota; Coriobacteriia; Coriobacteriales; Eggerthellaceae; Paraeggerthella; Bacterium NLAE	bacterium NLAE-zl-P894	Linear	Include	JQ607701.1.1394
AY288517.1.1427		Bacteria;Actinobacteriota;Coriobacteriia;Coriobacteriales;Eggerthellaceae;Paraeggerthella;Paraeggerthella hongkongensis	1427	AY288517.1.1427	GAUGAACGCUGGCGGCGUGCCUAACACAUGCAAGUCGAACGGUUAACCCA	Paraeggerthella hongkongensis	Bacteria; Actinobacteriota; Coriobacteriia; Coriobacteriales; Eggerthellaceae; Paraeggerthella; Paraeggerthella hongkongensis	Paraeggerthella hongkongensis	Linear	Include	AY288517.1.1427
AB752497.1.1436		Bacteria;Actinobacteriota;Coriobacteriia;Coriobacteriales;Eggerthellaceae;Paraeggerthella;Paraeggerthella SNR40-432	1436	AB752497.1.1436	GAUGAACGCUGGCGGCGUGCCUAACACAUGCAAGUCGAACGGUUAAGCCA	Paraeggerthella SNR40-432	Bacteria; Actinobacteriota; Coriobacteriia; Coriobacteriales; Eggerthellaceae; Paraeggerthella; Paraeggerthella SNR40	Paraeggerthella SNR40-432	Linear	Include	AB752497.1.1436
GQ456228.1.1442		Bacteria;Actinobacteriota;Coriobacteriia;Coriobacteriales;Eggerthellaceae;Parvibacter;Adlercreutzia caecicola	1442	GQ456228.1.1442	UGGCUCAGGAUGAACGCUGGCGGCGUGCUUAACACAUGCAAGUCGAACGA	Adlercreutzia caecicola	Bacteria; Actinobacteriota; Coriobacteriia; Coriobacteriales; Eggerthellaceae; Parvibacter; Adlercreutzia caecicola	Adlercreutzia caecicola	Linear	Include	GQ456228.1.1442
JF824809.1.1341		Bacteria;Actinobacteriota;Coriobacteriia;Coriobacteriales;Eggerthellaceae;Senegalimassilia;Senegalimassilia anaerobia JC110	1341	JF824809.1.1341	GGGACAGCCCCCCGAAAGGGGGAUUAAUACCUGGUACUCCGGGAGCGGCG	Senegalimassilia anaerobia JC110	Bacteria; Actinobacteriota; Coriobacteriia; Coriobacteriales; Eggerthellaceae; Senegalimassilia; Senegalimassilia anaerobia	Senegalimassilia anaerobia JC110	Linear	Include	JF824809.1.1341
LT623893.1.1476		Bacteria;Actinobacteriota;Coriobacteriia;Coriobacteriales;Eggerthellaceae;Slackia;Enterorhabdus Marseille-P3203T	1476	LT623893.1.1476	AGAGUUUGAUCCUGGCUCAGGACGAACGCUGGCGGCGCGCCUAACACAUG	Enterorhabdus Marseille-P3203T	Bacteria; Actinobacteriota; Coriobacteriia; Coriobacteriales; Eggerthellaceae; Slackia; Enterorhabdus Marseille	Enterorhabdus Marseille-P3203T	Linear	Include	LT623893.1.1476
EU377663.1.1474		Bacteria;Actinobacteriota;Coriobacteriia;Coriobacteriales;Eggerthellaceae;Slackia;Slackia equolifaciens	1474	EU377663.1.1474	AGAGUUUGAUCCUGGCUCAGGAUGAACGCUGGCGGCGUGCCUAACACAUG	Slackia equolifaciens	Bacteria; Actinobacteriota; Coriobacteriia; Coriobacteriales; Eggerthellaceae; Slackia; Slackia equolifaciens	Slackia equolifaciens	Linear	Include	EU377663.1.1474
AF101240.1.1465		Bacteria;Actinobacteriota;Coriobacteriia;Coriobacteriales;Eggerthellaceae;Slackia;Slackia exigua	1465	AF101240.1.1465	GAUGAACGCUGGCGGCGCGCCUAACACAUGCAAGUCGAACGGUUAAGGCC	Slackia exigua	Bacteria; Actinobacteriota; Coriobacteriia; Coriobacteriales; Eggerthellaceae; Slackia; Slackia exigua	Slackia exigua	Linear	Include	AF101240.1.1465
ACUX02000005.187585.189079		Bacteria;Actinobacteriota;Coriobacteriia;Coriobacteriales;Eggerthellaceae;Slackia;Slackia exigua ATCC 700122	1495	ACUX02000005.187585.189079	AGAGUUUGAUCCUGGCUCAGGAUGAACGCUGGCGGCGCGCCUAACACAUG	Slackia exigua ATCC 700122	Bacteria; Actinobacteriota; Coriobacteriia; Coriobacteriales; Eggerthellaceae; Slackia; Slackia exigua	Slackia exigua ATCC 700122	Linear	Include	ACUX02000005.187585.189079
ACUX02000006.1.1301		Bacteria;Actinobacteriota;Coriobacteriia;Coriobacteriales;Eggerthellaceae;Slackia;Slackia exigua ATCC 700122	1301	ACUX02000006.1.1301	AGAGUUUGAUCCUGGCUCAGGAUGAACGCUGGCGGCGCGCCUAACACAUG	Slackia exigua ATCC 700122	Bacteria; Actinobacteriota; Coriobacteriia; Coriobacteriales; Eggerthellaceae; Slackia; Slackia exigua	Slackia exigua ATCC 700122	Linear	Include	ACUX02000006.1.1301
AJ608686.1.1476		Bacteria;Actinobacteriota;Coriobacteriia;Coriobacteriales;Eggerthellaceae;Slackia;Slackia faecicanis	1476	AJ608686.1.1476	GAUGAACGCUGGCGGCGUGCCUAACACAUGCAAGUCGAACGGUUAAGGCG	Slackia faecicanis	Bacteria; Actinobacteriota; Coriobacteriia; Coriobacteriales; Eggerthellaceae; Slackia; Slackia faecicanis	Slackia faecicanis	Linear	Include	AJ608686.1.1476
AB559823.1.1424		Bacteria;Actinobacteriota;Coriobacteriia;Coriobacteriales;Eggerthellaceae;Slackia;Slackia heliotrinireducens	1424	AB559823.1.1424	AGAGUUUGAUCCUGGCUCAGGAUGAACGCUGGCGGCGCGCCUAACACAUG	Slackia heliotrinireducens	Bacteria; Actinobacteriota; Coriobacteriia; Coriobacteriales; Eggerthellaceae; Slackia; Slackia heliotrinireducens	Slackia heliotrinireducens	Linear	Include	AB559823.1.1424
AF101241.1.1465		Bacteria;Actinobacteriota;Coriobacteriia;Coriobacteriales;Eggerthellaceae;Slackia;Slackia heliotrinireducens	1465	AF101241.1.1465	GAUGAACGCUGGCGGCGCGCCUAACACAUGCAAGUCGAACGAUUAAACCG	Slackia heliotrinireducens	Bacteria; Actinobacteriota; Coriobacteriia; Coriobacteriales; Eggerthellaceae; Slackia; Slackia heliotrinireducens	Slackia heliotrinireducens	Linear	Include	AF101241.1.1465
CP001684.971130.972634		Bacteria;Actinobacteriota;Coriobacteriia;Coriobacteriales;Eggerthellaceae;Slackia;Slackia heliotrinireducens DSM 20476	1505	CP001684.971130.972634	AGAGUUUGAUCCUGGCUCAGGAUGAACGCUGGCGGCGCGCCUAACACAUG	Slackia heliotrinireducens DSM 20476	Bacteria; Actinobacteriota; Coriobacteriia; Coriobacteriales; Eggerthellaceae; Slackia; Slackia heliotrinireducens	Slackia heliotrinireducens DSM 20476	Linear	Include	CP001684.971130.972634
CP001684.190040.191544		Bacteria;Actinobacteriota;Coriobacteriia;Coriobacteriales;Eggerthellaceae;Slackia;Slackia heliotrinireducens DSM 20476	1505	CP001684.190040.191544	AGAGUUUGAUCCUGGCUCAGGAUGAACGCUGGCGGCGCGCCUAACACAUG	Slackia heliotrinireducens DSM 20476	Bacteria; Actinobacteriota; Coriobacteriia; Coriobacteriales; Eggerthellaceae; Slackia; Slackia heliotrinireducens	Slackia heliotrinireducens DSM 20476	Linear	Include	CP001684.190040.191544
EU826403.1.1339		Bacteria;Actinobacteriota;Coriobacteriia;Coriobacteriales;Eggerthellaceae;Slackia;Slackia isoflavoniconvertens	1339	EU826403.1.1339	CUGCUCAGGAUGAACGCUGGCGGCGCGCCUAACACAUGCAAGUCGAACGA	Slackia isoflavoniconvertens	Bacteria; Actinobacteriota; Coriobacteriia; Coriobacteriales; Eggerthellaceae; Slackia; Slackia isoflavoniconvertens	Slackia isoflavoniconvertens	Linear	Include	EU826403.1.1339
AB566418.1.1473		Bacteria;Actinobacteriota;Coriobacteriia;Coriobacteriales;Eggerthellaceae;Slackia;Slackia isoflavoniconvertens	1473	AB566418.1.1473	AGAGUUUGAUCCUGGCUCAGGAUGAACGCUGGCGGCGCGCCUAACACAUG	Slackia isoflavoniconvertens	Bacteria; Actinobacteriota; Coriobacteriia; Coriobacteriales; Eggerthellaceae; Slackia; Slackia isoflavoniconvertens	Slackia isoflavoniconvertens	Linear	Include	AB566418.1.1473
AB601000.1.1472		Bacteria;Actinobacteriota;Coriobacteriia;Coriobacteriales;Eggerthellaceae;Slackia;Slackia piriformis	1472	AB601000.1.1472	AGAGUUUGAUCCUGGCUCAGGAUGAACGCUGGCGGCGUGCCUAACACAUG	Slackia piriformis	Bacteria; Actinobacteriota; Coriobacteriia; Coriobacteriales; Eggerthellaceae; Slackia; Slackia piriformis	Slackia piriformis	Linear	Include	AB601000.1.1472
AB490806.1.1463		Bacteria;Actinobacteriota;Coriobacteriia;Coriobacteriales;Eggerthellaceae;Slackia;Slackia piriformis	1463	AB490806.1.1463	GAUGAACGCUGGCGGCGUGCCUAACACAUGCAAGUCGAACGGUUAAGGCG	Slackia piriformis	Bacteria; Actinobacteriota; Coriobacteriia; Coriobacteriales; Eggerthellaceae; Slackia; Slackia piriformis	Slackia piriformis	Linear	Include	AB490806.1.1463
KM277366.1.1401		Bacteria;Actinobacteriota;Coriobacteriia;Coriobacteriales;Eggerthellaceae;Slackia;Slackia AUH-JLC257	1401	KM277366.1.1401	GGGGCGGUGGGCUAAAACAUGGCAAGUCGAACGAGUAAGGCGCCUUCGGG	Slackia AUH-JLC257	Bacteria; Actinobacteriota; Coriobacteriia; Coriobacteriales; Eggerthellaceae; Slackia; Slackia AUH	Slackia AUH-JLC257	Linear	Include	KM277366.1.1401
AB505075.1.1496		Bacteria;Actinobacteriota;Coriobacteriia;Coriobacteriales;Eggerthellaceae;Slackia;Slackia NATTS	1496	AB505075.1.1496	UUUGAUCAUGGCUCAGGAUGAACGCUGGCGGCGCGCCUAACACAUGCAAG	Slackia NATTS	Bacteria; Actinobacteriota; Coriobacteriia; Coriobacteriales; Eggerthellaceae; Slackia; Slackia NATTS	Slackia NATTS	Linear	Include	AB505075.1.1496
JX262684.1.1340		Bacteria;Actinobacteriota;Coriobacteriia;Coriobacteriales;Eggerthellaceae;Slackia;Slackia S5-BM5	1340	JX262684.1.1340	UCGGGGGGCGCAUAGAGUGGCGAACGGGUGAGUAACACGUGACCAACCCG	Slackia S5-BM5	Bacteria; Actinobacteriota; Coriobacteriia; Coriobacteriales; Eggerthellaceae; Slackia; Slackia S5	Slackia S5-BM5	Linear	Include	JX262684.1.1340
KF007170.1.1227		Bacteria;Actinobacteriota;Coriobacteriia;Coriobacteriales;Eggerthellaceae;Slackia;Slackia S9 HS-10	1227	KF007170.1.1227	GCCCCCGUAUGGGGGCUUCGGGAAAGCCUUGGCGGGAGGGGACGGGGUCG	Slackia S9 HS-10	Bacteria; Actinobacteriota; Coriobacteriia; Coriobacteriales; Eggerthellaceae; Slackia; Slackia S9	Slackia S9 HS-10	Linear	Include	KF007170.1.1227
FJ792537.1.1368		Bacteria;Bacteroidota;Bacteroidia;Bacteroidales;Porphyromonadaceae;Porphyromonas;Porphyromonas asaccharolytica	1368	FJ792537.1.1368	UAGGUUUAACACAUGCAAGUCGAGGGGCAGCGAGAUGUAGCAAUACGUCG	Porphyromonas asaccharolytica	Bacteria; Bacteroidota; Bacteroidia; Bacteroidales; Porphyromonadaceae; Porphyromonas; Porphyromonas asaccharolytica	Porphyromonas asaccharolytica	Linear	Include	FJ792537.1.1368
KF999878.1.1475		Bacteria;Bacteroidota;Bacteroidia;Bacteroidales;Porphyromonadaceae;Porphyromonas;Porphyromonas asaccharolytica	1475	KF999878.1.1475	CUGGCUCAGGAUGAACGCUAGCGAUAGGCUUAACACAUGCAAGUCGAGGG	Porphyromonas asaccharolytica	Bacteria; Bacteroidota; Bacteroidia; Bacteroidales; Porphyromonadaceae; Porphyromonas; Porphyromonas asaccharolytica	Porphyromonas asaccharolytica	Linear	Include	KF999878.1.1475
AB547653.1.1479		Bacteria;Bacteroidota;Bacteroidia;Bacteroidales;Porphyromonadaceae;Porphyromonas;Porphyromonas asaccharolytica	1479	AB547653.1.1479	CUGGCUCAGGAUGAACGCUAGCGAUAGGCUUAACACAUGCAAGUCGAGGG	Porphyromonas asaccharolytica	Bacteria; Bacteroidota; Bacteroidia; Bacteroidales; Porphyromonadaceae; Porphyromonas; Porphyromonas asaccharolytica	Porphyromonas asaccharolytica	Linear	Include	AB547653.1.1479
L16490.1.1478		Bacteria;Bacteroidota;Bacteroidia;Bacteroidales;Porphyromonadaceae;Porphyromonas;Porphyromonas asaccharolytica DSM 20707	1478	L16490.1.1478	UAACAAUGGAGAGUUUGACUCUGGCUCAGGAUGAACGCUAGCGAUAGGCU	Porphyromonas asaccharolytica DSM 20707	Bacteria; Bacteroidota; Bacteroidia; Bacteroidales; Porphyromonadaceae; Porphyromonas; Porphyromonas asaccharolytica	Porphyromonas asaccharolytica DSM 20707	Linear	Include	L16490.1.1478
CP002689.744996.746512		Bacteria;Bacteroidota;Bacteroidia;Bacteroidales;Porphyromonadaceae;Porphyromonas;Porphyromonas asaccharolytica DSM 20707	1517	CP002689.744996.746512	AGAGUUUGACUCUGGCUCAGGAUGAACGCUAGCGAUAGGCUUAACACAUG	Porphyromonas asaccharolytica DSM 20707	Bacteria; Bacteroidota; Bacteroidia; Bacteroidales; Porphyromonadaceae; Porphyromonas; Porphyromonas asaccharolytica	Porphyromonas asaccharolytica DSM 20707	Linear	Include	CP002689.744996.746512
EU414673.1.1489		Bacteria;Bacteroidota;Bacteroidia;Bacteroidales;Porphyromonadaceae;Porphyromonas;Porphyromonas bennonis	1489	EU414673.1.1489	UCCUGGCUCAGGAUGACGCUAGCGAUAGGCUUACACAUGCAAGUCGAGGG	Porphyromonas bennonis	Bacteria; Bacteroidota; Bacteroidia; Bacteroidales; Porphyromonadaceae; Porphyromonas; Porphyromonas bennonis	Porphyromonas bennonis	Linear	Include	EU414673.1.1489
AB588020.1.1498		Bacteria;Bacteroidota;Bacteroidia;Bacteroidales;Porphyromonadaceae;Porphyromonas;Porphyromonas bennonis	1498	AB588020.1.1498	AGAGUUUGAUCCUGGCUCAGGAUGAACGCUAGCGAUAGGCUUAACACAUG	Porphyromonas bennonis	Bacteria; Bacteroidota; Bacteroidia; Bacteroidales; Porphyromonadaceae; Porphyromonas; Porphyromonas bennonis	Porphyromonas bennonis	Linear	Include	AB588020.1.1498
X76259.1.1484		Bacteria;Bacteroidota;Bacteroidia;Bacteroidales;Porphyromonadaceae;Porphyromonas;Porphyromonas cangingivalis	1484	X76259.1.1484	GAUGAACGCUAGCGAUAGGCUUAACACAUGCAAGUCGAGGGGCAGCACGG	Porphyromonas cangingivalis	Bacteria; Bacteroidota; Bacteroidia; Bacteroidales; Porphyromonadaceae; Porphyromonas; Porphyromonas cangingivalis	Porphyromonas cangingivalis	Linear	Include	X76259.1.1484
AB547654.1.1493		Bacteria;Bacteroidota;Bacteroidia;Bacteroidales;Porphyromonadaceae;Porphyromonas;Porphyromonas cangingivalis	1493	AB547654.1.1493	AGAGUUUGAUCCUGGCUCAGGAUGAACGCUAGCGAUAGGCUUAACACAUG	Porphyromonas cangingivalis	Bacteria; Bacteroidota; Bacteroidia; Bacteroidales; Porphyromonadaceae; Porphyromonas; Porphyromonas cangingivalis	Porphyromonas cangingivalis	Linear	Include	AB547654.1.1493
JN713276.1.1490		Bacteria;Bacteroidota;Bacteroidia;Bacteroidales;Porphyromonadaceae;Porphyromonas;Porphyromonas cangingivalis	1490	JN713276.1.1490	GAGUUUGAUCCUGGCUCAGGAUGAACGCUAGCGAUAGGCUUAACACAUGC	Porphyromonas cangingivalis	Bacteria; Bacteroidota; Bacteroidia; Bacteroidales; Porphyromonadaceae; Porphyromonas; Porphyromonas cangingivalis	Porphyromonas cangingivalis	Linear	Include	JN713276.1.1490
AB034799.1.1494		Bacteria;Bacteroidota;Bacteroidia;Bacteroidales;Porphyromonadaceae;Porphyromonas;Porphyromonas canis	1494	AB034799.1.1494	AGAGUUUGAUCCUGGCUCAGGAUGAACGCUAGCGAUAGGCUUAACACAUG	Porphyromonas canis	Bacteria; Bacteroidota; Bacteroidia; Bacteroidales; Porphyromonadaceae; Porphyromonas; Porphyromonas canis	Porphyromonas canis	Linear	Include	AB034799.1.1494
X76261.1.1488		Bacteria;Bacteroidota;Bacteroidia;Bacteroidales;Porphyromonadaceae;Porphyromonas;Porphyromonas canoris	1488	X76261.1.1488	GAUGAACGCUACCGAUAGGCUUAACACAUGCAAGUCGAGGGGCAGCACGU	Porphyromonas canoris	Bacteria; Bacteroidota; Bacteroidia; Bacteroidales; Porphyromonadaceae; Porphyromonas; Porphyromonas canoris	Porphyromonas canoris	Linear	Include	X76261.1.1488
GM884501.1.1491		Bacteria;Bacteroidota;Bacteroidia;Bacteroidales;Porphyromonadaceae;Porphyromonas;Porphyromonas canoris	1491	GM884501.1.1491	GAGUUUGAUCCUGGCUCAGGAUGAACGCUAGCGAUAGGCUUAACACAUGC	Porphyromonas canoris	Bacteria; Bacteroidota; Bacteroidia; Bacteroidales; Porphyromonadaceae; Porphyromonas; Porphyromonas canoris	Porphyromonas canoris	Linear	Include	GM884501.1.1491
AB525416.1.1493		Bacteria;Bacteroidota;Bacteroidia;Bacteroidales;Porphyromonadaceae;Porphyromonas;Porphyromonas canoris	1493	AB525416.1.1493	AGAGUUUGAUCCUGGCUCAGGAUGAACGCUAGCGAUAGGCUUAACACAUG	Porphyromonas canoris	Bacteria; Bacteroidota; Bacteroidia; Bacteroidales; Porphyromonadaceae; Porphyromonas; Porphyromonas canoris	Porphyromonas canoris	Linear	Include	AB525416.1.1493
JQZV01000013.559370.560822		Bacteria;Bacteroidota;Bacteroidia;Bacteroidales;Porphyromonadaceae;Porphyromonas;Porphyromonas canoris	1453	JQZV01000013.559370.560822	ACAAAGAAGAGUUUGAUCCUGGCUCAGGAUGAACGCUAGCGAUAGGCUUA	Porphyromonas canoris	Bacteria; Bacteroidota; Bacteroidia; Bacteroidales; Porphyromonadaceae; Porphyromonas; Porphyromonas canoris	Porphyromonas canoris	Linear	Include	JQZV01000013.559370.560822
JQZX01000012.264912.266543		Bacteria;Bacteroidota;Bacteroidia;Bacteroidales;Porphyromonadaceae;Porphyromonas;Porphyromonas canoris	1632	JQZX01000012.264912.266543	ACAAAGAAGAGUUUGAUCCUGGCUCAGGAUGAACGCUAGCGAUAGGCUUA	Porphyromonas canoris	Bacteria; Bacteroidota; Bacteroidia; Bacteroidales; Porphyromonadaceae; Porphyromonas; Porphyromonas canoris	Porphyromonas canoris	Linear	Include	JQZX01000012.264912.266543
X82823.1.1470		Bacteria;Bacteroidota;Bacteroidia;Bacteroidales;Porphyromonadaceae;Porphyromonas;Porphyromonas catoniae	1470	X82823.1.1470	UGANCGCUANCGAUAGNCUUAACACAUNCAAGUCGAGGGGCANCAUGGUC	Porphyromonas catoniae	Bacteria; Bacteroidota; Bacteroidia; Bacteroidales; Porphyromonadaceae; Porphyromonas; Porphyromonas catoniae	Porphyromonas catoniae	Linear	Include	X82823.1.1470
AB547656.1.1451		Bacteria;Bacteroidota;Bacteroidia;Bacteroidales;Porphyromonadaceae;Porphyromonas;Porphyromonas catoniae	1451	AB547656.1.1451	AGAGUUUGAUCCUGGCUCAGGAUGAACGCUAGCGAUAGGCUUAACACAUG	Porphyromonas catoniae	Bacteria; Bacteroidota; Bacteroidia; Bacteroidales; Porphyromonadaceae; Porphyromonas; Porphyromonas catoniae	Porphyromonas catoniae	Linear	Include	AB547656.1.1451
L26102.1.1470		Bacteria;Bacteroidota;Bacteroidia;Bacteroidales;Porphyromonadaceae;Porphyromonas;Porphyromonas circumdentaria	1470	L26102.1.1470	AAUGGAGAGUUUGACCCUGGCUCAGGAUNAACGCUAGCGAUAGGCUNAAC	Porphyromonas circumdentaria	Bacteria; Bacteroidota; Bacteroidia; Bacteroidales; Porphyromonadaceae; Porphyromonas; Porphyromonas circumdentaria	Porphyromonas circumdentaria	Linear	Include	L26102.1.1470
AB547657.1.1476		Bacteria;Bacteroidota;Bacteroidia;Bacteroidales;Porphyromonadaceae;Porphyromonas;Porphyromonas circumdentaria	1476	AB547657.1.1476	AGGAUGAACGCUAGCGAUAGGCUUAACACAUGCAAGUCGAGGGGCAGCAU	Porphyromonas circumdentaria	Bacteria; Bacteroidota; Bacteroidia; Bacteroidales; Porphyromonadaceae; Porphyromonas; Porphyromonas circumdentaria	Porphyromonas circumdentaria	Linear	Include	AB547657.1.1476
X76260.1.1483		Bacteria;Bacteroidota;Bacteroidia;Bacteroidales;Porphyromonadaceae;Porphyromonas;Porphyromonas crevioricanis	1483	X76260.1.1483	GAUGAACGCUAGCGAUAGGCUUAACACAUUCAAGUCGAGGGGCAUCGGGU	Porphyromonas crevioricanis	Bacteria; Bacteroidota; Bacteroidia; Bacteroidales; Porphyromonadaceae; Porphyromonas; Porphyromonas crevioricanis	Porphyromonas crevioricanis	Linear	Include	X76260.1.1483
GU233446.1.1454		Bacteria;Bacteroidota;Bacteroidia;Bacteroidales;Porphyromonadaceae;Porphyromonas;Porphyromonas crevioricanis	1454	GU233446.1.1454	AUGAACGCUAGCGAUAGGCUUAACACAUGCAAGUCGAGGGGCAUCGGGUA	Porphyromonas crevioricanis	Bacteria; Bacteroidota; Bacteroidia; Bacteroidales; Porphyromonadaceae; Porphyromonas; Porphyromonas crevioricanis	Porphyromonas crevioricanis	Linear	Include	GU233446.1.1454
LS483447.126538.128056		Bacteria;Bacteroidota;Bacteroidia;Bacteroidales;Porphyromonadaceae;Porphyromonas;Porphyromonas crevioricanis	1519	LS483447.126538.128056	AGAGUUUGAUCCUGGCUCAGGAUGAACGCUAGCGAUAGGCUUAACACAUG	Porphyromonas crevioricanis	Bacteria; Bacteroidota; Bacteroidia; Bacteroidales; Porphyromonadaceae; Porphyromonas; Porphyromonas crevioricanis	Porphyromonas crevioricanis	Linear	Include	LS483447.126538.128056
AB430829.1.1430		Bacteria;Bacteroidota;Bacteroidia;Bacteroidales;Porphyromonadaceae;Porphyromonas;Porphyromonas crevioricanis	1430	AB430829.1.1430	AGUCGAGGGGCAUCGGGUAAGUAGCUUGCUACUUAUGCCGGCGACCGGCG	Porphyromonas crevioricanis	Bacteria; Bacteroidota; Bacteroidia; Bacteroidales; Porphyromonadaceae; Porphyromonas; Porphyromonas crevioricanis	Porphyromonas crevioricanis	Linear	Include	AB430829.1.1430
AB547658.1.1492		Bacteria;Bacteroidota;Bacteroidia;Bacteroidales;Porphyromonadaceae;Porphyromonas;Porphyromonas crevioricanis	1492	AB547658.1.1492	AGAGUUUGAUCCUGGCUCAGGAUGAACGCUAGCGAUAGGCUUAACACAUG	Porphyromonas crevioricanis	Bacteria; Bacteroidota; Bacteroidia; Bacteroidales; Porphyromonadaceae; Porphyromonas; Porphyromonas crevioricanis	Porphyromonas crevioricanis	Linear	Include	AB547658.1.1492
AB547655.1.1492		Bacteria;Bacteroidota;Bacteroidia;Bacteroidales;Porphyromonadaceae;Porphyromonas;Porphyromonas crevioricanis	1492	AB547655.1.1492	AGAGUUUGAUCCUGGCUCAGGAUGAACGCUAGCGAUAGGCUUAACACAUG	Porphyromonas crevioricanis	Bacteria; Bacteroidota; Bacteroidia; Bacteroidales; Porphyromonadaceae; Porphyromonas; Porphyromonas crevioricanis	Porphyromonas crevioricanis	Linear	Include	AB547655.1.1492
DQ677836.1.1261		Bacteria;Bacteroidota;Bacteroidia;Bacteroidales;Porphyromonadaceae;Porphyromonas;Porphyromonas crevioricanis	1261	DQ677836.1.1261	UGACAGAUGGNCAUGCGUUCCAUUAGCUAGUUGGUGAGGUAACGGCUCAC	Porphyromonas crevioricanis	Bacteria; Bacteroidota; Bacteroidia; Bacteroidales; Porphyromonadaceae; Porphyromonas; Porphyromonas crevioricanis	Porphyromonas crevioricanis	Linear	Include	DQ677836.1.1261
BAOV01000054.683.2165		Bacteria;Bacteroidota;Bacteroidia;Bacteroidales;Porphyromonadaceae;Porphyromonas;Porphyromonas crevioricanis JCM 13913	1483	BAOV01000054.683.2165	GAUGAACGCUAGCGAUAGGCUUAACACAUGCAAGUCGAGGGGCAUCGGGU	Porphyromonas crevioricanis JCM 13913	Bacteria; Bacteroidota; Bacteroidia; Bacteroidales; Porphyromonadaceae; Porphyromonas; Porphyromonas crevioricanis	Porphyromonas crevioricanis JCM 13913	Linear	Include	BAOV01000054.683.2165
BAOU01000050.3809.5291		Bacteria;Bacteroidota;Bacteroidia;Bacteroidales;Porphyromonadaceae;Porphyromonas;Porphyromonas crevioricanis JCM 15906	1483	BAOU01000050.3809.5291	GAUGAACGCUAGCGAUAGGCUUAACACAUGCAAGUCGAGGGGCAUCGGGU	Porphyromonas crevioricanis JCM 15906	Bacteria; Bacteroidota; Bacteroidia; Bacteroidales; Porphyromonadaceae; Porphyromonas; Porphyromonas crevioricanis	Porphyromonas crevioricanis JCM 15906	Linear	Include	BAOU01000050.3809.5291
AY253728.1.1441		Bacteria;Bacteroidota;Bacteroidia;Bacteroidales;Porphyromonadaceae;Porphyromonas;Porphyromonas endodontalis	1441	AY253728.1.1441	GAUGAACGCUAGCGAUAGGCUUAACACAUGCAAGUCGAGGGGCAGCAUUA	Porphyromonas endodontalis	Bacteria; Bacteroidota; Bacteroidia; Bacteroidales; Porphyromonadaceae; Porphyromonas; Porphyromonas endodontalis	Porphyromonas endodontalis	Linear	Include	AY253728.1.1441
L16491.1.1475		Bacteria;Bacteroidota;Bacteroidia;Bacteroidales;Porphyromonadaceae;Porphyromonas;Porphyromonas endodontalis	1475	L16491.1.1475	UAACAAUGGAGAGUUUGAUCCUGGCUCAGGAUNAACGCUAGCGAUAGGCU	Porphyromonas endodontalis	Bacteria; Bacteroidota; Bacteroidia; Bacteroidales; Porphyromonadaceae; Porphyromonas; Porphyromonas endodontalis	Porphyromonas endodontalis	Linear	Include	L16491.1.1475
AB547659.1.1435		Bacteria;Bacteroidota;Bacteroidia;Bacteroidales;Porphyromonadaceae;Porphyromonas;Porphyromonas endodontalis	1435	AB547659.1.1435	CUGGCUCAGGAUGAACGCUAGCGAUAGGCUUAACACAUGCAAGUCGAGGG	Porphyromonas endodontalis	Bacteria; Bacteroidota; Bacteroidia; Bacteroidales; Porphyromonadaceae; Porphyromonas; Porphyromonas endodontalis	Porphyromonas endodontalis	Linear	Include	AB547659.1.1435
LT692641.1.1202		Bacteria;Bacteroidota;Bacteroidia;Bacteroidales;Porphyromonadaceae;Porphyromonas;Porphyromonas endodontalis	1202	LT692641.1.1202	GAUGAACGCUAGCGAUAGGCUUAACACAUGCAAGUCGAGGGGCAGCAUUA	Porphyromonas endodontalis	Bacteria; Bacteroidota; Bacteroidia; Bacteroidales; Porphyromonadaceae; Porphyromonas; Porphyromonas endodontalis	Porphyromonas endodontalis	Linear	Include	LT692641.1.1202
ACNN01000021.414.1888		Bacteria;Bacteroidota;Bacteroidia;Bacteroidales;Porphyromonadaceae;Porphyromonas;Porphyromonas endodontalis ATCC 35406	1475	ACNN01000021.414.1888	UAACAAUGGAGAGUUUGAUCCUGGCUCAGGAUGAACGCUAGCGAUAGGCU	Porphyromonas endodontalis ATCC 35406	Bacteria; Bacteroidota; Bacteroidia; Bacteroidales; Porphyromonadaceae; Porphyromonas; Porphyromonas endodontalis	Porphyromonas endodontalis ATCC 35406	Linear	Include	ACNN01000021.414.1888
X73964.1.1453		Bacteria;Bacteroidota;Bacteroidia;Bacteroidales;Porphyromonadaceae;Porphyromonas;Porphyromonas gingivalis	1453	X73964.1.1453	AGCGAUAGGCUUAACACAUGCAAGUCGAGGGGCAGCAUGAUCUUAGCUUG	Porphyromonas gingivalis	Bacteria; Bacteroidota; Bacteroidia; Bacteroidales; Porphyromonadaceae; Porphyromonas; Porphyromonas gingivalis	Porphyromonas gingivalis	Linear	Include	X73964.1.1453
AB035456.1.1472		Bacteria;Bacteroidota;Bacteroidia;Bacteroidales;Porphyromonadaceae;Porphyromonas;Porphyromonas gingivalis	1472	AB035456.1.1472	AUGGAGAGUUUGAUCCUGGCUCAGGAUGAACGCUAGCGAUAGGCUUAACA	Porphyromonas gingivalis	Bacteria; Bacteroidota; Bacteroidia; Bacteroidales; Porphyromonadaceae; Porphyromonas; Porphyromonas gingivalis	Porphyromonas gingivalis	Linear	Include	AB035456.1.1472
AB035459.1.1472		Bacteria;Bacteroidota;Bacteroidia;Bacteroidales;Porphyromonadaceae;Porphyromonas;Porphyromonas gingivalis	1472	AB035459.1.1472	AUGGAGAGUUUGAUCCUUGCUCAGGAUGAACGCUAGCGAUAGGCAUAACA	Porphyromonas gingivalis	Bacteria; Bacteroidota; Bacteroidia; Bacteroidales; Porphyromonadaceae; Porphyromonas; Porphyromonas gingivalis	Porphyromonas gingivalis	Linear	Include	AB035459.1.1472
L16492.1.1474		Bacteria;Bacteroidota;Bacteroidia;Bacteroidales;Porphyromonadaceae;Porphyromonas;Porphyromonas gingivalis	1474	L16492.1.1474	ACAGUGGAGAGUUUGAUCCUGGCUCAGGAUNAACGCUAGCGAUAGGCUNA	Porphyromonas gingivalis	Bacteria; Bacteroidota; Bacteroidia; Bacteroidales; Porphyromonadaceae; Porphyromonas; Porphyromonas gingivalis	Porphyromonas gingivalis	Linear	Include	L16492.1.1474
AB547661.1.1481		Bacteria;Bacteroidota;Bacteroidia;Bacteroidales;Porphyromonadaceae;Porphyromonas;Porphyromonas gingivalis	1481	AB547661.1.1481	UGGCUCAGGAUGAACGCUAGCGAUAGGCUUAACACAUGCAAGUCGAGGGG	Porphyromonas gingivalis	Bacteria; Bacteroidota; Bacteroidia; Bacteroidales; Porphyromonadaceae; Porphyromonas; Porphyromonas gingivalis	Porphyromonas gingivalis	Linear	Include	AB547661.1.1481
AB547660.1.1493		Bacteria;Bacteroidota;Bacteroidia;Bacteroidales;Porphyromonadaceae;Porphyromonas;Porphyromonas gingivalis	1493	AB547660.1.1493	AGAGUUUGAUCCUGGCUCAGGAUGAACGCUAGCGAUAGGCUUAACACAUG	Porphyromonas gingivalis	Bacteria; Bacteroidota; Bacteroidia; Bacteroidales; Porphyromonadaceae; Porphyromonas; Porphyromonas gingivalis	Porphyromonas gingivalis	Linear	Include	AB547660.1.1493
AF285870.1.1462		Bacteria;Bacteroidota;Bacteroidia;Bacteroidales;Porphyromonadaceae;Porphyromonas;Porphyromonas gingivalis	1462	AF285870.1.1462	CGCUAGCGAUAGGCUUAACACAUGCAAGUCGAGGGGCAGCAUGAUCUUAG	Porphyromonas gingivalis	Bacteria; Bacteroidota; Bacteroidia; Bacteroidales; Porphyromonadaceae; Porphyromonas; Porphyromonas gingivalis	Porphyromonas gingivalis	Linear	Include	AF285870.1.1462
AF414809.1.1363		Bacteria;Bacteroidota;Bacteroidia;Bacteroidales;Porphyromonadaceae;Porphyromonas;Porphyromonas gingivalis	1363	AF414809.1.1363	GAUGAACGCUAGCGAUAGGCUUAACACAUGCAAGUCGAGGGGCAGCAUGA	Porphyromonas gingivalis	Bacteria; Bacteroidota; Bacteroidia; Bacteroidales; Porphyromonadaceae; Porphyromonas; Porphyromonas gingivalis	Porphyromonas gingivalis	Linear	Include	AF414809.1.1363
CP007756.1196245.1197782		Bacteria;Bacteroidota;Bacteroidia;Bacteroidales;Porphyromonadaceae;Porphyromonas;Porphyromonas gingivalis	1538	CP007756.1196245.1197782	ACAGUGGAGAGUUUGAUCCUGGCUCAGGAUGAACGCUAGCGAUAGGCUUA	Porphyromonas gingivalis	Bacteria; Bacteroidota; Bacteroidia; Bacteroidales; Porphyromonadaceae; Porphyromonas; Porphyromonas gingivalis	Porphyromonas gingivalis	Linear	Include	CP007756.1196245.1197782
CP024591.1121473.1123014		Bacteria;Bacteroidota;Bacteroidia;Bacteroidales;Porphyromonadaceae;Porphyromonas;Porphyromonas gingivalis	1542	CP024591.1121473.1123014	UAUGACAGUGGAGAGUUUGAUCCUGGCUCAGGAUGAACGCUAGCGAUAGG	Porphyromonas gingivalis	Bacteria; Bacteroidota; Bacteroidia; Bacteroidales; Porphyromonadaceae; Porphyromonas; Porphyromonas gingivalis	Porphyromonas gingivalis	Linear	Include	CP024591.1121473.1123014
CP024593.1368742.1370283		Bacteria;Bacteroidota;Bacteroidia;Bacteroidales;Porphyromonadaceae;Porphyromonas;Porphyromonas gingivalis	1542	CP024593.1368742.1370283	UAUGACAGUGGAGAGUUUGAUCCUGGCUCAGGAUGAACGCUAGCGAUAGG	Porphyromonas gingivalis	Bacteria; Bacteroidota; Bacteroidia; Bacteroidales; Porphyromonadaceae; Porphyromonas; Porphyromonas gingivalis	Porphyromonas gingivalis	Linear	Include	CP024593.1368742.1370283
CP024596.1293048.1294587		Bacteria;Bacteroidota;Bacteroidia;Bacteroidales;Porphyromonadaceae;Porphyromonas;Porphyromonas gingivalis	1540	CP024596.1293048.1294587	UAUGACAGUGGAGAGUUUGAUCCUGGCUCAGGAUGAACGCUAGCGAUAGG	Porphyromonas gingivalis	Bacteria; Bacteroidota; Bacteroidia; Bacteroidales; Porphyromonadaceae; Porphyromonas; Porphyromonas gingivalis	Porphyromonas gingivalis	Linear	Include	CP024596.1293048.1294587
CP024598.791604.793141		Bacteria;Bacteroidota;Bacteroidia;Bacteroidales;Porphyromonadaceae;Porphyromonas;Porphyromonas gingivalis	1538	CP024598.791604.793141	UAUGACAGUGGAGAGUUUGAUCCUGGCUCAGGAUGAACGCUAGCGAUAGG	Porphyromonas gingivalis	Bacteria; Bacteroidota; Bacteroidia; Bacteroidales; Porphyromonadaceae; Porphyromonas; Porphyromonas gingivalis	Porphyromonas gingivalis	Linear	Include	CP024598.791604.793141
CP024598.486193.487734		Bacteria;Bacteroidota;Bacteroidia;Bacteroidales;Porphyromonadaceae;Porphyromonas;Porphyromonas gingivalis	1542	CP024598.486193.487734	UAUGACAGUGGAGAGUUUGAUCCUGGCUCAGGAUGAACGCUAGCGAUAGG	Porphyromonas gingivalis	Bacteria; Bacteroidota; Bacteroidia; Bacteroidales; Porphyromonadaceae; Porphyromonas; Porphyromonas gingivalis	Porphyromonas gingivalis	Linear	Include	CP024598.486193.487734
CP024598.1076040.1077578		Bacteria;Bacteroidota;Bacteroidia;Bacteroidales;Porphyromonadaceae;Porphyromonas;Porphyromonas gingivalis	1539	CP024598.1076040.1077578	UAUGACAGUGGAGAGUUUGAUCCUGGCUCAGGAUGAACGCUAGCGAUAGG	Porphyromonas gingivalis	Bacteria; Bacteroidota; Bacteroidia; Bacteroidales; Porphyromonadaceae; Porphyromonas; Porphyromonas gingivalis	Porphyromonas gingivalis	Linear	Include	CP024598.1076040.1077578
CP024599.646464.648005		Bacteria;Bacteroidota;Bacteroidia;Bacteroidales;Porphyromonadaceae;Porphyromonas;Porphyromonas gingivalis	1542	CP024599.646464.648005	UAUGACAGUGGAGAGUUUGAUCCUGGCUCAGGAUGAACGCUAGCGAUAGG	Porphyromonas gingivalis	Bacteria; Bacteroidota; Bacteroidia; Bacteroidales; Porphyromonadaceae; Porphyromonas; Porphyromonas gingivalis	Porphyromonas gingivalis	Linear	Include	CP024599.646464.648005
CP024597.2104750.2106290		Bacteria;Bacteroidota;Bacteroidia;Bacteroidales;Porphyromonadaceae;Porphyromonas;Porphyromonas gingivalis	1541	CP024597.2104750.2106290	UAUGACAGUGGAGAGUUUGAUCCUGGCUCAGGAUGAACGCUAGCGAUAGG	Porphyromonas gingivalis	Bacteria; Bacteroidota; Bacteroidia; Bacteroidales; Porphyromonadaceae; Porphyromonas; Porphyromonas gingivalis	Porphyromonas gingivalis	Linear	Include	CP024597.2104750.2106290
CP007756.433719.435256		Bacteria;Bacteroidota;Bacteroidia;Bacteroidales;Porphyromonadaceae;Porphyromonas;Porphyromonas gingivalis	1538	CP007756.433719.435256	ACAGUGGAGAGUUUGAUCCUGGCUCAGGAUGAACGCUAGCGAUAGGCUUA	Porphyromonas gingivalis	Bacteria; Bacteroidota; Bacteroidia; Bacteroidales; Porphyromonadaceae; Porphyromonas; Porphyromonas gingivalis	Porphyromonas gingivalis	Linear	Include	CP007756.433719.435256
CP025932.2175387.2176861		Bacteria;Bacteroidota;Bacteroidia;Bacteroidales;Porphyromonadaceae;Porphyromonas;Porphyromonas gingivalis	1475	CP025932.2175387.2176861	ACAGUGGAGAGUUUGAUCCUGGCUCAGGAUGAACGCUAGCGAUAGGCUUA	Porphyromonas gingivalis	Bacteria; Bacteroidota; Bacteroidia; Bacteroidales; Porphyromonadaceae; Porphyromonas; Porphyromonas gingivalis	Porphyromonas gingivalis	Linear	Include	CP025932.2175387.2176861
CP024601.1837510.1839050		Bacteria;Bacteroidota;Bacteroidia;Bacteroidales;Porphyromonadaceae;Porphyromonas;Porphyromonas gingivalis	1541	CP024601.1837510.1839050	UAUGACAGUGGAGAGUUUGAUCCUGGCUCAGGAUGAACGCUAGCGAUAGG	Porphyromonas gingivalis	Bacteria; Bacteroidota; Bacteroidia; Bacteroidales; Porphyromonadaceae; Porphyromonas; Porphyromonas gingivalis	Porphyromonas gingivalis	Linear	Include	CP024601.1837510.1839050
CP024597.1160783.1162324		Bacteria;Bacteroidota;Bacteroidia;Bacteroidales;Porphyromonadaceae;Porphyromonas;Porphyromonas gingivalis	1542	CP024597.1160783.1162324	UAUGACAGUGGAGAGUUUGAUCCUGGCUCAGGAUGAACGCUAGCGAUAGG	Porphyromonas gingivalis	Bacteria; Bacteroidota; Bacteroidia; Bacteroidales; Porphyromonadaceae; Porphyromonas; Porphyromonas gingivalis	Porphyromonas gingivalis	Linear	Include	CP024597.1160783.1162324
CP024601.2432907.2434448		Bacteria;Bacteroidota;Bacteroidia;Bacteroidales;Porphyromonadaceae;Porphyromonas;Porphyromonas gingivalis	1542	CP024601.2432907.2434448	UAUGACAGUGGAGAGUUUGAUCCUGGCUCAGGAUGAACGCUAGCGAUAGG	Porphyromonas gingivalis	Bacteria; Bacteroidota; Bacteroidia; Bacteroidales; Porphyromonadaceae; Porphyromonas; Porphyromonas gingivalis	Porphyromonas gingivalis	Linear	Include	CP024601.2432907.2434448
CP011995.120838.122259		Bacteria;Bacteroidota;Bacteroidia;Bacteroidales;Porphyromonadaceae;Porphyromonas;Porphyromonas gingivalis	1422	CP011995.120838.122259	CUGGCUCAGGAUGAACGCUAGCGAUAGGCUUAACACAUGCAAGUCGAGGG	Porphyromonas gingivalis	Bacteria; Bacteroidota; Bacteroidia; Bacteroidales; Porphyromonadaceae; Porphyromonas; Porphyromonas gingivalis	Porphyromonas gingivalis	Linear	Include	CP011995.120838.122259
CP024601.1549762.1551302		Bacteria;Bacteroidota;Bacteroidia;Bacteroidales;Porphyromonadaceae;Porphyromonas;Porphyromonas gingivalis	1541	CP024601.1549762.1551302	UAUGACAGUGGAGAGUUUGAUCCUGGCUCAGGAUGAACGCUAGCGAUAGG	Porphyromonas gingivalis	Bacteria; Bacteroidota; Bacteroidia; Bacteroidales; Porphyromonadaceae; Porphyromonas; Porphyromonas gingivalis	Porphyromonas gingivalis	Linear	Include	CP024601.1549762.1551302
CP024594.364756.366297		Bacteria;Bacteroidota;Bacteroidia;Bacteroidales;Porphyromonadaceae;Porphyromonas;Porphyromonas gingivalis	1542	CP024594.364756.366297	UAUGACAGUGGAGAGUUUGAUCCUGGCUCAGGAUGAACGCUAGCGAUAGG	Porphyromonas gingivalis	Bacteria; Bacteroidota; Bacteroidia; Bacteroidales; Porphyromonadaceae; Porphyromonas; Porphyromonas gingivalis	Porphyromonas gingivalis	Linear	Include	CP024594.364756.366297
CP025931.1499576.1501096		Bacteria;Bacteroidota;Bacteroidia;Bacteroidales;Porphyromonadaceae;Porphyromonas;Porphyromonas gingivalis	1521	CP025931.1499576.1501096	AGAGUUUGAUCCUGGCUCAGGAUGAACGCUAGCGAUAGGCUUAACACAUG	Porphyromonas gingivalis	Bacteria; Bacteroidota; Bacteroidia; Bacteroidales; Porphyromonadaceae; Porphyromonas; Porphyromonas gingivalis	Porphyromonas gingivalis	Linear	Include	CP025931.1499576.1501096
CP025931.879879.881398		Bacteria;Bacteroidota;Bacteroidia;Bacteroidales;Porphyromonadaceae;Porphyromonas;Porphyromonas gingivalis	1520	CP025931.879879.881398	AGAGUUUGAUCCUGGCUCAGGAUGAACGCUAGCGAUAGGCUUAACACAUG	Porphyromonas gingivalis	Bacteria; Bacteroidota; Bacteroidia; Bacteroidales; Porphyromonadaceae; Porphyromonas; Porphyromonas gingivalis	Porphyromonas gingivalis	Linear	Include	CP025931.879879.881398
CP024597.1423195.1424735		Bacteria;Bacteroidota;Bacteroidia;Bacteroidales;Porphyromonadaceae;Porphyromonas;Porphyromonas gingivalis	1541	CP024597.1423195.1424735	UAUGACAGUGGAGAGUUUGAUCCUGGCUCAGGAUGAACGCUAGCGAUAGG	Porphyromonas gingivalis	Bacteria; Bacteroidota; Bacteroidia; Bacteroidales; Porphyromonadaceae; Porphyromonas; Porphyromonas gingivalis	Porphyromonas gingivalis	Linear	Include	CP024597.1423195.1424735
CP024595.1277281.1278822		Bacteria;Bacteroidota;Bacteroidia;Bacteroidales;Porphyromonadaceae;Porphyromonas;Porphyromonas gingivalis	1542	CP024595.1277281.1278822	UAUGACAGUGGAGAGUUUGAUCCUGGCUCAGGAUGAACGCUAGCGAUAGG	Porphyromonas gingivalis	Bacteria; Bacteroidota; Bacteroidia; Bacteroidales; Porphyromonadaceae; Porphyromonas; Porphyromonas gingivalis	Porphyromonas gingivalis	Linear	Include	CP024595.1277281.1278822
CP024598.2186852.2188391		Bacteria;Bacteroidota;Bacteroidia;Bacteroidales;Porphyromonadaceae;Porphyromonas;Porphyromonas gingivalis	1540	CP024598.2186852.2188391	UAUGACAGUGGAGAGUUUGAUCCUGGCUCAGGAUGAACGCUAGCGAUAGG	Porphyromonas gingivalis	Bacteria; Bacteroidota; Bacteroidia; Bacteroidales; Porphyromonadaceae; Porphyromonas; Porphyromonas gingivalis	Porphyromonas gingivalis	Linear	Include	CP024598.2186852.2188391
CP024597.823126.824666		Bacteria;Bacteroidota;Bacteroidia;Bacteroidales;Porphyromonadaceae;Porphyromonas;Porphyromonas gingivalis	1541	CP024597.823126.824666	UAUGACAGUGGAGAGUUUGAUCCUGGCUCAGGAUGAACGCUAGCGAUAGG	Porphyromonas gingivalis	Bacteria; Bacteroidota; Bacteroidia; Bacteroidales; Porphyromonadaceae; Porphyromonas; Porphyromonas gingivalis	Porphyromonas gingivalis	Linear	Include	CP024597.823126.824666
CP024601.2105419.2106959		Bacteria;Bacteroidota;Bacteroidia;Bacteroidales;Porphyromonadaceae;Porphyromonas;Porphyromonas gingivalis	1541	CP024601.2105419.2106959	UAUGACAGUGGAGAGUUUGAUCCUGGCUCAGGAUGAACGCUAGCGAUAGG	Porphyromonas gingivalis	Bacteria; Bacteroidota; Bacteroidia; Bacteroidales; Porphyromonadaceae; Porphyromonas; Porphyromonas gingivalis	Porphyromonas gingivalis	Linear	Include	CP024601.2105419.2106959
CP024600.221290.222830		Bacteria;Bacteroidota;Bacteroidia;Bacteroidales;Porphyromonadaceae;Porphyromonas;Porphyromonas gingivalis	1541	CP024600.221290.222830	UAUGACAGUGGAGAGUUUGAUCCUGGCUCAGGAUGAACGCUAGCGAUAGG	Porphyromonas gingivalis	Bacteria; Bacteroidota; Bacteroidia; Bacteroidales; Porphyromonadaceae; Porphyromonas; Porphyromonas gingivalis	Porphyromonas gingivalis	Linear	Include	CP024600.221290.222830
CP024600.1461758.1463299		Bacteria;Bacteroidota;Bacteroidia;Bacteroidales;Porphyromonadaceae;Porphyromonas;Porphyromonas gingivalis	1542	CP024600.1461758.1463299	UAUGACAGUGGAGAGUUUGAUCCUGGCUCAGGAUGAACGCUAGCGAUAGG	Porphyromonas gingivalis	Bacteria; Bacteroidota; Bacteroidia; Bacteroidales; Porphyromonadaceae; Porphyromonas; Porphyromonas gingivalis	Porphyromonas gingivalis	Linear	Include	CP024600.1461758.1463299
CP024600.2196557.2198095		Bacteria;Bacteroidota;Bacteroidia;Bacteroidales;Porphyromonadaceae;Porphyromonas;Porphyromonas gingivalis	1539	CP024600.2196557.2198095	UAUGACAGUGGAGAGUUUGAUCCUGGCUCAGGAUGAACGCUAGCGAUAGG	Porphyromonas gingivalis	Bacteria; Bacteroidota; Bacteroidia; Bacteroidales; Porphyromonadaceae; Porphyromonas; Porphyromonas gingivalis	Porphyromonas gingivalis	Linear	Include	CP024600.2196557.2198095
CP011995.2197203.2198624		Bacteria;Bacteroidota;Bacteroidia;Bacteroidales;Porphyromonadaceae;Porphyromonas;Porphyromonas gingivalis	1422	CP011995.2197203.2198624	CUGGCUCAGGAUGAACGCUAGCGAUAGGCUUAACACAUGCAAGUCGAGGG	Porphyromonas gingivalis	Bacteria; Bacteroidota; Bacteroidia; Bacteroidales; Porphyromonadaceae; Porphyromonas; Porphyromonas gingivalis	Porphyromonas gingivalis	Linear	Include	CP011995.2197203.2198624
CP025931.1750450.1751993		Bacteria;Bacteroidota;Bacteroidia;Bacteroidales;Porphyromonadaceae;Porphyromonas;Porphyromonas gingivalis	1544	CP025931.1750450.1751993	UAUGACAGUGGAGAGUUUGAUCCUGGCUCAGGAUGAACGCUAGCGAUAGG	Porphyromonas gingivalis	Bacteria; Bacteroidota; Bacteroidia; Bacteroidales; Porphyromonadaceae; Porphyromonas; Porphyromonas gingivalis	Porphyromonas gingivalis	Linear	Include	CP025931.1750450.1751993
CP012889.229330.230751		Bacteria;Bacteroidota;Bacteroidia;Bacteroidales;Porphyromonadaceae;Porphyromonas;Porphyromonas gingivalis 381	1422	CP012889.229330.230751	CUGGCUCAGGAUGAACGCUAGCGAUAGGCUUAACACAUGCAAGUCGAGGG	Porphyromonas gingivalis 381	Bacteria; Bacteroidota; Bacteroidia; Bacteroidales; Porphyromonadaceae; Porphyromonas; Porphyromonas gingivalis	Porphyromonas gingivalis 381	Linear	Include	CP012889.229330.230751
CP013131.465857.467278		Bacteria;Bacteroidota;Bacteroidia;Bacteroidales;Porphyromonadaceae;Porphyromonas;Porphyromonas gingivalis A7A1-28	1422	CP013131.465857.467278	CUGGCUCAGGAUGAACGCUAGCGAUAGGCUUAACACAUGCAAGUCGAGGG	Porphyromonas gingivalis A7A1-28	Bacteria; Bacteroidota; Bacteroidia; Bacteroidales; Porphyromonadaceae; Porphyromonas; Porphyromonas gingivalis	Porphyromonas gingivalis A7A1-28	Linear	Include	CP013131.465857.467278
CP011996.709771.711192		Bacteria;Bacteroidota;Bacteroidia;Bacteroidales;Porphyromonadaceae;Porphyromonas;Porphyromonas gingivalis AJW4	1422	CP011996.709771.711192	CUGGCUCAGGAUGAACGCUAGCGAUAGGCUUAACACAUGCAAGUCGAGGG	Porphyromonas gingivalis AJW4	Bacteria; Bacteroidota; Bacteroidia; Bacteroidales; Porphyromonadaceae; Porphyromonas; Porphyromonas gingivalis	Porphyromonas gingivalis AJW4	Linear	Include	CP011996.709771.711192
CP011996.401233.402654		Bacteria;Bacteroidota;Bacteroidia;Bacteroidales;Porphyromonadaceae;Porphyromonas;Porphyromonas gingivalis AJW4	1422	CP011996.401233.402654	CUGGCUCAGGAUGAACGCUAGCGAUAGGCUUAACACAUGCAAGUCGAGGG	Porphyromonas gingivalis AJW4	Bacteria; Bacteroidota; Bacteroidia; Bacteroidales; Porphyromonadaceae; Porphyromonas; Porphyromonas gingivalis	Porphyromonas gingivalis AJW4	Linear	Include	CP011996.401233.402654
AP009380.1558884.1560358		Bacteria;Bacteroidota;Bacteroidia;Bacteroidales;Porphyromonadaceae;Porphyromonas;Porphyromonas gingivalis ATCC 33277	1475	AP009380.1558884.1560358	ACAGUGGAGAGUUUGAUCCUGGCUCAGGAUGAACGCUAGCGAUAGGCUUA	Porphyromonas gingivalis ATCC 33277	Bacteria; Bacteroidota; Bacteroidia; Bacteroidales; Porphyromonadaceae; Porphyromonas; Porphyromonas gingivalis	Porphyromonas gingivalis ATCC 33277	Linear	Include	AP009380.1558884.1560358
CP025930.2320537.2322078		Bacteria;Bacteroidota;Bacteroidia;Bacteroidales;Porphyromonadaceae;Porphyromonas;Porphyromonas gingivalis ATCC 33277	1542	CP025930.2320537.2322078	UAUGACAGUGGAGAGUUUGAUCCUGGCUCAGGAUGAACGCUAGCGAUAGG	Porphyromonas gingivalis ATCC 33277	Bacteria; Bacteroidota; Bacteroidia; Bacteroidales; Porphyromonadaceae; Porphyromonas; Porphyromonas gingivalis	Porphyromonas gingivalis ATCC 33277	Linear	Include	CP025930.2320537.2322078
AP012203.1277510.1279031		Bacteria;Bacteroidota;Bacteroidia;Bacteroidales;Porphyromonadaceae;Porphyromonas;Porphyromonas gingivalis TDC60	1522	AP012203.1277510.1279031	AGAGUUUGAUCCUGGCUCAGGAUGAACGCUAGCGAUAGGCUUAACACAUG	Porphyromonas gingivalis TDC60	Bacteria; Bacteroidota; Bacteroidia; Bacteroidales; Porphyromonadaceae; Porphyromonas; Porphyromonas gingivalis	Porphyromonas gingivalis TDC60	Linear	Include	AP012203.1277510.1279031
AP012203.404406.405925		Bacteria;Bacteroidota;Bacteroidia;Bacteroidales;Porphyromonadaceae;Porphyromonas;Porphyromonas gingivalis TDC60	1520	AP012203.404406.405925	AGAGUUUGAUCCUGGCUCAGGAUGAACGCUAGCGAUAGGCUUAACACAUG	Porphyromonas gingivalis TDC60	Bacteria; Bacteroidota; Bacteroidia; Bacteroidales; Porphyromonadaceae; Porphyromonas; Porphyromonas gingivalis	Porphyromonas gingivalis TDC60	Linear	Include	AP012203.404406.405925
GU233445.1.1457		Bacteria;Bacteroidota;Bacteroidia;Bacteroidales;Porphyromonadaceae;Porphyromonas;Porphyromonas gingivicanis	1457	GU233445.1.1457	GGAUGAACGCUAGCGAUAGGCUUAACACAUGCAAGUCGAGGGGCAGCAUA	Porphyromonas gingivicanis	Bacteria; Bacteroidota; Bacteroidia; Bacteroidales; Porphyromonadaceae; Porphyromonas; Porphyromonas gingivicanis	Porphyromonas gingivicanis	Linear	Include	GU233445.1.1457
AB430828.1.1423		Bacteria;Bacteroidota;Bacteroidia;Bacteroidales;Porphyromonadaceae;Porphyromonas;Porphyromonas gingivicanis	1423	AB430828.1.1423	AGUCGAGGGGCAGCAUAAUUUUAGCUUGCUAAGAUUGAUGGCGACCGGCG	Porphyromonas gingivicanis	Bacteria; Bacteroidota; Bacteroidia; Bacteroidales; Porphyromonadaceae; Porphyromonas; Porphyromonas gingivicanis	Porphyromonas gingivicanis	Linear	Include	AB430828.1.1423
AB547662.1.1494		Bacteria;Bacteroidota;Bacteroidia;Bacteroidales;Porphyromonadaceae;Porphyromonas;Porphyromonas gingivicanis	1494	AB547662.1.1494	AGAGUUUGAUCCUGGCUCAGGAUGAACGCUAGCGAUAGGCUUAACACAUG	Porphyromonas gingivicanis	Bacteria; Bacteroidota; Bacteroidia; Bacteroidales; Porphyromonadaceae; Porphyromonas; Porphyromonas gingivicanis	Porphyromonas gingivicanis	Linear	Include	AB547662.1.1494
DQ677835.1.1228		Bacteria;Bacteroidota;Bacteroidia;Bacteroidales;Porphyromonadaceae;Porphyromonas;Porphyromonas gingivicanis	1228	DQ677835.1.1228	AGAUGGNCAUGCGUUCCAUUAGCUUGUUGGUAAGGUAACGGCUUACCAAG	Porphyromonas gingivicanis	Bacteria; Bacteroidota; Bacteroidia; Bacteroidales; Porphyromonadaceae; Porphyromonas; Porphyromonas gingivicanis	Porphyromonas gingivicanis	Linear	Include	DQ677835.1.1228
AB547663.1.1481		Bacteria;Bacteroidota;Bacteroidia;Bacteroidales;Porphyromonadaceae;Porphyromonas;Porphyromonas gulae	1481	AB547663.1.1481	UGGCUCAGGAUGAACGCUAGCGAUAGGCUUAACACAUGCAAGUCGAGGGG	Porphyromonas gulae	Bacteria; Bacteroidota; Bacteroidia; Bacteroidales; Porphyromonadaceae; Porphyromonas; Porphyromonas gulae	Porphyromonas gulae	Linear	Include	AB547663.1.1481
AF208290.1.1466		Bacteria;Bacteroidota;Bacteroidia;Bacteroidales;Porphyromonadaceae;Porphyromonas;Porphyromonas gulae	1466	AF208290.1.1466	AACGCUAGCGAUAGGCUUAACACAUGCAAGUCGAGGGGCAGCAUGAACUU	Porphyromonas gulae	Bacteria; Bacteroidota; Bacteroidia; Bacteroidales; Porphyromonadaceae; Porphyromonas; Porphyromonas gulae	Porphyromonas gulae	Linear	Include	AF208290.1.1466
ARJN01000002.1.1352		Bacteria;Bacteroidota;Bacteroidia;Bacteroidales;Porphyromonadaceae;Porphyromonas;Porphyromonas gulae DSM 15663	1352	ARJN01000002.1.1352	CGGACUAAUACCGCAUACACUUGCUUGGUUGCAUGAUCGGGCAAGGAAAU	Porphyromonas gulae DSM 15663	Bacteria; Bacteroidota; Bacteroidia; Bacteroidales; Porphyromonadaceae; Porphyromonas; Porphyromonas gulae	Porphyromonas gulae DSM 15663	Linear	Include	ARJN01000002.1.1352
FJ792536.1.1375		Bacteria;Bacteroidota;Bacteroidia;Bacteroidales;Porphyromonadaceae;Porphyromonas;Porphyromonas levii	1375	FJ792536.1.1375	UAGGUUUAACACAUGCAAGUCGAGGGGUAACAUGGGAGUAGCUUGCUACU	Porphyromonas levii	Bacteria; Bacteroidota; Bacteroidia; Bacteroidales; Porphyromonadaceae; Porphyromonas; Porphyromonas levii	Porphyromonas levii	Linear	Include	FJ792536.1.1375
FJ822267.1.1384		Bacteria;Bacteroidota;Bacteroidia;Bacteroidales;Porphyromonadaceae;Porphyromonas;Porphyromonas levii	1384	FJ822267.1.1384	UAGGUUUAACACAUGCAAGUCGAGGGGUAACAUGGGAGUAGCUUGCUACU	Porphyromonas levii	Bacteria; Bacteroidota; Bacteroidia; Bacteroidales; Porphyromonadaceae; Porphyromonas; Porphyromonas levii	Porphyromonas levii	Linear	Include	FJ822267.1.1384
L16493.1.1476		Bacteria;Bacteroidota;Bacteroidia;Bacteroidales;Porphyromonadaceae;Porphyromonas;Porphyromonas levii	1476	L16493.1.1476	ACAAUGGAGAGUUUGAUCCUGGCUCAGGAUNAACGCUAGCGAUAGGCUNA	Porphyromonas levii	Bacteria; Bacteroidota; Bacteroidia; Bacteroidales; Porphyromonadaceae; Porphyromonas; Porphyromonas levii	Porphyromonas levii	Linear	Include	L16493.1.1476
FJ822485.1.1373		Bacteria;Bacteroidota;Bacteroidia;Bacteroidales;Porphyromonadaceae;Porphyromonas;Porphyromonas levii	1373	FJ822485.1.1373	UAGGUUUAACACAUGCAAGUCGAGGGGUAACAUGGGAGUAGCAUGCUACU	Porphyromonas levii	Bacteria; Bacteroidota; Bacteroidia; Bacteroidales; Porphyromonadaceae; Porphyromonas; Porphyromonas levii	Porphyromonas levii	Linear	Include	FJ822485.1.1373
FJ822259.1.1385		Bacteria;Bacteroidota;Bacteroidia;Bacteroidales;Porphyromonadaceae;Porphyromonas;Porphyromonas levii	1385	FJ822259.1.1385	UAGGUUUAACACAUGCAAGUCGAGGGGUAACAUGGGAGUAGCUUGCUACU	Porphyromonas levii	Bacteria; Bacteroidota; Bacteroidia; Bacteroidales; Porphyromonadaceae; Porphyromonas; Porphyromonas levii	Porphyromonas levii	Linear	Include	FJ822259.1.1385
AB547664.1.1495		Bacteria;Bacteroidota;Bacteroidia;Bacteroidales;Porphyromonadaceae;Porphyromonas;Porphyromonas levii	1495	AB547664.1.1495	AGAGUUUGAUCCUGGCUCAGGAUGAACGCUAGCGAUAGGCUUAACACAUG	Porphyromonas levii	Bacteria; Bacteroidota; Bacteroidia; Bacteroidales; Porphyromonadaceae; Porphyromonas; Porphyromonas levii	Porphyromonas levii	Linear	Include	AB547664.1.1495
EU012297.1.1499		Bacteria;Bacteroidota;Bacteroidia;Bacteroidales;Porphyromonadaceae;Porphyromonas;Porphyromonas loveana	1499	EU012297.1.1499	UAGUUUGAUCCUGGGCUCAGAAUGAACGCUAGCGAUAGGCUUAACACAUG	Porphyromonas loveana	Bacteria; Bacteroidota; Bacteroidia; Bacteroidales; Porphyromonadaceae; Porphyromonas; Porphyromonas loveana	Porphyromonas loveana	Linear	Include	EU012297.1.1499
EU012300.1.1492		Bacteria;Bacteroidota;Bacteroidia;Bacteroidales;Porphyromonadaceae;Porphyromonas;Porphyromonas loveana	1492	EU012300.1.1492	UUGAGUUUGAUCCUGGCUCAGGAUGAACGCUAGCGAUAGGCUUAACACAU	Porphyromonas loveana	Bacteria; Bacteroidota; Bacteroidia; Bacteroidales; Porphyromonadaceae; Porphyromonas; Porphyromonas loveana	Porphyromonas loveana	Linear	Include	EU012300.1.1492
L16494.1.1473		Bacteria;Bacteroidota;Bacteroidia;Bacteroidales;Porphyromonadaceae;Porphyromonas;Porphyromonas macacae	1473	L16494.1.1473	ACAGAGAAGAGUUUGAUCCUGGCUCAGGAUNAACGCUAGCGAUAGGCUNA	Porphyromonas macacae	Bacteria; Bacteroidota; Bacteroidia; Bacteroidales; Porphyromonadaceae; Porphyromonas; Porphyromonas macacae	Porphyromonas macacae	Linear	Include	L16494.1.1473
L26103.1.1472		Bacteria;Bacteroidota;Bacteroidia;Bacteroidales;Porphyromonadaceae;Porphyromonas;Porphyromonas macacae	1472	L26103.1.1472	ACAGAGAAGAGUUUGAUCCUGGCUCAGGAUNAACGCUAGCGAUAGGCUNA	Porphyromonas macacae	Bacteria; Bacteroidota; Bacteroidia; Bacteroidales; Porphyromonadaceae; Porphyromonas; Porphyromonas macacae	Porphyromonas macacae	Linear	Include	L26103.1.1472
AB547665.1.1493		Bacteria;Bacteroidota;Bacteroidia;Bacteroidales;Porphyromonadaceae;Porphyromonas;Porphyromonas macacae	1493	AB547665.1.1493	AGAGUUUGAUCCUGGCUCAGGAUGAACGCUAGCGAUAGGCUUAACACAUG	Porphyromonas macacae	Bacteria; Bacteroidota; Bacteroidia; Bacteroidales; Porphyromonadaceae; Porphyromonas; Porphyromonas macacae	Porphyromonas macacae	Linear	Include	AB547665.1.1493
ARBY01000031.3757.5268		Bacteria;Bacteroidota;Bacteroidia;Bacteroidales;Porphyromonadaceae;Porphyromonas;Porphyromonas macacae DSM 20710 = JCM 13914	1512	ARBY01000031.3757.5268	AGAGUUUGAUCCUGGCUCAGGAUGAACGCUAGCGAUAGGCUUAACACAUG	Porphyromonas macacae DSM 20710 = JCM 13914	Bacteria; Bacteroidota; Bacteroidia; Bacteroidales; Porphyromonadaceae; Porphyromonas; Porphyromonas macacae	Porphyromonas macacae DSM 20710 = JCM 13914	Linear	Include	ARBY01000031.3757.5268
LC014934.1.1491		Bacteria;Bacteroidota;Bacteroidia;Bacteroidales;Porphyromonadaceae;Porphyromonas;Porphyromonas pasteri	1491	LC014934.1.1491	AGAGUUUGAUCCUGGCUCAGGAUGAACGCUAGCGAUAGGCUUAACACAUG	Porphyromonas pasteri	Bacteria; Bacteroidota; Bacteroidia; Bacteroidales; Porphyromonadaceae; Porphyromonas; Porphyromonas pasteri	Porphyromonas pasteri	Linear	Include	LC014934.1.1491
HM583587.1.1429		Bacteria;Bacteroidota;Bacteroidia;Bacteroidales;Porphyromonadaceae;Porphyromonas;Porphyromonas pogonae	1429	HM583587.1.1429	AGGCUUAACACAUGCAAGUCGAGGGGCAUCGGGGAGUAGCAAUACUCUGC	Porphyromonas pogonae	Bacteria; Bacteroidota; Bacteroidia; Bacteroidales; Porphyromonadaceae; Porphyromonas; Porphyromonas pogonae	Porphyromonas pogonae	Linear	Include	HM583587.1.1429
AB547667.1.1486		Bacteria;Bacteroidota;Bacteroidia;Bacteroidales;Porphyromonadaceae;Porphyromonas;Porphyromonas somerae	1486	AB547667.1.1486	UGGCUCAGGAUGAACGCUAGCGAUAGGCUUAACACAUGCAAGUCGAGGGG	Porphyromonas somerae	Bacteria; Bacteroidota; Bacteroidia; Bacteroidales; Porphyromonadaceae; Porphyromonas; Porphyromonas somerae	Porphyromonas somerae	Linear	Include	AB547667.1.1486
AY968205.1.1466		Bacteria;Bacteroidota;Bacteroidia;Bacteroidales;Porphyromonadaceae;Porphyromonas;Porphyromonas somerae	1466	AY968205.1.1466	CUCAGGAUGAACGCUAGCGAUAGGCUUAACACAUGCAAGUCGAGGGGUAA	Porphyromonas somerae	Bacteria; Bacteroidota; Bacteroidia; Bacteroidales; Porphyromonadaceae; Porphyromonas; Porphyromonas somerae	Porphyromonas somerae	Linear	Include	AY968205.1.1466
FJ848555.1.1359		Bacteria;Bacteroidota;Bacteroidia;Bacteroidales;Porphyromonadaceae;Porphyromonas;Porphyromonas 2007b	1359	FJ848555.1.1359	CACAUGCAAGUCGAGGGGCAGCGAGAUGUAGCAAUACGUCGUCGGCGACC	Porphyromonas 2007b	Bacteria; Bacteroidota; Bacteroidia; Bacteroidales; Porphyromonadaceae; Porphyromonas; Porphyromonas 2007b	Porphyromonas 2007b	Linear	Include	FJ848555.1.1359
FJ848557.1.1361		Bacteria;Bacteroidota;Bacteroidia;Bacteroidales;Porphyromonadaceae;Porphyromonas;Porphyromonas 2018	1361	FJ848557.1.1361	UGCAAGUCGAGGGGUAACAUUAGAAAAGCUUGCUUUUUUAGAUGACGACC	Porphyromonas 2018	Bacteria; Bacteroidota; Bacteroidia; Bacteroidales; Porphyromonadaceae; Porphyromonas; Porphyromonas 2018	Porphyromonas 2018	Linear	Include	FJ848557.1.1361
FJ848566.1.1377		Bacteria;Bacteroidota;Bacteroidia;Bacteroidales;Porphyromonadaceae;Porphyromonas;Porphyromonas 2121	1377	FJ848566.1.1377	UAGGUUUAACACAUGCAAGUCGAGGGGUAACAUGGGAGUAGCUUGCUACU	Porphyromonas 2121	Bacteria; Bacteroidota; Bacteroidia; Bacteroidales; Porphyromonadaceae; Porphyromonas; Porphyromonas 2121	Porphyromonas 2121	Linear	Include	FJ848566.1.1377
FJ848567.1.1384		Bacteria;Bacteroidota;Bacteroidia;Bacteroidales;Porphyromonadaceae;Porphyromonas;Porphyromonas 2178	1384	FJ848567.1.1384	UAGGUUUAACACAUGCAAGUCGAGGGGUAACAUGGGAGUAGCUUGCUACU	Porphyromonas 2178	Bacteria; Bacteroidota; Bacteroidia; Bacteroidales; Porphyromonadaceae; Porphyromonas; Porphyromonas 2178	Porphyromonas 2178	Linear	Include	FJ848567.1.1384
FJ848552.1.1381		Bacteria;Bacteroidota;Bacteroidia;Bacteroidales;Porphyromonadaceae;Porphyromonas;Porphyromonas 403-8	1381	FJ848552.1.1381	UAGGUUUAACACAUGCAAGUCGAGGGGUAACAUGGGAGUAGCUUGCUACU	Porphyromonas 403-8	Bacteria; Bacteroidota; Bacteroidia; Bacteroidales; Porphyromonadaceae; Porphyromonas; Porphyromonas 403-8	Porphyromonas 403-8	Linear	Include	FJ848552.1.1381
JN713347.1.1487		Bacteria;Bacteroidota;Bacteroidia;Bacteroidales;Porphyromonadaceae;Porphyromonas;Porphyromonas canine oral taxon 181	1487	JN713347.1.1487	GAGUUUGAUCCUGGCUCAGGAUGAACGCUAGCGAUAGGCUUAACACAUGC	Porphyromonas canine oral taxon 181	Bacteria; Bacteroidota; Bacteroidia; Bacteroidales; Porphyromonadaceae; Porphyromonas; Porphyromonas canine-oral	Porphyromonas canine oral taxon 181	Linear	Include	JN713347.1.1487
JN713348.1.1488		Bacteria;Bacteroidota;Bacteroidia;Bacteroidales;Porphyromonadaceae;Porphyromonas;Porphyromonas canine oral taxon 182	1488	JN713348.1.1488	GAGUUUGAUCCUGGCUCAGGAUGAACGCUAGCGAUAGGCUUAACACAUGC	Porphyromonas canine oral taxon 182	Bacteria; Bacteroidota; Bacteroidia; Bacteroidales; Porphyromonadaceae; Porphyromonas; Porphyromonas canine-oral	Porphyromonas canine oral taxon 182	Linear	Include	JN713348.1.1488
JN713448.1.1486		Bacteria;Bacteroidota;Bacteroidia;Bacteroidales;Porphyromonadaceae;Porphyromonas;Porphyromonas canine oral taxon 281	1486	JN713448.1.1486	GAGUUUGAUCCUGGCUCAGGAUGAACGCUAGCGAUAGGCUUAACACAUGC	Porphyromonas canine oral taxon 281	Bacteria; Bacteroidota; Bacteroidia; Bacteroidales; Porphyromonadaceae; Porphyromonas; Porphyromonas canine-oral	Porphyromonas canine oral taxon 281	Linear	Include	JN713448.1.1486
JN713510.1.1485		Bacteria;Bacteroidota;Bacteroidia;Bacteroidales;Porphyromonadaceae;Porphyromonas;Porphyromonas canine oral taxon 341	1485	JN713510.1.1485	GAGUUUGAUCCUGGCUCAGGAUGAACGCUAGCGAUAGGCUUAACACAUGC	Porphyromonas canine oral taxon 341	Bacteria; Bacteroidota; Bacteroidia; Bacteroidales; Porphyromonadaceae; Porphyromonas; Porphyromonas canine-oral	Porphyromonas canine oral taxon 341	Linear	Include	JN713510.1.1485
JN713531.1.1477		Bacteria;Bacteroidota;Bacteroidia;Bacteroidales;Porphyromonadaceae;Porphyromonas;Porphyromonas canine oral taxon 361	1477	JN713531.1.1477	GAGUUUGAUCCUGGCUCAGGAUGAACGCUAGCGAUAGGCUUAACACAUGC	Porphyromonas canine oral taxon 361	Bacteria; Bacteroidota; Bacteroidia; Bacteroidales; Porphyromonadaceae; Porphyromonas; Porphyromonas canine-oral	Porphyromonas canine oral taxon 361	Linear	Include	JN713531.1.1477
JN713537.1.1477		Bacteria;Bacteroidota;Bacteroidia;Bacteroidales;Porphyromonadaceae;Porphyromonas;Porphyromonas canine oral taxon 366	1477	JN713537.1.1477	GAGUUUGAUCCUGGCUCAGGAUGAACGCUAGCGAUAGGCUUAACACAUGC	Porphyromonas canine oral taxon 366	Bacteria; Bacteroidota; Bacteroidia; Bacteroidales; Porphyromonadaceae; Porphyromonas; Porphyromonas canine-oral	Porphyromonas canine oral taxon 366	Linear	Include	JN713537.1.1477
KF030194.1.1485		Bacteria;Bacteroidota;Bacteroidia;Bacteroidales;Porphyromonadaceae;Porphyromonas;Porphyromonas canine oral taxon 401	1485	KF030194.1.1485	GAGUUUGAUCCUGGCUCAGGAUGAACGCUAGCGAUAGGCUUAACACAUGC	Porphyromonas canine oral taxon 401	Bacteria; Bacteroidota; Bacteroidia; Bacteroidales; Porphyromonadaceae; Porphyromonas; Porphyromonas canine-oral	Porphyromonas canine oral taxon 401	Linear	Include	KF030194.1.1485
JRAH01000013.214083.215723		Bacteria;Bacteroidota;Bacteroidia;Bacteroidales;Porphyromonadaceae;Porphyromonas;Porphyromonas COT-108 OH1349	1641	JRAH01000013.214083.215723	ACAAAGAAGAGUUUGAUCCUGGCUCAGGAUGAACGCUAGCGAUAGGCUUA	Porphyromonas COT-108 OH1349	Bacteria; Bacteroidota; Bacteroidia; Bacteroidales; Porphyromonadaceae; Porphyromonas; Porphyromonas COT-108 OH1349	Porphyromonas COT-108 OH1349	Linear	Include	JRAH01000013.214083.215723
JRAO01000033.293.1821		Bacteria;Bacteroidota;Bacteroidia;Bacteroidales;Porphyromonadaceae;Porphyromonas;Porphyromonas COT-239 OH1446	1529	JRAO01000033.293.1821	UUGACAAUGGAGAGUUUGAUCCUGGCUCAGGAUGAACGCUAGCGAUAGGC	Porphyromonas COT-239 OH1446	Bacteria; Bacteroidota; Bacteroidia; Bacteroidales; Porphyromonadaceae; Porphyromonas; Porphyromonas COT-239 OH1446	Porphyromonas COT-239 OH1446	Linear	Include	JRAO01000033.293.1821
JRFC01000014.44.1581		Bacteria;Bacteroidota;Bacteroidia;Bacteroidales;Porphyromonadaceae;Porphyromonas;Porphyromonas COT-290 OH3588	1538	JRFC01000014.44.1581	UAUGACAGUGAAGAGUUUGAUCCUGGCUCAGGAUGAACGCUAGCGAUAGG	Porphyromonas COT-290 OH3588	Bacteria; Bacteroidota; Bacteroidia; Bacteroidales; Porphyromonadaceae; Porphyromonas; Porphyromonas COT-290 OH3588	Porphyromonas COT-290 OH3588	Linear	Include	JRFC01000014.44.1581
JRAR01000058.52184.53687		Bacteria;Bacteroidota;Bacteroidia;Bacteroidales;Porphyromonadaceae;Porphyromonas;Porphyromonas COT-290 OH860	1504	JRAR01000058.52184.53687	UAUGACAGUGAAGAGUUUGAUCCUGGCUCAGGAUGAACGCUAGCGAUAGG	Porphyromonas COT-290 OH860	Bacteria; Bacteroidota; Bacteroidia; Bacteroidales; Porphyromonadaceae; Porphyromonas; Porphyromonas COT-290 OH860	Porphyromonas COT-290 OH860	Linear	Include	JRAR01000058.52184.53687
KM462103.1.1512		Bacteria;Bacteroidota;Bacteroidia;Bacteroidales;Porphyromonadaceae;Porphyromonas;Porphyromonas feline oral taxon 109	1512	KM462103.1.1512	GAGUUUGAUCCUGGCUCAGGAUGAACGCUAGCGAUAGGCUUAACACAUGC	Porphyromonas feline oral taxon 109	Bacteria; Bacteroidota; Bacteroidia; Bacteroidales; Porphyromonadaceae; Porphyromonas; Porphyromonas feline-oral	Porphyromonas feline oral taxon 109	Linear	Include	KM462103.1.1512
KM462042.1.1523		Bacteria;Bacteroidota;Bacteroidia;Bacteroidales;Porphyromonadaceae;Porphyromonas;Porphyromonas feline oral taxon 110	1523	KM462042.1.1523	GAGUUUGAUCCUGGCUCAGGAUGAACGCUAGCGAUAGGCUUAACACAUGC	Porphyromonas feline oral taxon 110	Bacteria; Bacteroidota; Bacteroidia; Bacteroidales; Porphyromonadaceae; Porphyromonas; Porphyromonas feline-oral	Porphyromonas feline oral taxon 110	Linear	Include	KM462042.1.1523
KM462128.1.1523		Bacteria;Bacteroidota;Bacteroidia;Bacteroidales;Porphyromonadaceae;Porphyromonas;Porphyromonas feline oral taxon 139	1523	KM462128.1.1523	GAGUUUGAUCCUGGCUCAGGAUGAACGCUAGCGAUAGGCUUAACACAUGC	Porphyromonas feline oral taxon 139	Bacteria; Bacteroidota; Bacteroidia; Bacteroidales; Porphyromonadaceae; Porphyromonas; Porphyromonas feline-oral	Porphyromonas feline oral taxon 139	Linear	Include	KM462128.1.1523
LTXH01000090.666.2207		Bacteria;Bacteroidota;Bacteroidia;Bacteroidales;Porphyromonadaceae;Porphyromonas;Porphyromonas HMSC065F10	1542	LTXH01000090.666.2207	UAACAAUGGAGAGUUUGAUCCUGGCUCAGGAUGAACGCUAGCGAUAGGCU	Porphyromonas HMSC065F10	Bacteria; Bacteroidota; Bacteroidia; Bacteroidales; Porphyromonadaceae; Porphyromonas; Porphyromonas HMSC065F10	Porphyromonas HMSC065F10	Linear	Include	LTXH01000090.666.2207
KT263531.1.1387		Bacteria;Bacteroidota;Bacteroidia;Bacteroidales;Porphyromonadaceae;Porphyromonas;Porphyromonas k30	1387	KT263531.1.1387	UGCAAGUCGAGGGGCAUCGGGGAGUAGCAAUACUCUGCCGGCGACCGGCG	Porphyromonas k30	Bacteria; Bacteroidota; Bacteroidia; Bacteroidales; Porphyromonadaceae; Porphyromonas; Porphyromonas k30	Porphyromonas k30	Linear	Include	KT263531.1.1387
AY953259.1.1533		Bacteria;Bacteroidota;Bacteroidia;Bacteroidales;Porphyromonadaceae;Porphyromonas;Porphyromonas oral clone ASCH03	1533	AY953259.1.1533	GAGAGUUUGAUUCUGGCUCAGGAUGAACGCUAGCGAUAGGCUUAACACAU	Porphyromonas oral clone ASCH03	Bacteria; Bacteroidota; Bacteroidia; Bacteroidales; Porphyromonadaceae; Porphyromonas; Porphyromonas oral	Porphyromonas oral clone ASCH03	Linear	Include	AY953259.1.1533
AF393476.1.1470		Bacteria;Bacteroidota;Bacteroidia;Bacteroidales;Porphyromonadaceae;Porphyromonas;Porphyromonas oral clone AW032	1470	AF393476.1.1470	UGAACGCUAGCGAUAGGCUUAACACAUGCAAGUCGAGGGGCAGCAUGGUC	Porphyromonas oral clone AW032	Bacteria; Bacteroidota; Bacteroidia; Bacteroidales; Porphyromonadaceae; Porphyromonas; Porphyromonas oral	Porphyromonas oral clone AW032	Linear	Include	AF393476.1.1470
AF385555.1.1490		Bacteria;Bacteroidota;Bacteroidia;Bacteroidales;Porphyromonadaceae;Porphyromonas;Porphyromonas oral clone BR037	1490	AF385555.1.1490	AGAGUUUGAUCCUGGCUCAGGAUGAACGCUAGCGAUAGGCUUAACACAUG	Porphyromonas oral clone BR037	Bacteria; Bacteroidota; Bacteroidia; Bacteroidales; Porphyromonadaceae; Porphyromonas; Porphyromonas oral	Porphyromonas oral clone BR037	Linear	Include	AF385555.1.1490
AF385516.1.1506		Bacteria;Bacteroidota;Bacteroidia;Bacteroidales;Porphyromonadaceae;Porphyromonas;Porphyromonas oral clone DP023	1506	AF385516.1.1506	GAGUUUGAUYCUGGCUCAGGAUGAACGCUAGCGAUAGGCUUAACACAUGC	Porphyromonas oral clone DP023	Bacteria; Bacteroidota; Bacteroidia; Bacteroidales; Porphyromonadaceae; Porphyromonas; Porphyromonas oral	Porphyromonas oral clone DP023	Linear	Include	AF385516.1.1506
AY008313.1.1522		Bacteria;Bacteroidota;Bacteroidia;Bacteroidales;Porphyromonadaceae;Porphyromonas;Porphyromonas oral clone EP003	1522	AY008313.1.1522	GAGUUUGAUYCUGGCUCAGGAUGAACGCUAGCGAUAGGCUUAACACAUGC	Porphyromonas oral clone EP003	Bacteria; Bacteroidota; Bacteroidia; Bacteroidales; Porphyromonadaceae; Porphyromonas; Porphyromonas oral	Porphyromonas oral clone EP003	Linear	Include	AY008313.1.1522
DQ087194.1.1501		Bacteria;Bacteroidota;Bacteroidia;Bacteroidales;Porphyromonadaceae;Porphyromonas;Porphyromonas oral clone HF001	1501	DQ087194.1.1501	GAGUUUGAUUCUGGCUCAGGAUGAACGCUAGCGAUAGGCUUAACACAUGC	Porphyromonas oral clone HF001	Bacteria; Bacteroidota; Bacteroidia; Bacteroidales; Porphyromonadaceae; Porphyromonas; Porphyromonas oral	Porphyromonas oral clone HF001	Linear	Include	DQ087194.1.1501
AY207057.1.1449		Bacteria;Bacteroidota;Bacteroidia;Bacteroidales;Porphyromonadaceae;Porphyromonas;Porphyromonas oral clone P4GB_100 P2	1449	AY207057.1.1449	GAUGAACGCUAGCGAUAGGCUUAACACAUGCAAGUCGAGGGGCAGCAUUA	Porphyromonas oral clone P4GB_100 P2	Bacteria; Bacteroidota; Bacteroidia; Bacteroidales; Porphyromonadaceae; Porphyromonas; Porphyromonas oral	Porphyromonas oral clone P4GB_100 P2	Linear	Include	AY207057.1.1449
AWUX01000007.243.1760		Bacteria;Bacteroidota;Bacteroidia;Bacteroidales;Porphyromonadaceae;Porphyromonas;Porphyromonas oral taxon 278 str. W7784	1518	AWUX01000007.243.1760	AGAGUUUGAUCCUGGCUCAGGAUGAACGCUAGCGAUAGGCUUAACACAUG	Porphyromonas oral taxon 278 str. W7784	Bacteria; Bacteroidota; Bacteroidia; Bacteroidales; Porphyromonadaceae; Porphyromonas; Porphyromonas oral	Porphyromonas oral taxon 278 str. W7784	Linear	Include	AWUX01000007.243.1760
EU012314.1.1484		Bacteria;Bacteroidota;Bacteroidia;Bacteroidales;Porphyromonadaceae;Porphyromonas;Porphyromonas UQD 345	1484	EU012314.1.1484	UGGCUCAGGAUGAACGCUAGCGAUAGGCUUAACACAUGCAAGUCGAGGGG	Porphyromonas UQD 345	Bacteria; Bacteroidota; Bacteroidia; Bacteroidales; Porphyromonadaceae; Porphyromonas; Porphyromonas UQD	Porphyromonas UQD 345	Linear	Include	EU012314.1.1484
EU012298.1.1493		Bacteria;Bacteroidota;Bacteroidia;Bacteroidales;Porphyromonadaceae;Porphyromonas;Porphyromonas UQD 424	1493	EU012298.1.1493	UUAAGUUUAUCCCUGGCUCAGGAUGAACGCUAGCGAUAGGCUUAACACAU	Porphyromonas UQD 424	Bacteria; Bacteroidota; Bacteroidia; Bacteroidales; Porphyromonadaceae; Porphyromonas; Porphyromonas UQD	Porphyromonas UQD 424	Linear	Include	EU012298.1.1493
AY570514.1.1457		Bacteria;Bacteroidota;Bacteroidia;Bacteroidales;Porphyromonadaceae;Porphyromonas;Porphyromonas uenonis	1457	AY570514.1.1457	GCUCAGGAUGAACGCUAGCGAUAGGCUUAACACAUGCAAGUCGAGGGGCA	Porphyromonas uenonis	Bacteria; Bacteroidota; Bacteroidia; Bacteroidales; Porphyromonadaceae; Porphyromonas; Porphyromonas uenonis	Porphyromonas uenonis	Linear	Include	AY570514.1.1457
AB547668.1.1490		Bacteria;Bacteroidota;Bacteroidia;Bacteroidales;Porphyromonadaceae;Porphyromonas;Porphyromonas uenonis	1490	AB547668.1.1490	AGAGUUUGAUCCUGGCUCAGGAUGAACGCUAGCGAUAGGCUUAACACAUG	Porphyromonas uenonis	Bacteria; Bacteroidota; Bacteroidia; Bacteroidales; Porphyromonadaceae; Porphyromonas; Porphyromonas uenonis	Porphyromonas uenonis	Linear	Include	AB547668.1.1490
L16497.1.1468		Bacteria;Bacteroidota;Bacteroidia;Bacteroidales;Rikenellaceae;Alistipes;Alistipes putredinis	1468	L16497.1.1468	CNAUGGAGAGUUUGAUCCUGGCUCAGGAUNAACGCUAGCGGCAGGCUUAA	Alistipes putredinis	Bacteria; Bacteroidota; Bacteroidia; Bacteroidales; Rikenellaceae; Alistipes; Alistipes putredinis	Alistipes putredinis	Linear	Include	L16497.1.1468
AB554232.1.1488		Bacteria;Bacteroidota;Bacteroidia;Bacteroidales;Rikenellaceae;Alistipes;Alistipes putredinis	1488	AB554232.1.1488	AGAGUUUGAUCCUGGCUCAGGAUGAACGCUAGCGGCAGGCUUAACACAUG	Alistipes putredinis	Bacteria; Bacteroidota; Bacteroidia; Bacteroidales; Rikenellaceae; Alistipes; Alistipes putredinis	Alistipes putredinis	Linear	Include	AB554232.1.1488
ABFK02000017.223676.225190		Bacteria;Bacteroidota;Bacteroidia;Bacteroidales;Rikenellaceae;Alistipes;Alistipes putredinis DSM 17216	1515	ABFK02000017.223676.225190	AGAGUUUGAUCCUGGCUCAGGAUGAACGCUAGCGGCAGGCUUAACACAUG	Alistipes putredinis DSM 17216	Bacteria; Bacteroidota; Bacteroidia; Bacteroidales; Rikenellaceae; Alistipes; Alistipes putredinis	Alistipes putredinis DSM 17216	Linear	Include	ABFK02000017.223676.225190
KR364782.1.1484		Bacteria;Bacteroidota;Bacteroidia;Bacteroidales;Tannerellaceae;Parabacteroides;Parabacteroides distasonis	1484	KR364782.1.1484	AGAGUUUGAUCCUGGCUCAGGAUGAACGCUAGCGACAGGCUUAACACAUG	Parabacteroides distasonis	Bacteria; Bacteroidota; Bacteroidia; Bacteroidales; Tannerellaceae; Parabacteroides; Parabacteroides distasonis	Parabacteroides distasonis	Linear	Include	KR364782.1.1484
LC033797.1.1486		Bacteria;Bacteroidota;Bacteroidia;Bacteroidales;Tannerellaceae;Parabacteroides;Parabacteroides distasonis	1486	LC033797.1.1486	UCAGAGUUUGAUCAUGGCUCAGGAUGAACGCUAGCGACAGGCUUAACACA	Parabacteroides distasonis	Bacteria; Bacteroidota; Bacteroidia; Bacteroidales; Tannerellaceae; Parabacteroides; Parabacteroides distasonis	Parabacteroides distasonis	Linear	Include	LC033797.1.1486
AB117561.1.1493		Bacteria;Bacteroidota;Bacteroidia;Bacteroidales;Tannerellaceae;Parabacteroides;Parabacteroides distasonis	1493	AB117561.1.1493	AGGAUGAACGCUCAGCGACAGGCUUAACACAUGCAAGUCGAGGGGCAGCG	Parabacteroides distasonis	Bacteria; Bacteroidota; Bacteroidia; Bacteroidales; Tannerellaceae; Parabacteroides; Parabacteroides distasonis	Parabacteroides distasonis	Linear	Include	AB117561.1.1493
AB238923.1.1486		Bacteria;Bacteroidota;Bacteroidia;Bacteroidales;Tannerellaceae;Parabacteroides;Parabacteroides distasonis	1486	AB238923.1.1486	AGAGUUUGAUCCUGGCUCAGGAUGAACGCUAGCGACAGGCUUAACACAUG	Parabacteroides distasonis	Bacteria; Bacteroidota; Bacteroidia; Bacteroidales; Tannerellaceae; Parabacteroides; Parabacteroides distasonis	Parabacteroides distasonis	Linear	Include	AB238923.1.1486
AB238922.1.1488		Bacteria;Bacteroidota;Bacteroidia;Bacteroidales;Tannerellaceae;Parabacteroides;Parabacteroides distasonis	1488	AB238922.1.1488	AGAGUUUGAUCCUGGCUCAGGAUGAACGCUAGCGACAGGCUUAACACAUG	Parabacteroides distasonis	Bacteria; Bacteroidota; Bacteroidia; Bacteroidales; Tannerellaceae; Parabacteroides; Parabacteroides distasonis	Parabacteroides distasonis	Linear	Include	AB238922.1.1488
EU136681.1.1911		Bacteria;Bacteroidota;Bacteroidia;Bacteroidales;Tannerellaceae;Parabacteroides;Parabacteroides distasonis	1911	EU136681.1.1911	GUUUGAUCCUGGCUCAGGAUGAACGCUAGCGACAGGCUUAACACAUGCAA	Parabacteroides distasonis	Bacteria; Bacteroidota; Bacteroidia; Bacteroidales; Tannerellaceae; Parabacteroides; Parabacteroides distasonis	Parabacteroides distasonis	Linear	Include	EU136681.1.1911
AB238927.1.1486		Bacteria;Bacteroidota;Bacteroidia;Bacteroidales;Tannerellaceae;Parabacteroides;Parabacteroides distasonis	1486	AB238927.1.1486	AGAGUUUGAUCCUGGCUCAGGAUGAACGCUAGCGACAGGCUUAACACAUG	Parabacteroides distasonis	Bacteria; Bacteroidota; Bacteroidia; Bacteroidales; Tannerellaceae; Parabacteroides; Parabacteroides distasonis	Parabacteroides distasonis	Linear	Include	AB238927.1.1486
AB238925.1.1486		Bacteria;Bacteroidota;Bacteroidia;Bacteroidales;Tannerellaceae;Parabacteroides;Parabacteroides distasonis	1486	AB238925.1.1486	AGAGUUUGAUCCUGGCUCAGGAUGAACGCUAGCGACAGGCUUAACACAUG	Parabacteroides distasonis	Bacteria; Bacteroidota; Bacteroidia; Bacteroidales; Tannerellaceae; Parabacteroides; Parabacteroides distasonis	Parabacteroides distasonis	Linear	Include	AB238925.1.1486
AB238924.1.1486		Bacteria;Bacteroidota;Bacteroidia;Bacteroidales;Tannerellaceae;Parabacteroides;Parabacteroides distasonis	1486	AB238924.1.1486	AGAGUUUGAUCCUGGCUCAGGAUGAACGCUAGCGACAGGCUUAACACAUG	Parabacteroides distasonis	Bacteria; Bacteroidota; Bacteroidia; Bacteroidales; Tannerellaceae; Parabacteroides; Parabacteroides distasonis	Parabacteroides distasonis	Linear	Include	AB238924.1.1486
KP944197.1.1431		Bacteria;Bacteroidota;Bacteroidia;Bacteroidales;Tannerellaceae;Parabacteroides;Parabacteroides distasonis	1431	KP944197.1.1431	AGGGCAUGCGCGGCUUACACAUGCAGUCGAGGGGCAGCGCAGGGUAGCAG	Parabacteroides distasonis	Bacteria; Bacteroidota; Bacteroidia; Bacteroidales; Tannerellaceae; Parabacteroides; Parabacteroides distasonis	Parabacteroides distasonis	Linear	Include	KP944197.1.1431
M86695.1.1539		Bacteria;Bacteroidota;Bacteroidia;Bacteroidales;Tannerellaceae;Parabacteroides;Parabacteroides distasonis	1539	M86695.1.1539	CAAUUUAAACAACGAAGAGUUUGAUCCUGGCUCAGGAUNAACGCUAGCGA	Parabacteroides distasonis	Bacteria; Bacteroidota; Bacteroidia; Bacteroidales; Tannerellaceae; Parabacteroides; Parabacteroides distasonis	Parabacteroides distasonis	Linear	Include	M86695.1.1539
CZAR01000037.27480.28953		Bacteria;Bacteroidota;Bacteroidia;Bacteroidales;Tannerellaceae;Parabacteroides;Parabacteroides distasonis	1474	CZAR01000037.27480.28953	AGAGUUUGAUCCUGGCUCAGGAUGAACGCUAGCGACAGGCUUAACACAUG	Parabacteroides distasonis	Bacteria; Bacteroidota; Bacteroidia; Bacteroidales; Tannerellaceae; Parabacteroides; Parabacteroides distasonis	Parabacteroides distasonis	Linear	Include	CZAR01000037.27480.28953
CDRG01001720.594.1891		Bacteria;Bacteroidota;Bacteroidia;Bacteroidales;Tannerellaceae;Parabacteroides;Parabacteroides distasonis	1298	CDRG01001720.594.1891	GGGCGAAGAUUAAGUAUCUGAUGGAACAUGUGGAUGGCGUACAUAACGCG	Parabacteroides distasonis	Bacteria; Bacteroidota; Bacteroidia; Bacteroidales; Tannerellaceae; Parabacteroides; Parabacteroides distasonis	Parabacteroides distasonis	Linear	Include	CDRG01001720.594.1891
CP000140.142361.143857		Bacteria;Bacteroidota;Bacteroidia;Bacteroidales;Tannerellaceae;Parabacteroides;Parabacteroides distasonis ATCC 8503	1497	CP000140.142361.143857	CAAUUUAAACAACGAAGAGUUUGAUCCUGGCUCAGGAUGAACGCUAGCGA	Parabacteroides distasonis ATCC 8503	Bacteria; Bacteroidota; Bacteroidia; Bacteroidales; Tannerellaceae; Parabacteroides; Parabacteroides distasonis	Parabacteroides distasonis ATCC 8503	Linear	Include	CP000140.142361.143857
CP000140.3253636.3255132		Bacteria;Bacteroidota;Bacteroidia;Bacteroidales;Tannerellaceae;Parabacteroides;Parabacteroides distasonis ATCC 8503	1497	CP000140.3253636.3255132	CAAUUUAAACAACGAAGAGUUUGAUCCUGGCUCAGGAUGAACGCUAGCGA	Parabacteroides distasonis ATCC 8503	Bacteria; Bacteroidota; Bacteroidia; Bacteroidales; Tannerellaceae; Parabacteroides; Parabacteroides distasonis	Parabacteroides distasonis ATCC 8503	Linear	Include	CP000140.3253636.3255132
CP000140.416000.417494		Bacteria;Bacteroidota;Bacteroidia;Bacteroidales;Tannerellaceae;Parabacteroides;Parabacteroides distasonis ATCC 8503	1495	CP000140.416000.417494	CAAUUUAAACAACGAAGAGUUUGAUCCUGGCUCAGGAUGAACGCUAGCGA	Parabacteroides distasonis ATCC 8503	Bacteria; Bacteroidota; Bacteroidia; Bacteroidales; Tannerellaceae; Parabacteroides; Parabacteroides distasonis	Parabacteroides distasonis ATCC 8503	Linear	Include	CP000140.416000.417494
U41346.1.1463		Bacteria;Bacteroidota;Bacteroidia;Flavobacteriales;Flavobacteriaceae;Capnocytophaga;Capnocytophaga gingivalis	1463	U41346.1.1463	UAACGAUGAAGAGUUUGAUCCUGGCUCAGGAUNAACGCUAGCGGCAGGCC	Capnocytophaga gingivalis	Bacteria; Bacteroidota; Bacteroidia; Flavobacteriales; Flavobacteriaceae; Capnocytophaga; Capnocytophaga gingivalis	Capnocytophaga gingivalis	Linear	Include	U41346.1.1463
X67608.1.1453		Bacteria;Bacteroidota;Bacteroidia;Flavobacteriales;Flavobacteriaceae;Capnocytophaga;Capnocytophaga gingivalis	1453	X67608.1.1453	AGAGUUUGAUCCUGGCUCAGGAUGAACGCUAGCGGCAGGCCUAACACAUG	Capnocytophaga gingivalis	Bacteria; Bacteroidota; Bacteroidia; Flavobacteriales; Flavobacteriaceae; Capnocytophaga; Capnocytophaga gingivalis	Capnocytophaga gingivalis	Linear	Include	X67608.1.1453
L14639.1.1462		Bacteria;Bacteroidota;Bacteroidia;Flavobacteriales;Flavobacteriaceae;Capnocytophaga;Capnocytophaga gingivalis	1462	L14639.1.1462	UAACGAUGAAGAGUUUGAUCCUGGCUCAGGAUGAACGCUAGCGGCAGGCC	Capnocytophaga gingivalis	Bacteria; Bacteroidota; Bacteroidia; Flavobacteriales; Flavobacteriaceae; Capnocytophaga; Capnocytophaga gingivalis	Capnocytophaga gingivalis	Linear	Include	L14639.1.1462
HC449681.1.1480		Bacteria;Bacteroidota;Bacteroidia;Flavobacteriales;Flavobacteriaceae;Capnocytophaga;Capnocytophaga gingivalis	1480	HC449681.1.1480	AGAGUUUGAUCCUGGCUCAGAUGAACGCUAGCGGCAGGCCUAACACAUGC	Capnocytophaga gingivalis	Bacteria; Bacteroidota; Bacteroidia; Flavobacteriales; Flavobacteriaceae; Capnocytophaga; Capnocytophaga gingivalis	Capnocytophaga gingivalis	Linear	Include	HC449681.1.1480
AB638448.1.1475		Bacteria;Bacteroidota;Bacteroidia;Flavobacteriales;Flavobacteriaceae;Capnocytophaga;Capnocytophaga gingivalis	1475	AB638448.1.1475	AGAGUUUGAUCCUGGCUCAGGAUGAACGCUAGCGGCAGGCCUAACACAUG	Capnocytophaga gingivalis	Bacteria; Bacteroidota; Bacteroidia; Flavobacteriales; Flavobacteriaceae; Capnocytophaga; Capnocytophaga gingivalis	Capnocytophaga gingivalis	Linear	Include	AB638448.1.1475
GU561333.1.1405		Bacteria;Bacteroidota;Bacteroidia;Flavobacteriales;Flavobacteriaceae;Capnocytophaga;Capnocytophaga gingivalis	1405	GU561333.1.1405	GGCAGCUACACAUGCAGUCGAGGGAGAAGCCCUUUCGGGGGUGGAAACCG	Capnocytophaga gingivalis	Bacteria; Bacteroidota; Bacteroidia; Flavobacteriales; Flavobacteriaceae; Capnocytophaga; Capnocytophaga gingivalis	Capnocytophaga gingivalis	Linear	Include	GU561333.1.1405
GU561334.1.1405		Bacteria;Bacteroidota;Bacteroidia;Flavobacteriales;Flavobacteriaceae;Capnocytophaga;Capnocytophaga gingivalis	1405	GU561334.1.1405	GGGCCUAAACAUGCAAGUCGAGGGAGAAGCCCUUCGGGGCAGAAACCGGC	Capnocytophaga gingivalis	Bacteria; Bacteroidota; Bacteroidia; Flavobacteriales; Flavobacteriaceae; Capnocytophaga; Capnocytophaga gingivalis	Capnocytophaga gingivalis	Linear	Include	GU561334.1.1405
CP022386.2376059.2377579		Bacteria;Bacteroidota;Bacteroidia;Flavobacteriales;Flavobacteriaceae;Capnocytophaga;Capnocytophaga gingivalis	1521	CP022386.2376059.2377579	UAACGAUGAAGAGUUUGAUCCUGGCUCAGGAUGAACGCUAGCGGCAGGCC	Capnocytophaga gingivalis	Bacteria; Bacteroidota; Bacteroidia; Flavobacteriales; Flavobacteriaceae; Capnocytophaga; Capnocytophaga gingivalis	Capnocytophaga gingivalis	Linear	Include	CP022386.2376059.2377579
ACLQ01000011.3415.4867		Bacteria;Bacteroidota;Bacteroidia;Flavobacteriales;Flavobacteriaceae;Capnocytophaga;Capnocytophaga gingivalis ATCC 33624	1453	ACLQ01000011.3415.4867	AGAGUUUGAUCCUGGCUCAGGAUGAACGCUAGCGGCAGGCCUAACACAUG	Capnocytophaga gingivalis ATCC 33624	Bacteria; Bacteroidota; Bacteroidia; Flavobacteriales; Flavobacteriaceae; Capnocytophaga; Capnocytophaga gingivalis	Capnocytophaga gingivalis ATCC 33624	Linear	Include	ACLQ01000011.3415.4867
AF543298.1.1476		Bacteria;Bacteroidota;Bacteroidia;Flavobacteriales;Flavobacteriaceae;Capnocytophaga;Capnocytophaga ochracea	1476	AF543298.1.1476	AGAGUUUGAUCCUGGCUCAGAUGAACGCUAGCGGCAGGCCUAACACAUGC	Capnocytophaga ochracea	Bacteria; Bacteroidota; Bacteroidia; Flavobacteriales; Flavobacteriaceae; Capnocytophaga; Capnocytophaga ochracea	Capnocytophaga ochracea	Linear	Include	AF543298.1.1476
U41350.1.1455		Bacteria;Bacteroidota;Bacteroidia;Flavobacteriales;Flavobacteriaceae;Capnocytophaga;Capnocytophaga ochracea	1455	U41350.1.1455	AGUUUGAUCCUGGCUCAGGAUGAACGCUAGCGGCAGGCCUAACACAUGCA	Capnocytophaga ochracea	Bacteria; Bacteroidota; Bacteroidia; Flavobacteriales; Flavobacteriaceae; Capnocytophaga; Capnocytophaga ochracea	Capnocytophaga ochracea	Linear	Include	U41350.1.1455
U41354.1.1459		Bacteria;Bacteroidota;Bacteroidia;Flavobacteriales;Flavobacteriaceae;Capnocytophaga;Capnocytophaga ochracea	1459	U41354.1.1459	UAACGAUGAAGAGUUUGAUCCUGGCUCAGGAUNAACGCUAGCGGCAGGCC	Capnocytophaga ochracea	Bacteria; Bacteroidota; Bacteroidia; Flavobacteriales; Flavobacteriaceae; Capnocytophaga; Capnocytophaga ochracea	Capnocytophaga ochracea	Linear	Include	U41354.1.1459
U41353.1.1457		Bacteria;Bacteroidota;Bacteroidia;Flavobacteriales;Flavobacteriaceae;Capnocytophaga;Capnocytophaga ochracea	1457	U41353.1.1457	UAACGAUGAAGAGUUUGAUCCUGGCUCAGGAUNAACGCUAGCGGCAGGCC	Capnocytophaga ochracea	Bacteria; Bacteroidota; Bacteroidia; Flavobacteriales; Flavobacteriaceae; Capnocytophaga; Capnocytophaga ochracea	Capnocytophaga ochracea	Linear	Include	U41353.1.1457
U41351.1.1454		Bacteria;Bacteroidota;Bacteroidia;Flavobacteriales;Flavobacteriaceae;Capnocytophaga;Capnocytophaga ochracea	1454	U41351.1.1454	ACGAUGAAGAGUUUGAUCCUGGCUCAGGAUNAACGCUAGCGGCAGGCCUA	Capnocytophaga ochracea	Bacteria; Bacteroidota; Bacteroidia; Flavobacteriales; Flavobacteriaceae; Capnocytophaga; Capnocytophaga ochracea	Capnocytophaga ochracea	Linear	Include	U41351.1.1454
X67610.1.1489		Bacteria;Bacteroidota;Bacteroidia;Flavobacteriales;Flavobacteriaceae;Capnocytophaga;Capnocytophaga ochracea	1489	X67610.1.1489	AGAGUUUGAUCCUGGCUCAGGAUGAACGCUAGCGGCAGGCCUAACACAUG	Capnocytophaga ochracea	Bacteria; Bacteroidota; Bacteroidia; Flavobacteriales; Flavobacteriaceae; Capnocytophaga; Capnocytophaga ochracea	Capnocytophaga ochracea	Linear	Include	X67610.1.1489
L14635.1.1464		Bacteria;Bacteroidota;Bacteroidia;Flavobacteriales;Flavobacteriaceae;Capnocytophaga;Capnocytophaga ochracea	1464	L14635.1.1464	UAACGAUGAAGAGUUUGAUCCUGGCUCAGGAUGAACGCUAGCGGCAGGCC	Capnocytophaga ochracea	Bacteria; Bacteroidota; Bacteroidia; Flavobacteriales; Flavobacteriaceae; Capnocytophaga; Capnocytophaga ochracea	Capnocytophaga ochracea	Linear	Include	L14635.1.1464
LC107329.1.1479		Bacteria;Bacteroidota;Bacteroidia;Flavobacteriales;Flavobacteriaceae;Capnocytophaga;Capnocytophaga ochracea	1479	LC107329.1.1479	AGUUUGAUCCUGGCUCAGGAUGAACGCUAGCGGCAGGCCUAACACAUGCA	Capnocytophaga ochracea	Bacteria; Bacteroidota; Bacteroidia; Flavobacteriales; Flavobacteriaceae; Capnocytophaga; Capnocytophaga ochracea	Capnocytophaga ochracea	Linear	Include	LC107329.1.1479
AB671761.1.1477		Bacteria;Bacteroidota;Bacteroidia;Flavobacteriales;Flavobacteriaceae;Capnocytophaga;Capnocytophaga ochracea	1477	AB671761.1.1477	AGAGUUUGAUCCUGGCUCAGGAUGAACGCUAGCGGCAGGCCUAACACAUG	Capnocytophaga ochracea	Bacteria; Bacteroidota; Bacteroidia; Flavobacteriales; Flavobacteriaceae; Capnocytophaga; Capnocytophaga ochracea	Capnocytophaga ochracea	Linear	Include	AB671761.1.1477
GU561330.1.1345		Bacteria;Bacteroidota;Bacteroidia;Flavobacteriales;Flavobacteriaceae;Capnocytophaga;Capnocytophaga ochracea	1345	GU561330.1.1345	UUCUUGGGAGCAGAGACCGGCGUACGGGUGCGUAACGCGUAUACAAUCUG	Capnocytophaga ochracea	Bacteria; Bacteroidota; Bacteroidia; Flavobacteriales; Flavobacteriaceae; Capnocytophaga; Capnocytophaga ochracea	Capnocytophaga ochracea	Linear	Include	GU561330.1.1345
GU561329.1.1394		Bacteria;Bacteroidota;Bacteroidia;Flavobacteriales;Flavobacteriaceae;Capnocytophaga;Capnocytophaga ochracea	1394	GU561329.1.1394	ACAUGCAGUCGAGGGGGAGGUUACUUUCGGGUAACUGAGACCGGCGUACG	Capnocytophaga ochracea	Bacteria; Bacteroidota; Bacteroidia; Flavobacteriales; Flavobacteriaceae; Capnocytophaga; Capnocytophaga ochracea	Capnocytophaga ochracea	Linear	Include	GU561329.1.1394
KX096292.1.1440		Bacteria;Bacteroidota;Bacteroidia;Flavobacteriales;Flavobacteriaceae;Capnocytophaga;Capnocytophaga ochracea	1440	KX096292.1.1440	GAUGAACGCUAGCGGCAGGCCUAACACAUGUAAGUCGAGGGGGAGGUUAC	Capnocytophaga ochracea	Bacteria; Bacteroidota; Bacteroidia; Flavobacteriales; Flavobacteriaceae; Capnocytophaga; Capnocytophaga ochracea	Capnocytophaga ochracea	Linear	Include	KX096292.1.1440
KX096280.1.1439		Bacteria;Bacteroidota;Bacteroidia;Flavobacteriales;Flavobacteriaceae;Capnocytophaga;Capnocytophaga ochracea	1439	KX096280.1.1439	GAUGAACGCUAGCGGCAGGCCUAACACAUGCAAGUCGAGGGGGAGGUUAC	Capnocytophaga ochracea	Bacteria; Bacteroidota; Bacteroidia; Flavobacteriales; Flavobacteriaceae; Capnocytophaga; Capnocytophaga ochracea	Capnocytophaga ochracea	Linear	Include	KX096280.1.1439
KX096270.1.1438		Bacteria;Bacteroidota;Bacteroidia;Flavobacteriales;Flavobacteriaceae;Capnocytophaga;Capnocytophaga ochracea	1438	KX096270.1.1438	GAUGAACGCUAGCGGCAGGCCUAACACAUGCAAGUCGAGGGGGAGGUUAC	Capnocytophaga ochracea	Bacteria; Bacteroidota; Bacteroidia; Flavobacteriales; Flavobacteriaceae; Capnocytophaga; Capnocytophaga ochracea	Capnocytophaga ochracea	Linear	Include	KX096270.1.1438
KX096296.1.1440		Bacteria;Bacteroidota;Bacteroidia;Flavobacteriales;Flavobacteriaceae;Capnocytophaga;Capnocytophaga ochracea	1440	KX096296.1.1440	GAUGAACGCUAGCGGCAGGCCUAACACAUUCAAGUCGAGGGGGAGGUUAC	Capnocytophaga ochracea	Bacteria; Bacteroidota; Bacteroidia; Flavobacteriales; Flavobacteriaceae; Capnocytophaga; Capnocytophaga ochracea	Capnocytophaga ochracea	Linear	Include	KX096296.1.1440
CP001632.609893.611401		Bacteria;Bacteroidota;Bacteroidia;Flavobacteriales;Flavobacteriaceae;Capnocytophaga;Capnocytophaga ochracea DSM 7271	1509	CP001632.609893.611401	AGAGUUUGAUCCUGGCUCAGGAUGAACGCUAGCGGCAGGCCUAACACAUG	Capnocytophaga ochracea DSM 7271	Bacteria; Bacteroidota; Bacteroidia; Flavobacteriales; Flavobacteriaceae; Capnocytophaga; Capnocytophaga ochracea	Capnocytophaga ochracea DSM 7271	Linear	Include	CP001632.609893.611401
AKFV01000025.39511.40999		Bacteria;Bacteroidota;Bacteroidia;Flavobacteriales;Flavobacteriaceae;Capnocytophaga;Capnocytophaga ochracea str. Holt 25	1489	AKFV01000025.39511.40999	AGAGUUUGAUCCUGGCUCAGGAUGAACGCUAGCGGCAGGCCUAACACAUG	Capnocytophaga ochracea str. Holt 25	Bacteria; Bacteroidota; Bacteroidia; Flavobacteriales; Flavobacteriaceae; Capnocytophaga; Capnocytophaga ochracea	Capnocytophaga ochracea str. Holt 25	Linear	Include	AKFV01000025.39511.40999
HM007586.1.1312		Bacteria;Campylobacterota;Campylobacteria;Campylobacterales;Campylobacteraceae;Campylobacter;Campylobacter ureolyticus	1312	HM007586.1.1312	UGCAGUCGAACGAUGAAGUCCUAGCUUGCUAGGAUGGAUUAGUGGCGCAC	Campylobacter ureolyticus	Bacteria; Campylobacterota; Campylobacteria; Campylobacterales; Campylobacteraceae; Campylobacter; Campylobacter ureolyticus	Campylobacter ureolyticus	Linear	Include	HM007586.1.1312
L04321.1.1453		Bacteria;Campylobacterota;Campylobacteria;Campylobacterales;Campylobacteraceae;Campylobacter;Campylobacter ureolyticus	1453	L04321.1.1453	UUUAUGGAGAGUUUGAUCCUGGCUCAGAGUGAACGCUGGUGGCGUGCCUA	Campylobacter ureolyticus	Bacteria; Campylobacterota; Campylobacteria; Campylobacterales; Campylobacteraceae; Campylobacter; Campylobacter ureolyticus	Campylobacter ureolyticus	Linear	Include	L04321.1.1453
FN401324.1.1478		Bacteria;Campylobacterota;Campylobacteria;Campylobacterales;Campylobacteraceae;Campylobacter;Campylobacter ureolyticus	1478	FN401324.1.1478	GGCUCAGAGUGAACGCUGGCGGCGUGCCUAAUACAUGCAAGUCGAACGAU	Campylobacter ureolyticus	Bacteria; Campylobacterota; Campylobacteria; Campylobacterales; Campylobacteraceae; Campylobacter; Campylobacter ureolyticus	Campylobacter ureolyticus	Linear	Include	FN401324.1.1478
FN401323.1.1481		Bacteria;Campylobacterota;Campylobacteria;Campylobacterales;Campylobacteraceae;Campylobacter;Campylobacter ureolyticus	1481	FN401323.1.1481	GGCUCAGAGUGAACGCUGGCGGCGUGCCUAAUACAUGCAAGUCGAACGAU	Campylobacter ureolyticus	Bacteria; Campylobacterota; Campylobacteria; Campylobacterales; Campylobacteraceae; Campylobacter; Campylobacter ureolyticus	Campylobacter ureolyticus	Linear	Include	FN401323.1.1481
FN401326.1.1357		Bacteria;Campylobacterota;Campylobacteria;Campylobacterales;Campylobacteraceae;Campylobacter;Campylobacter ureolyticus	1357	FN401326.1.1357	CUGGCUCAGAGUGAACGCUGGCGGCGUGCCUAAUACAUGCAAGUCGAACG	Campylobacter ureolyticus	Bacteria; Campylobacterota; Campylobacteria; Campylobacterales; Campylobacteraceae; Campylobacter; Campylobacter ureolyticus	Campylobacter ureolyticus	Linear	Include	FN401326.1.1357
FN401327.1.1501		Bacteria;Campylobacterota;Campylobacteria;Campylobacterales;Campylobacteraceae;Campylobacter;Campylobacter ureolyticus	1501	FN401327.1.1501	AGUUUGAUCCUGGCUCAGAGUGAACGCUGGCGGCGUGCCUAAUACAUGCA	Campylobacter ureolyticus	Bacteria; Campylobacterota; Campylobacteria; Campylobacterales; Campylobacteraceae; Campylobacter; Campylobacter ureolyticus	Campylobacter ureolyticus	Linear	Include	FN401327.1.1501
FN401325.1.1478		Bacteria;Campylobacterota;Campylobacteria;Campylobacterales;Campylobacteraceae;Campylobacter;Campylobacter ureolyticus	1478	FN401325.1.1478	GGCUCAGAGUGAACGCUGGCGGCGUGCCUAAUACAUGCAAGUCGAACGAU	Campylobacter ureolyticus	Bacteria; Campylobacterota; Campylobacteria; Campylobacterales; Campylobacteraceae; Campylobacter; Campylobacter ureolyticus	Campylobacter ureolyticus	Linear	Include	FN401325.1.1478
ARGD01000016.303.1794		Bacteria;Campylobacterota;Campylobacteria;Campylobacterales;Campylobacteraceae;Campylobacter;Campylobacter ureolyticus DSM 20703	1492	ARGD01000016.303.1794	AGAGUUUGAUCCUGGCUCAGAGUGAACGCUGGUGGCGUGCCUAAUACAUG	Campylobacter ureolyticus DSM 20703	Bacteria; Campylobacterota; Campylobacteria; Campylobacterales; Campylobacteraceae; Campylobacter; Campylobacter ureolyticus	Campylobacter ureolyticus DSM 20703	Linear	Include	ARGD01000016.303.1794
CP012195.643643.645142		Bacteria;Campylobacterota;Campylobacteria;Campylobacterales;Campylobacteraceae;Campylobacter;Campylobacter ureolyticus RIGS 9880	1500	CP012195.643643.645142	AGAGUUUGAUCCUGGCUCAGAGUGAACGCUGGCGGCGUGCCUAAUACAUG	Campylobacter ureolyticus RIGS 9880	Bacteria; Campylobacterota; Campylobacteria; Campylobacterales; Campylobacteraceae; Campylobacter; Campylobacter ureolyticus	Campylobacter ureolyticus RIGS 9880	Linear	Include	CP012195.643643.645142
Y17005.1.1451		Bacteria;Firmicutes;Bacilli;Lactobacillales;Aerococcaceae;Aerococcus;Aerococcus christensenii	1451	Y17005.1.1451	CGAGCGAACAGAGAAAGUGCUUGCACUUUCAAAGUUAGCGGCGGACGGGU	Aerococcus christensenii	Bacteria; Firmicutes; Bacilli; Lactobacillales; Aerococcaceae; Aerococcus; Aerococcus christensenii	Aerococcus christensenii	Linear	Include	Y17005.1.1451
Y17318.1.1501		Bacteria;Firmicutes;Bacilli;Lactobacillales;Aerococcaceae;Aerococcus;Aerococcus christensenii	1501	Y17318.1.1501	GACGAACGCUGGCGGCGUGCCUAAUACAUGCAAGUCGAGCGAACAGAGAA	Aerococcus christensenii	Bacteria; Firmicutes; Bacilli; Lactobacillales; Aerococcaceae; Aerococcus; Aerococcus christensenii	Aerococcus christensenii	Linear	Include	Y17318.1.1501
CP014159.717389.718944		Bacteria;Firmicutes;Bacilli;Lactobacillales;Aerococcaceae;Aerococcus;Aerococcus christensenii	1556	CP014159.717389.718944	UUUCAUGAGAGUUUGAUCCUGGCUCAGGACGAACGCUGGCGGCGUGCCUA	Aerococcus christensenii	Bacteria; Firmicutes; Bacilli; Lactobacillales; Aerococcaceae; Aerococcus; Aerococcus christensenii	Aerococcus christensenii	Linear	Include	CP014159.717389.718944
CP014159.241857.243412		Bacteria;Firmicutes;Bacilli;Lactobacillales;Aerococcaceae;Aerococcus;Aerococcus christensenii	1556	CP014159.241857.243412	UUUCAUGAGAGUUUGAUCCUGGCUCAGGACGAACGCUGGCGGCGUGCCUA	Aerococcus christensenii	Bacteria; Firmicutes; Bacilli; Lactobacillales; Aerococcaceae; Aerococcus; Aerococcus christensenii	Aerococcus christensenii	Linear	Include	CP014159.241857.243412
CP014159.1005726.1007281		Bacteria;Firmicutes;Bacilli;Lactobacillales;Aerococcaceae;Aerococcus;Aerococcus christensenii	1556	CP014159.1005726.1007281	UUUCAUGAGAGUUUGAUCCUGGCUCAGGACGAACGCUGGCGGCGUGCCUA	Aerococcus christensenii	Bacteria; Firmicutes; Bacilli; Lactobacillales; Aerococcaceae; Aerococcus; Aerococcus christensenii	Aerococcus christensenii	Linear	Include	CP014159.1005726.1007281
FVTJ01000026.74.1604		Bacteria;Firmicutes;Bacilli;Lactobacillales;Carnobacteriaceae;Desemzia;Mycobacterium abscessus	1531	FVTJ01000026.74.1604	AGAGUUUGAUCCUGGCUCAGGACGAACGCUGGCGGCGUGCCUAAUACAUG	Mycobacterium abscessus	Bacteria; Firmicutes; Bacilli; Lactobacillales; Carnobacteriaceae; Desemzia; Mycobacterium abscessus	Mycobacterium abscessus	Linear	Include	FVTJ01000026.74.1604
GQ900631.1.1480		Bacteria;Firmicutes;Clostridia;Oscillospirales;Hungateiclostridiaceae;Mageeibacillus;Mageeibacillus indolicus	1480	GQ900631.1.1480	GAUGAACGCUGGCGGCGUGCUUAACACAUGCAAGUCGAACGGAGCUUUGA	Mageeibacillus indolicus	Bacteria; Firmicutes; Clostridia; Oscillospirales; Hungateiclostridiaceae; Mageeibacillus; Mageeibacillus indolicus	Mageeibacillus indolicus	Linear	Include	GQ900631.1.1480
CP001850.255538.257054		Bacteria;Firmicutes;Clostridia;Oscillospirales;Hungateiclostridiaceae;Mageeibacillus;Mageeibacillus indolicus UPII9-5	1517	CP001850.255538.257054	UUUGAUCCUGGCUCAGGAUGAACGCUGGCGGCGUGCUUAACACAUGCAAG	Mageeibacillus indolicus UPII9-5	Bacteria; Firmicutes; Clostridia; Oscillospirales; Hungateiclostridiaceae; Mageeibacillus; Mageeibacillus indolicus	Mageeibacillus indolicus UPII9-5	Linear	Include	CP001850.255538.257054
AF542229.1.1412		Bacteria;Firmicutes;Clostridia;Peptostreptococcales-Tissierellales;Family XI;Anaerococcus;Anaerococcus vaginalis	1412	AF542229.1.1412	UAACACAUGCAAGUCGAACGAUGAAACUUGGNUGAUUUCUUCGGAAUGAA	Anaerococcus vaginalis	Bacteria; Firmicutes; Clostridia; Peptostreptococcales-Tissierellales; Family XI; Anaerococcus; Anaerococcus vaginalis	Anaerococcus vaginalis	Linear	Include	AF542229.1.1412
AB691575.1.1488		Bacteria;Firmicutes;Clostridia;Peptostreptococcales-Tissierellales;Family XI;Anaerococcus;Anaerococcus vaginalis	1488	AB691575.1.1488	AGAGUUUGAUCCUGGCUCAGGAUAAACGCUGGCGGCGUGCAUAACACAUG	Anaerococcus vaginalis	Bacteria; Firmicutes; Clostridia; Peptostreptococcales-Tissierellales; Family XI; Anaerococcus; Anaerococcus vaginalis	Anaerococcus vaginalis	Linear	Include	AB691575.1.1488
D14146.1.1375		Bacteria;Firmicutes;Clostridia;Peptostreptococcales-Tissierellales;Family XI;Anaerococcus;Anaerococcus vaginalis	1375	D14146.1.1375	AGAGUUUGAUCCUGGCUCAGGAUAAACGCUGGCGGCGUGCAUAACACAUG	Anaerococcus vaginalis	Bacteria; Firmicutes; Clostridia; Peptostreptococcales-Tissierellales; Family XI; Anaerococcus; Anaerococcus vaginalis	Anaerococcus vaginalis	Linear	Include	D14146.1.1375
ACXU01000016.38.1479		Bacteria;Firmicutes;Clostridia;Peptostreptococcales-Tissierellales;Family XI;Anaerococcus;Anaerococcus vaginalis ATCC 51170	1442	ACXU01000016.38.1479	UGAUUUCUUCGGAAUGAAAUUAAGUGGAUUAGUGGCGAACGGGUGAGUAA	Anaerococcus vaginalis ATCC 51170	Bacteria; Firmicutes; Clostridia; Peptostreptococcales-Tissierellales; Family XI; Anaerococcus; Anaerococcus vaginalis	Anaerococcus vaginalis ATCC 51170	Linear	Include	ACXU01000016.38.1479
AY169425.1.1500		Bacteria;Firmicutes;Clostridia;Peptostreptococcales-Tissierellales;Family XI;Ezakiella;Finegoldia magna	1500	AY169425.1.1500	AGAGUUUGAUCCUGGCUCAGGACGAACGCUGGCGGCGUGCUUAACACAUG	Finegoldia magna	Bacteria; Firmicutes; Clostridia; Peptostreptococcales-Tissierellales; Family XI; Ezakiella; Finegoldia magna	Finegoldia magna	Linear	Include	AY169425.1.1500
AF542227.1.1409		Bacteria;Firmicutes;Clostridia;Peptostreptococcales-Tissierellales;Family XI;Finegoldia;Finegoldia magna	1409	AF542227.1.1409	CACAUGCAAGUCGAACGGGAUUUAGUAAACAGAAACCUCGGUGGAAGAUU	Finegoldia magna	Bacteria; Firmicutes; Clostridia; Peptostreptococcales-Tissierellales; Family XI; Finegoldia; Finegoldia magna	Finegoldia magna	Linear	Include	AF542227.1.1409
AB109769.669.2189		Bacteria;Firmicutes;Clostridia;Peptostreptococcales-Tissierellales;Family XI;Finegoldia;Finegoldia magna	1521	AB109769.669.2189	UAAAUUGAGAGUUUGAUCCUGGCUCAGGACGAACGCUGGCGGCGUGCUUA	Finegoldia magna	Bacteria; Firmicutes; Clostridia; Peptostreptococcales-Tissierellales; Family XI; Finegoldia; Finegoldia magna	Finegoldia magna	Linear	Include	AB109769.669.2189
AB109772.582.2105		Bacteria;Firmicutes;Clostridia;Peptostreptococcales-Tissierellales;Family XI;Finegoldia;Finegoldia magna	1524	AB109772.582.2105	UAAAUUGAGAGUUUGAUCCUGGCUCAGGACGAACGCUGGCGGCGUGCUUA	Finegoldia magna	Bacteria; Firmicutes; Clostridia; Peptostreptococcales-Tissierellales; Family XI; Finegoldia; Finegoldia magna	Finegoldia magna	Linear	Include	AB109772.582.2105
AB109771.667.2190		Bacteria;Firmicutes;Clostridia;Peptostreptococcales-Tissierellales;Family XI;Finegoldia;Finegoldia magna	1524	AB109771.667.2190	UAAAUUGAGAGUUUGAUCCUGGCUCAGGACGAACGCUGGCGGCGUGCUUA	Finegoldia magna	Bacteria; Firmicutes; Clostridia; Peptostreptococcales-Tissierellales; Family XI; Finegoldia; Finegoldia magna	Finegoldia magna	Linear	Include	AB109771.667.2190
AB109770.615.2139		Bacteria;Firmicutes;Clostridia;Peptostreptococcales-Tissierellales;Family XI;Finegoldia;Finegoldia magna	1525	AB109770.615.2139	UAAAUUGAGAGUUUGAUCCUGGCUCAGGACGAACGCUGGCGGCGUGCUUA	Finegoldia magna	Bacteria; Firmicutes; Clostridia; Peptostreptococcales-Tissierellales; Family XI; Finegoldia; Finegoldia magna	Finegoldia magna	Linear	Include	AB109770.615.2139
AB640691.1.1483		Bacteria;Firmicutes;Clostridia;Peptostreptococcales-Tissierellales;Family XI;Finegoldia;Finegoldia magna	1483	AB640691.1.1483	AGAGUUUGAUCCUGGCUCAGGACGAACGCUGGCGGCGUGCUUAACACAUG	Finegoldia magna	Bacteria; Firmicutes; Clostridia; Peptostreptococcales-Tissierellales; Family XI; Finegoldia; Finegoldia magna	Finegoldia magna	Linear	Include	AB640691.1.1483
D14149.1.1365		Bacteria;Firmicutes;Clostridia;Peptostreptococcales-Tissierellales;Family XI;Finegoldia;Finegoldia magna	1365	D14149.1.1365	AGAGUUUGAUCCUGGCUCAGGACCAACGCUGGCGGCGUGCUUAACACAUG	Finegoldia magna	Bacteria; Firmicutes; Clostridia; Peptostreptococcales-Tissierellales; Family XI; Finegoldia; Finegoldia magna	Finegoldia magna	Linear	Include	D14149.1.1365
AP008971.1186123.1187588		Bacteria;Firmicutes;Clostridia;Peptostreptococcales-Tissierellales;Family XI;Finegoldia;Finegoldia magna ATCC 29328	1466	AP008971.1186123.1187588	AGUCGAACGGGAUUUAGUAGACAGAAACCUCGGUGGAAGAUUACUAAUGA	Finegoldia magna ATCC 29328	Bacteria; Firmicutes; Clostridia; Peptostreptococcales-Tissierellales; Family XI; Finegoldia; Finegoldia magna	Finegoldia magna ATCC 29328	Linear	Include	AP008971.1186123.1187588
AP008971.197837.199361		Bacteria;Firmicutes;Clostridia;Peptostreptococcales-Tissierellales;Family XI;Finegoldia;Finegoldia magna ATCC 29328	1525	AP008971.197837.199361	UUAAAUUGAGAGUUUGAUCCUGGCUCAGGACGAACGCUGGCGGCGUGCUU	Finegoldia magna ATCC 29328	Bacteria; Firmicutes; Clostridia; Peptostreptococcales-Tissierellales; Family XI; Finegoldia; Finegoldia magna	Finegoldia magna ATCC 29328	Linear	Include	AP008971.197837.199361
ACHM02000001.263862.265371		Bacteria;Firmicutes;Clostridia;Peptostreptococcales-Tissierellales;Family XI;Finegoldia;Finegoldia magna ATCC 53516	1510	ACHM02000001.263862.265371	AGAGUUUGAUCCUGGCUCAGGACGAACGCUGGCGGCGUGCUUAACACAUG	Finegoldia magna ATCC 53516	Bacteria; Firmicutes; Clostridia; Peptostreptococcales-Tissierellales; Family XI; Finegoldia; Finegoldia magna	Finegoldia magna ATCC 53516	Linear	Include	ACHM02000001.263862.265371
AM176532.1.1458		Bacteria;Firmicutes;Clostridia;Peptostreptococcales-Tissierellales;Family XI;Parvimonas;Parvimonas micra	1458	AM176532.1.1458	GACGAACGCUGGCGGCGUGCUUAACACAUGCAAGUCGAACGUGAUUUUUA	Parvimonas micra	Bacteria; Firmicutes; Clostridia; Peptostreptococcales-Tissierellales; Family XI; Parvimonas; Parvimonas micra	Parvimonas micra	Linear	Include	AM176532.1.1458
AY435495.1.1310		Bacteria;Firmicutes;Clostridia;Peptostreptococcales-Tissierellales;Family XI;Parvimonas;Parvimonas micra	1310	AY435495.1.1310	UUUUUUAAAUGAANGGAAAGANAACCCACGGGUGAGUAACACGUGAGCAA	Parvimonas micra	Bacteria; Firmicutes; Clostridia; Peptostreptococcales-Tissierellales; Family XI; Parvimonas; Parvimonas micra	Parvimonas micra	Linear	Include	AY435495.1.1310
AB729072.1.1487		Bacteria;Firmicutes;Clostridia;Peptostreptococcales-Tissierellales;Family XI;Parvimonas;Parvimonas micra	1487	AB729072.1.1487	AGAGUUUGAUCCUGGCUCAGGACGAACGCUGGCGGCGUGCUUAACACAUG	Parvimonas micra	Bacteria; Firmicutes; Clostridia; Peptostreptococcales-Tissierellales; Family XI; Parvimonas; Parvimonas micra	Parvimonas micra	Linear	Include	AB729072.1.1487
CP009761.556932.558467		Bacteria;Firmicutes;Clostridia;Peptostreptococcales-Tissierellales;Family XI;Parvimonas;Parvimonas micra	1536	CP009761.556932.558467	UUUAAAUAGAGAGUUUGAUCCUGGCUCAGGACGAACGCUGGCGGCGUGCU	Parvimonas micra	Bacteria; Firmicutes; Clostridia; Peptostreptococcales-Tissierellales; Family XI; Parvimonas; Parvimonas micra	Parvimonas micra	Linear	Include	CP009761.556932.558467
D14143.7.1375		Bacteria;Firmicutes;Clostridia;Peptostreptococcales-Tissierellales;Family XI;Parvimonas;Parvimonas micra	1369	D14143.7.1375	UGAUCCUGGCUCAGGACGAACGCUGGCGGCGUGCUUAACACAUGCAAGUC	Parvimonas micra	Bacteria; Firmicutes; Clostridia; Peptostreptococcales-Tissierellales; Family XI; Parvimonas; Parvimonas micra	Parvimonas micra	Linear	Include	D14143.7.1375
CP031971.1225745.1227274		Bacteria;Firmicutes;Clostridia;Peptostreptococcales-Tissierellales;Family XI;Parvimonas;Parvimonas micra	1530	CP031971.1225745.1227274	UUUAAAUAGAGAGUUUGAUCCUGGCUCAGGACGAACGCUGGCGGCGUGCU	Parvimonas micra	Bacteria; Firmicutes; Clostridia; Peptostreptococcales-Tissierellales; Family XI; Parvimonas; Parvimonas micra	Parvimonas micra	Linear	Include	CP031971.1225745.1227274
CP031971.1657990.1659519		Bacteria;Firmicutes;Clostridia;Peptostreptococcales-Tissierellales;Family XI;Parvimonas;Parvimonas micra	1530	CP031971.1657990.1659519	UUUAAAUAGAGAGUUUGAUCCUGGCUCAGGACGAACGCUGGCGGCGUGCU	Parvimonas micra	Bacteria; Firmicutes; Clostridia; Peptostreptococcales-Tissierellales; Family XI; Parvimonas; Parvimonas micra	Parvimonas micra	Linear	Include	CP031971.1657990.1659519
AF542231.1.1414		Bacteria;Firmicutes;Clostridia;Peptostreptococcales-Tissierellales;Family XI;Parvimonas;Parvimonas micra ATCC 33270	1414	AF542231.1.1414	UUAACACAUGCAAGUCGAACGUGAUUUUUGUGGAAAUUCUUUCGGGAAUG	Parvimonas micra ATCC 33270	Bacteria; Firmicutes; Clostridia; Peptostreptococcales-Tissierellales; Family XI; Parvimonas; Parvimonas micra	Parvimonas micra ATCC 33270	Linear	Include	AF542231.1.1414
AY323523.1.1481		Bacteria;Firmicutes;Clostridia;Peptostreptococcales-Tissierellales;Family XI;Parvimonas;Parvimonas micra ATCC 33270	1481	AY323523.1.1481	GACGAACGCUGGCGGCGUGCUUAACACAUGCAAGUCGAACGUGAUUUUUG	Parvimonas micra ATCC 33270	Bacteria; Firmicutes; Clostridia; Peptostreptococcales-Tissierellales; Family XI; Parvimonas; Parvimonas micra	Parvimonas micra ATCC 33270	Linear	Include	AY323523.1.1481
JN713201.1.1516		Bacteria;Firmicutes;Clostridia;Peptostreptococcales-Tissierellales;Family XI;Parvimonas;Parvimonas canine oral taxon 035	1516	JN713201.1.1516	GAGUUUGAUCCUGGCUCAGGACGAACGCUGGCGGCGUGCUUAACACAUGC	Parvimonas canine oral taxon 035	Bacteria; Firmicutes; Clostridia; Peptostreptococcales-Tissierellales; Family XI; Parvimonas; Parvimonas canine-oral	Parvimonas canine oral taxon 035	Linear	Include	JN713201.1.1516
JN713200.1.1516		Bacteria;Firmicutes;Clostridia;Peptostreptococcales-Tissierellales;Family XI;Parvimonas;Parvimonas canine oral taxon 035	1516	JN713200.1.1516	GAGUUUGAUCCUGGCUCAGGACGAACGCUGGCGGCGUGCUUAACACAUGC	Parvimonas canine oral taxon 035	Bacteria; Firmicutes; Clostridia; Peptostreptococcales-Tissierellales; Family XI; Parvimonas; Parvimonas canine-oral	Parvimonas canine oral taxon 035	Linear	Include	JN713200.1.1516
LSDF01000011.85.1597		Bacteria;Firmicutes;Clostridia;Peptostreptococcales-Tissierellales;Family XI;Parvimonas;Parvimonas KA00067	1513	LSDF01000011.85.1597	AGAGUUUGAUCCUGGCUCAGGACGAACGCUGGCGGCGUGCUUAACACAUG	Parvimonas KA00067	Bacteria; Firmicutes; Clostridia; Peptostreptococcales-Tissierellales; Family XI; Parvimonas; Parvimonas KA00067	Parvimonas KA00067	Linear	Include	LSDF01000011.85.1597
AF542228.1.1396		Bacteria;Firmicutes;Clostridia;Peptostreptococcales-Tissierellales;Family XI;Peptoniphilus;Peptoniphilus asaccharolyticus	1396	AF542228.1.1396	UGCAAGUCGAGCGAUGAAAAUCAAACAGAACCCUUCGGGGNGAAGUUUGG	Peptoniphilus asaccharolyticus	Bacteria; Firmicutes; Clostridia; Peptostreptococcales-Tissierellales; Family XI; Peptoniphilus; Peptoniphilus asaccharolyticus	Peptoniphilus asaccharolyticus	Linear	Include	AF542228.1.1396
DQ986463.1.1394		Bacteria;Firmicutes;Clostridia;Peptostreptococcales-Tissierellales;Family XI;Peptoniphilus;Peptoniphilus asaccharolyticus	1394	DQ986463.1.1394	CCCUUCGGGGUGAAGAUGAAAUGGAUUAGCGGCGGACGGGUGAGUAACAC	Peptoniphilus asaccharolyticus	Bacteria; Firmicutes; Clostridia; Peptostreptococcales-Tissierellales; Family XI; Peptoniphilus; Peptoniphilus asaccharolyticus	Peptoniphilus asaccharolyticus	Linear	Include	DQ986463.1.1394
AB640690.1.1490		Bacteria;Firmicutes;Clostridia;Peptostreptococcales-Tissierellales;Family XI;Peptoniphilus;Peptoniphilus asaccharolyticus	1490	AB640690.1.1490	AGAGUUUGAUCCUGGCUCAGGACGAACGCUGGCGGCGCGCCUAACACAUG	Peptoniphilus asaccharolyticus	Bacteria; Firmicutes; Clostridia; Peptostreptococcales-Tissierellales; Family XI; Peptoniphilus; Peptoniphilus asaccharolyticus	Peptoniphilus asaccharolyticus	Linear	Include	AB640690.1.1490
D14145.1.1384		Bacteria;Firmicutes;Clostridia;Peptostreptococcales-Tissierellales;Family XI;Peptoniphilus;Peptoniphilus asaccharolyticus	1384	D14145.1.1384	AGAGUUUGAUCCUGGCUCAGGACGAACGCUGGCGGCGCGCUUAACACAUG	Peptoniphilus asaccharolyticus	Bacteria; Firmicutes; Clostridia; Peptostreptococcales-Tissierellales; Family XI; Peptoniphilus; Peptoniphilus asaccharolyticus	Peptoniphilus asaccharolyticus	Linear	Include	D14145.1.1384
KR911910.1.1341		Bacteria;Firmicutes;Clostridia;Peptostreptococcales-Tissierellales;Family XI;Peptoniphilus;Peptoniphilus catoniae	1341	KR911910.1.1341	GGGAUAGCCUCGGGAAACCGUGAUUAAUACCCAAUAACAUCCCUUUUUCA	Peptoniphilus catoniae	Bacteria; Firmicutes; Clostridia; Peptostreptococcales-Tissierellales; Family XI; Peptoniphilus; Peptoniphilus catoniae	Peptoniphilus catoniae	Linear	Include	KR911910.1.1341
GU938836.1.1465		Bacteria;Firmicutes;Clostridia;Peptostreptococcales-Tissierellales;Family XI;Peptoniphilus;Peptoniphilus coxii	1465	GU938836.1.1465	CUCAGGACGAACGCUGGCGGCGCGCCUAACACAUGCAGUCGAGCGAUGAA	Peptoniphilus coxii	Bacteria; Firmicutes; Clostridia; Peptostreptococcales-Tissierellales; Family XI; Peptoniphilus; Peptoniphilus coxii	Peptoniphilus coxii	Linear	Include	GU938836.1.1465
EU526290.1.1405		Bacteria;Firmicutes;Clostridia;Peptostreptococcales-Tissierellales;Family XI;Peptoniphilus;Peptoniphilus duerdenii	1405	EU526290.1.1405	GUCGAGCGAUGAAAUUUCGACAGAUCCCUUCGGGGUGAAGAUGAAAUGGA	Peptoniphilus duerdenii	Bacteria; Firmicutes; Clostridia; Peptostreptococcales-Tissierellales; Family XI; Peptoniphilus; Peptoniphilus duerdenii	Peptoniphilus duerdenii	Linear	Include	EU526290.1.1405
AEEH01000006.40.1343		Bacteria;Firmicutes;Clostridia;Peptostreptococcales-Tissierellales;Family XI;Peptoniphilus;Peptoniphilus duerdenii ATCC BAA-1640	1304	AEEH01000006.40.1343	UAGUCAAAGAAAUUCGGUCAAAGAUGGACUCGCGGCUGAUUAGCUAGUUG	Peptoniphilus duerdenii ATCC BAA-1640	Bacteria; Firmicutes; Clostridia; Peptostreptococcales-Tissierellales; Family XI; Peptoniphilus; Peptoniphilus duerdenii	Peptoniphilus duerdenii ATCC BAA-1640	Linear	Include	AEEH01000006.40.1343
DQ911241.1.1404		Bacteria;Firmicutes;Clostridia;Peptostreptococcales-Tissierellales;Family XI;Peptoniphilus;Peptoniphilus gorbachii	1404	DQ911241.1.1404	CACAUGCAAGUCGAGCGAUGAAAUUUUAACAGAUCCCUUCGGGGUGAAGA	Peptoniphilus gorbachii	Bacteria; Firmicutes; Clostridia; Peptostreptococcales-Tissierellales; Family XI; Peptoniphilus; Peptoniphilus gorbachii	Peptoniphilus gorbachii	Linear	Include	DQ911241.1.1404
MJIH01000001.945367.946901		Bacteria;Firmicutes;Clostridia;Peptostreptococcales-Tissierellales;Family XI;Peptoniphilus;Peptoniphilus grossensis	1535	MJIH01000001.945367.946901	UUUUAAUUGAGAGUUUGAUCCUGGCUCAGGACGAACGCUGGCGGCGCGCU	Peptoniphilus grossensis	Bacteria; Firmicutes; Clostridia; Peptostreptococcales-Tissierellales; Family XI; Peptoniphilus; Peptoniphilus grossensis	Peptoniphilus grossensis	Linear	Include	MJIH01000001.945367.946901
JN837491.1.1482		Bacteria;Firmicutes;Clostridia;Peptostreptococcales-Tissierellales;Family XI;Peptoniphilus;Peptoniphilus grossensis ph5	1482	JN837491.1.1482	UAUCCUGGCUCAGGACGAACGCUGGCGGCGCGCUUAACACAUGCAAGUCG	Peptoniphilus grossensis ph5	Bacteria; Firmicutes; Clostridia; Peptostreptococcales-Tissierellales; Family XI; Peptoniphilus; Peptoniphilus grossensis	Peptoniphilus grossensis ph5	Linear	Include	JN837491.1.1482
Y07839.1.1476		Bacteria;Firmicutes;Clostridia;Peptostreptococcales-Tissierellales;Family XI;Peptoniphilus;Peptoniphilus harei	1476	Y07839.1.1476	GACGAACGCUGGCGGCGCGCUUAACACAUGCAAGUCGAGCGAUGAAAUCU	Peptoniphilus harei	Bacteria; Firmicutes; Clostridia; Peptostreptococcales-Tissierellales; Family XI; Peptoniphilus; Peptoniphilus harei	Peptoniphilus harei	Linear	Include	Y07839.1.1476
GU993268.1.1287		Bacteria;Firmicutes;Clostridia;Peptostreptococcales-Tissierellales;Family XI;Peptoniphilus;Peptoniphilus indolicus	1287	GU993268.1.1287	GCGGCGGACGGGUGAGUAACACGUGAGUAACCUGCCUUUGACACGGGGAU	Peptoniphilus indolicus	Bacteria; Firmicutes; Clostridia; Peptostreptococcales-Tissierellales; Family XI; Peptoniphilus; Peptoniphilus indolicus	Peptoniphilus indolicus	Linear	Include	GU993268.1.1287
AY153430.1.1299		Bacteria;Firmicutes;Clostridia;Peptostreptococcales-Tissierellales;Family XI;Peptoniphilus;Peptoniphilus indolicus	1299	AY153430.1.1299	UGCAAGUCGAGCGAUGAAGACAUAACCGACGCCUUCGGGAAGAAGUUGAG	Peptoniphilus indolicus	Bacteria; Firmicutes; Clostridia; Peptostreptococcales-Tissierellales; Family XI; Peptoniphilus; Peptoniphilus indolicus	Peptoniphilus indolicus	Linear	Include	AY153430.1.1299
AY153431.1.1423		Bacteria;Firmicutes;Clostridia;Peptostreptococcales-Tissierellales;Family XI;Peptoniphilus;Peptoniphilus indolicus	1423	AY153431.1.1423	CGCGCCUAACACAUGCAAGUCGAGCGAUGAAGACAUAACCGACACCUUCG	Peptoniphilus indolicus	Bacteria; Firmicutes; Clostridia; Peptostreptococcales-Tissierellales; Family XI; Peptoniphilus; Peptoniphilus indolicus	Peptoniphilus indolicus	Linear	Include	AY153431.1.1423
D14147.1.1372		Bacteria;Firmicutes;Clostridia;Peptostreptococcales-Tissierellales;Family XI;Peptoniphilus;Peptoniphilus indolicus	1372	D14147.1.1372	AGAGUUUGAUCCUGGCUCAGGACGAACGCUGGCGGCGCGCUUAACACAUG	Peptoniphilus indolicus	Bacteria; Firmicutes; Clostridia; Peptostreptococcales-Tissierellales; Family XI; Peptoniphilus; Peptoniphilus indolicus	Peptoniphilus indolicus	Linear	Include	D14147.1.1372
AGBB01000258.24.1341		Bacteria;Firmicutes;Clostridia;Peptostreptococcales-Tissierellales;Family XI;Peptoniphilus;Peptoniphilus indolicus ATCC 29427	1318	AGBB01000258.24.1341	CACAUGUCAUAACGAUCAAAGUGAAUUAGCGGUCAAAGAUGGACUCGCGU	Peptoniphilus indolicus ATCC 29427	Bacteria; Firmicutes; Clostridia; Peptostreptococcales-Tissierellales; Family XI; Peptoniphilus; Peptoniphilus indolicus	Peptoniphilus indolicus ATCC 29427	Linear	Include	AGBB01000258.24.1341
Y07840.1.1480		Bacteria;Firmicutes;Clostridia;Peptostreptococcales-Tissierellales;Family XI;Peptoniphilus;Peptoniphilus ivorii	1480	Y07840.1.1480	GACGAACGCUGGCGGCGCGCCUAACACAUGCAAGUCGAGCGAUGAACCUC	Peptoniphilus ivorii	Bacteria; Firmicutes; Clostridia; Peptostreptococcales-Tissierellales; Family XI; Peptoniphilus; Peptoniphilus ivorii	Peptoniphilus ivorii	Linear	Include	Y07840.1.1480
EU526291.1.1420		Bacteria;Firmicutes;Clostridia;Peptostreptococcales-Tissierellales;Family XI;Peptoniphilus;Peptoniphilus koenoeneniae	1420	EU526291.1.1420	UGCAAGUCGAGCGAUGAAAUUUUAACAGAUCCUUUCGGGGAGAAGAUAAG	Peptoniphilus koenoeneniae	Bacteria; Firmicutes; Clostridia; Peptostreptococcales-Tissierellales; Family XI; Peptoniphilus; Peptoniphilus koenoeneniae	Peptoniphilus koenoeneniae	Linear	Include	EU526291.1.1420
AF542230.1.1406		Bacteria;Firmicutes;Clostridia;Peptostreptococcales-Tissierellales;Family XI;Peptoniphilus;Peptoniphilus lacrimalis	1406	AF542230.1.1406	UGCAAGUCGAGCGAUGAAAUCUUAACAGAACCCUUCGGGGUGAAGAUAAG	Peptoniphilus lacrimalis	Bacteria; Firmicutes; Clostridia; Peptostreptococcales-Tissierellales; Family XI; Peptoniphilus; Peptoniphilus lacrimalis	Peptoniphilus lacrimalis	Linear	Include	AF542230.1.1406
D14141.1.1373		Bacteria;Firmicutes;Clostridia;Peptostreptococcales-Tissierellales;Family XI;Peptoniphilus;Peptoniphilus lacrimalis	1373	D14141.1.1373	AGAGUUUGAUCCUGGCUCAGGACGAACGCUGGCGGCGCGCUUAACACAUG	Peptoniphilus lacrimalis	Bacteria; Firmicutes; Clostridia; Peptostreptococcales-Tissierellales; Family XI; Peptoniphilus; Peptoniphilus lacrimalis	Peptoniphilus lacrimalis	Linear	Include	D14141.1.1373
ARKX01000002.39.1419		Bacteria;Firmicutes;Clostridia;Peptostreptococcales-Tissierellales;Family XI;Peptoniphilus;Peptoniphilus lacrimalis DSM 7455	1381	ARKX01000002.39.1419	ACGUGAGUAACCUGCCUUUUACACAGGGAUAGCCUCGGGAAACCGGGAUU	Peptoniphilus lacrimalis DSM 7455	Bacteria; Firmicutes; Clostridia; Peptostreptococcales-Tissierellales; Family XI; Peptoniphilus; Peptoniphilus lacrimalis	Peptoniphilus lacrimalis DSM 7455	Linear	Include	ARKX01000002.39.1419
GU440754.1.1451		Bacteria;Firmicutes;Clostridia;Peptostreptococcales-Tissierellales;Family XI;Peptoniphilus;Peptoniphilus methioninivorax	1451	GU440754.1.1451	UGCAAGUCGAGCGAUGAAGCUUAAAAGAUUUCUUCGGAAUGAAAUUAAGU	Peptoniphilus methioninivorax	Bacteria; Firmicutes; Clostridia; Peptostreptococcales-Tissierellales; Family XI; Peptoniphilus; Peptoniphilus methioninivorax	Peptoniphilus methioninivorax	Linear	Include	GU440754.1.1451
CAHB01000032.96.1603		Bacteria;Firmicutes;Clostridia;Peptostreptococcales-Tissierellales;Family XI;Peptoniphilus;Peptoniphilus obesi ph1	1508	CAHB01000032.96.1603	AGAGUUUGAUCCUGGCUCAGGACGAACGCUGGCGGCGUGCCUAACACAUG	Peptoniphilus obesi ph1	Bacteria; Firmicutes; Clostridia; Peptostreptococcales-Tissierellales; Family XI; Peptoniphilus; Peptoniphilus obesi	Peptoniphilus obesi ph1	Linear	Include	CAHB01000032.96.1603
DQ911242.1.1392		Bacteria;Firmicutes;Clostridia;Peptostreptococcales-Tissierellales;Family XI;Peptoniphilus;Peptoniphilus olsenii	1392	DQ911242.1.1392	UGCAAGUCGAGCGAUGAAGCUUUAACAGAUUCCUUCGGGAUGAAGAUAAA	Peptoniphilus olsenii	Bacteria; Firmicutes; Clostridia; Peptostreptococcales-Tissierellales; Family XI; Peptoniphilus; Peptoniphilus olsenii	Peptoniphilus olsenii	Linear	Include	DQ911242.1.1392
CAEL01000039.53.1556		Bacteria;Firmicutes;Clostridia;Peptostreptococcales-Tissierellales;Family XI;Peptoniphilus;Peptoniphilus senegalensis JC140	1504	CAEL01000039.53.1556	AGAGUUUGAUCCUGGCUCAGGACGAACGCUGGCGGCGCGCUUAACACAUG	Peptoniphilus senegalensis JC140	Bacteria; Firmicutes; Clostridia; Peptostreptococcales-Tissierellales; Family XI; Peptoniphilus; Peptoniphilus senegalensis	Peptoniphilus senegalensis JC140	Linear	Include	CAEL01000039.53.1556
EU011745.1.1430		Bacteria;Firmicutes;Clostridia;Peptostreptococcales-Tissierellales;Family XI;Peptoniphilus;Peptoniphilus BG3	1430	EU011745.1.1430	ACANGCCAGCGACGGCACCACACUGCAGUCGAGCGAUGAAGACAUAACAG	Peptoniphilus BG3	Bacteria; Firmicutes; Clostridia; Peptostreptococcales-Tissierellales; Family XI; Peptoniphilus; Peptoniphilus BG3	Peptoniphilus BG3	Linear	Include	EU011745.1.1430
EU011746.1.1432		Bacteria;Firmicutes;Clostridia;Peptostreptococcales-Tissierellales;Family XI;Peptoniphilus;Peptoniphilus BG4	1432	EU011746.1.1432	UUGGGACGUGAGGUCCUAAAUACAGUCGAGCGAUGAAGAAUAACAGACAC	Peptoniphilus BG4	Bacteria; Firmicutes; Clostridia; Peptostreptococcales-Tissierellales; Family XI; Peptoniphilus; Peptoniphilus BG4	Peptoniphilus BG4	Linear	Include	EU011746.1.1432
JN809769.1.1265		Bacteria;Firmicutes;Clostridia;Peptostreptococcales-Tissierellales;Family XI;Peptoniphilus;Peptoniphilus BV3AC2	1265	JN809769.1.1265	ACGAACGCUGGCGGCGCGCUUAACACAUGCAAGUCGAGCGAUGAAAUUUC	Peptoniphilus BV3AC2	Bacteria; Firmicutes; Clostridia; Peptostreptococcales-Tissierellales; Family XI; Peptoniphilus; Peptoniphilus BV3AC2	Peptoniphilus BV3AC2	Linear	Include	JN809769.1.1265
FNWF01000003.449550.451054		Bacteria;Firmicutes;Clostridia;Peptostreptococcales-Tissierellales;Family XI;Peptoniphilus;Peptoniphilus EL1	1505	FNWF01000003.449550.451054	AGAGUUUGAUCCUGGCUCAGGACGAACGCUGGCGGCGCGCUUAACACAUG	Peptoniphilus EL1	Bacteria; Firmicutes; Clostridia; Peptostreptococcales-Tissierellales; Family XI; Peptoniphilus; Peptoniphilus EL1	Peptoniphilus EL1	Linear	Include	FNWF01000003.449550.451054
AM176517.1.1414		Bacteria;Firmicutes;Clostridia;Peptostreptococcales-Tissierellales;Family XI;Peptoniphilus;Peptoniphilus gpac007	1414	AM176517.1.1414	AUGCAAGUCGAGCGAUGAACAUUGAAUGWUCCCUUCGGGGUGAUUUCGAU	Peptoniphilus gpac007	Bacteria; Firmicutes; Clostridia; Peptostreptococcales-Tissierellales; Family XI; Peptoniphilus; Peptoniphilus gpac007	Peptoniphilus gpac007	Linear	Include	AM176517.1.1414
AM176520.1.1444		Bacteria;Firmicutes;Clostridia;Peptostreptococcales-Tissierellales;Family XI;Peptoniphilus;Peptoniphilus gpac018B	1444	AM176520.1.1444	GACGAACGCUGGCGGCGCGCUUACACAUGCAAGUCGAGCGAUGAAAUUUU	Peptoniphilus gpac018B	Bacteria; Firmicutes; Clostridia; Peptostreptococcales-Tissierellales; Family XI; Peptoniphilus; Peptoniphilus gpac018B	Peptoniphilus gpac018B	Linear	Include	AM176520.1.1444
LM997412.307188.308706		Bacteria;Firmicutes;Clostridia;Peptostreptococcales-Tissierellales;Family XI;Peptoniphilus;Peptoniphilus ING2-D1G	1519	LM997412.307188.308706	AGAGUUUGAUCCUGGCUCAGGACGAACGCUGGCGGCGUGCCUAACACAUG	Peptoniphilus ING2-D1G	Bacteria; Firmicutes; Clostridia; Peptostreptococcales-Tissierellales; Family XI; Peptoniphilus; Peptoniphilus ING2-D1G	Peptoniphilus ING2-D1G	Linear	Include	LM997412.307188.308706
AB538435.1.1485		Bacteria;Firmicutes;Clostridia;Peptostreptococcales-Tissierellales;Family XI;Peptoniphilus;Peptoniphilus JCM 8143	1485	AB538435.1.1485	AGAGUUUGAUCCUGGCUCAGGACGAACGCUGGCGGCGCGCUUAACACAUG	Peptoniphilus JCM 8143	Bacteria; Firmicutes; Clostridia; Peptostreptococcales-Tissierellales; Family XI; Peptoniphilus; Peptoniphilus JCM 8143	Peptoniphilus JCM 8143	Linear	Include	AB538435.1.1485
FMWM01000002.667881.669386		Bacteria;Firmicutes;Clostridia;Peptostreptococcales-Tissierellales;Family XI;Peptoniphilus;Peptoniphilus KHD4	1506	FMWM01000002.667881.669386	AGAGUUUGAUCCUGGCUCAGGACGAACGCUGGCGGCGCGCUUAACACAUG	Peptoniphilus KHD4	Bacteria; Firmicutes; Clostridia; Peptostreptococcales-Tissierellales; Family XI; Peptoniphilus; Peptoniphilus KHD4	Peptoniphilus KHD4	Linear	Include	FMWM01000002.667881.669386
FLQT01000003.189534.191041		Bacteria;Firmicutes;Clostridia;Peptostreptococcales-Tissierellales;Family XI;Peptoniphilus;Peptoniphilus KHD5	1508	FLQT01000003.189534.191041	AGAGUUUGAUCCUGGCUCAGGACGAACGCUGGCGGCGCGCCUAACACAUG	Peptoniphilus KHD5	Bacteria; Firmicutes; Clostridia; Peptostreptococcales-Tissierellales; Family XI; Peptoniphilus; Peptoniphilus KHD5	Peptoniphilus KHD5	Linear	Include	FLQT01000003.189534.191041
FLQT01000003.46.1553		Bacteria;Firmicutes;Clostridia;Peptostreptococcales-Tissierellales;Family XI;Peptoniphilus;Peptoniphilus KHD5	1508	FLQT01000003.46.1553	AGAGUUUGAUCCUGGCUCAGGACGAACGCUGGCGGCGCGCCUAACACAUG	Peptoniphilus KHD5	Bacteria; Firmicutes; Clostridia; Peptostreptococcales-Tissierellales; Family XI; Peptoniphilus; Peptoniphilus KHD5	Peptoniphilus KHD5	Linear	Include	FLQT01000003.46.1553
HM596293.1.1499		Bacteria;Firmicutes;Clostridia;Peptostreptococcales-Tissierellales;Family XI;Peptoniphilus;Peptoniphilus oral taxon 375	1499	HM596293.1.1499	GAGUUUGAUCCUGGCUCAGGACGAACGCUGGCGGCGCGCCUAACACAUGC	Peptoniphilus oral taxon 375	Bacteria; Firmicutes; Clostridia; Peptostreptococcales-Tissierellales; Family XI; Peptoniphilus; Peptoniphilus oral	Peptoniphilus oral taxon 375	Linear	Include	HM596293.1.1499
ADCS01000031.259.1767		Bacteria;Firmicutes;Clostridia;Peptostreptococcales-Tissierellales;Family XI;Peptoniphilus;Peptoniphilus oral taxon 386 str. F0131	1509	ADCS01000031.259.1767	AGAGUUUGAUCCUGGCUCAGGACGAACGCUGGCGGCGCGCCUAACACAUG	Peptoniphilus oral taxon 386 str. F0131	Bacteria; Firmicutes; Clostridia; Peptostreptococcales-Tissierellales; Family XI; Peptoniphilus; Peptoniphilus oral	Peptoniphilus oral taxon 386 str. F0131	Linear	Include	ADCS01000031.259.1767
FCEX01000012.769211.770715		Bacteria;Firmicutes;Clostridia;Peptostreptococcales-Tissierellales;Family XI;Peptoniphilus;Peptoniphilus SIT15	1505	FCEX01000012.769211.770715	AGAGUUUGAUCCUGGCUCAGGACGAACGCUGGCGGCGCGCUUAACACAUG	Peptoniphilus SIT15	Bacteria; Firmicutes; Clostridia; Peptostreptococcales-Tissierellales; Family XI; Peptoniphilus; Peptoniphilus SIT15	Peptoniphilus SIT15	Linear	Include	FCEX01000012.769211.770715
KF705042.1.1484		Bacteria;Firmicutes;Clostridia;Peptostreptococcales-Tissierellales;Family XI;Peptoniphilus;Peptoniphilus stercorisuis	1484	KF705042.1.1484	UCCUGGCUCAGGACGAACGCUGGCGGCGCGCCUAACACAUGCAAGUCGAG	Peptoniphilus stercorisuis	Bacteria; Firmicutes; Clostridia; Peptostreptococcales-Tissierellales; Family XI; Peptoniphilus; Peptoniphilus stercorisuis	Peptoniphilus stercorisuis	Linear	Include	KF705042.1.1484
JN657222.1.1286		Bacteria;Firmicutes;Clostridia;Peptostreptococcales-Tissierellales;Family XI;Peptoniphilus;Peptoniphilus timonensis JC401	1286	JN657222.1.1286	UGCACCAAUGAUCAAAACUCCGGUGGUCUGAGAUGGACUCGCGUCCCAUU	Peptoniphilus timonensis JC401	Bacteria; Firmicutes; Clostridia; Peptostreptococcales-Tissierellales; Family XI; Peptoniphilus; Peptoniphilus timonensis	Peptoniphilus timonensis JC401	Linear	Include	JN657222.1.1286
GU938835.1.1463		Bacteria;Firmicutes;Clostridia;Peptostreptococcales-Tissierellales;Family XI;Peptoniphilus;Peptoniphilus tyrrelliae	1463	GU938835.1.1463	CUCAGGACGAACGCUGGCGGCGCGCUUAACACAUGCAAGUCGAGCGAUGA	Peptoniphilus tyrrelliae	Bacteria; Firmicutes; Clostridia; Peptostreptococcales-Tissierellales; Family XI; Peptoniphilus; Peptoniphilus tyrrelliae	Peptoniphilus tyrrelliae	Linear	Include	GU938835.1.1463
LT598577.1.1491		Bacteria;Firmicutes;Clostridia;Peptostreptococcales-Tissierellales;Family XI;Peptoniphilus;Peptoniphilus urinimassiliensis	1491	LT598577.1.1491	AGAGUUUGAUCCUGGCUCAGGACGAACGCUGGCGGCGCGCCUAACACAUG	Peptoniphilus urinimassiliensis	Bacteria; Firmicutes; Clostridia; Peptostreptococcales-Tissierellales; Family XI; Peptoniphilus; Peptoniphilus urinimassiliensis	Peptoniphilus urinimassiliensis	Linear	Include	LT598577.1.1491
AB626632.1.1530		Bacteria;Firmicutes;Negativicutes;Veillonellales-Selenomonadales;Veillonellaceae;Dialister;Dialister invisus	1530	AB626632.1.1530	AGAGUUUGAUCCUGGCUCAGGACGAACGCUGGCGGCGUGCUUAACACAUG	Dialister invisus	Bacteria; Firmicutes; Negativicutes; Veillonellales-Selenomonadales; Veillonellaceae; Dialister; Dialister invisus	Dialister invisus	Linear	Include	AB626632.1.1530
AY162469.1.1524		Bacteria;Firmicutes;Negativicutes;Veillonellales-Selenomonadales;Veillonellaceae;Dialister;Dialister invisus DSM 15470	1524	AY162469.1.1524	GACGAACGCUGGCGGCGUGCUUAACACAUGCAAGUCGAACGAAAAGACGG	Dialister invisus DSM 15470	Bacteria; Firmicutes; Negativicutes; Veillonellales-Selenomonadales; Veillonellaceae; Dialister; Dialister invisus	Dialister invisus DSM 15470	Linear	Include	AY162469.1.1524
ACIM02000001.564708.566263		Bacteria;Firmicutes;Negativicutes;Veillonellales-Selenomonadales;Veillonellaceae;Dialister;Dialister invisus DSM 15470	1556	ACIM02000001.564708.566263	AGAGUUUGAUCCUGGCUCAGGACGAACGCUGGCGGCGUGCUUAACACAUG	Dialister invisus DSM 15470	Bacteria; Firmicutes; Negativicutes; Veillonellales-Selenomonadales; Veillonellaceae; Dialister; Dialister invisus	Dialister invisus DSM 15470	Linear	Include	ACIM02000001.564708.566263
ACIM02000001.1245177.1246733		Bacteria;Firmicutes;Negativicutes;Veillonellales-Selenomonadales;Veillonellaceae;Dialister;Dialister invisus DSM 15470	1557	ACIM02000001.1245177.1246733	AGAGUUUGAUCCUGGCUCAGGACGAACGCUGGCGGCGUGCUUAACACAUG	Dialister invisus DSM 15470	Bacteria; Firmicutes; Negativicutes; Veillonellales-Selenomonadales; Veillonellaceae; Dialister; Dialister invisus	Dialister invisus DSM 15470	Linear	Include	ACIM02000001.1245177.1246733
ACIM02000001.828416.829972		Bacteria;Firmicutes;Negativicutes;Veillonellales-Selenomonadales;Veillonellaceae;Dialister;Dialister invisus DSM 15470	1557	ACIM02000001.828416.829972	AGAGUUUGAUCCUGGCUCAGGACGAACGCUGGCGGCGUGCUUAACACAUG	Dialister invisus DSM 15470	Bacteria; Firmicutes; Negativicutes; Veillonellales-Selenomonadales; Veillonellaceae; Dialister; Dialister invisus	Dialister invisus DSM 15470	Linear	Include	ACIM02000001.828416.829972
AB626633.1.1528		Bacteria;Firmicutes;Negativicutes;Veillonellales-Selenomonadales;Veillonellaceae;Dialister;Dialister micraerophilus	1528	AB626633.1.1528	AGAGUUUGAUCCUGGCUCAGGACGAACGCUGGCGGCGUGCUUAACACAUG	Dialister micraerophilus	Bacteria; Firmicutes; Negativicutes; Veillonellales-Selenomonadales; Veillonellaceae; Dialister; Dialister micraerophilus	Dialister micraerophilus	Linear	Include	AB626633.1.1528
AF473837.1.1440		Bacteria;Firmicutes;Negativicutes;Veillonellales-Selenomonadales;Veillonellaceae;Dialister;Dialister micraerophilus	1440	AF473837.1.1440	CGAGAGGACAUGAAAAGCUUGCUUUUUAUGAAAUCUAGUGGCAAACGGGU	Dialister micraerophilus	Bacteria; Firmicutes; Negativicutes; Veillonellales-Selenomonadales; Veillonellaceae; Dialister; Dialister micraerophilus	Dialister micraerophilus	Linear	Include	AF473837.1.1440
AFBB01000028.152.1706		Bacteria;Firmicutes;Negativicutes;Veillonellales-Selenomonadales;Veillonellaceae;Dialister;Dialister micraerophilus DSM 19965	1555	AFBB01000028.152.1706	AGAGUUUGAUCCUGGCUCAGGACGAACGCUGGCGGCGUGCUUAACACAUG	Dialister micraerophilus DSM 19965	Bacteria; Firmicutes; Negativicutes; Veillonellales-Selenomonadales; Veillonellaceae; Dialister; Dialister micraerophilus	Dialister micraerophilus DSM 19965	Linear	Include	AFBB01000028.152.1706
X82500.1.1504		Bacteria;Firmicutes;Negativicutes;Veillonellales-Selenomonadales;Veillonellaceae;Dialister;Dialister pneumosintes	1504	X82500.1.1504	CGAACGCUGGCGGCGUGCUUAACACAUGCAAGUCGAACGGAAAGAGAUGA	Dialister pneumosintes	Bacteria; Firmicutes; Negativicutes; Veillonellales-Selenomonadales; Veillonellaceae; Dialister; Dialister pneumosintes	Dialister pneumosintes	Linear	Include	X82500.1.1504
CP017037.645369.646945		Bacteria;Firmicutes;Negativicutes;Veillonellales-Selenomonadales;Veillonellaceae;Dialister;Dialister pneumosintes	1577	CP017037.645369.646945	AUGGAGAGUUUGAUCCUGGCUCAGGACGAACGCUGGCGGCGUGCUUAACA	Dialister pneumosintes	Bacteria; Firmicutes; Negativicutes; Veillonellales-Selenomonadales; Veillonellaceae; Dialister; Dialister pneumosintes	Dialister pneumosintes	Linear	Include	CP017037.645369.646945
CP017037.222184.223760		Bacteria;Firmicutes;Negativicutes;Veillonellales-Selenomonadales;Veillonellaceae;Dialister;Dialister pneumosintes	1577	CP017037.222184.223760	AUGGAGAGUUUGAUCCUGGCUCAGGACGAACGCUGGCGGCGUGCUUAACA	Dialister pneumosintes	Bacteria; Firmicutes; Negativicutes; Veillonellales-Selenomonadales; Veillonellaceae; Dialister; Dialister pneumosintes	Dialister pneumosintes	Linear	Include	CP017037.222184.223760
AB626634.1.1465		Bacteria;Firmicutes;Negativicutes;Veillonellales-Selenomonadales;Veillonellaceae;Dialister;Dialister propionicifaciens	1465	AB626634.1.1465	AGAGUUUGAUCCUGGCUCAGGACGAACGCUGGCGGCGUGCUUAACACAUG	Dialister propionicifaciens	Bacteria; Firmicutes; Negativicutes; Veillonellales-Selenomonadales; Veillonellaceae; Dialister; Dialister propionicifaciens	Dialister propionicifaciens	Linear	Include	AB626634.1.1465
AY850119.1.1396		Bacteria;Firmicutes;Negativicutes;Veillonellales-Selenomonadales;Veillonellaceae;Dialister;Dialister propionicifaciens	1396	AY850119.1.1396	AAAAGACUGCUCUUUUCGAUCCAGUGGCAAACGGGUGAGUAACACGUAAA	Dialister propionicifaciens	Bacteria; Firmicutes; Negativicutes; Veillonellales-Selenomonadales; Veillonellaceae; Dialister; Dialister propionicifaciens	Dialister propionicifaciens	Linear	Include	AY850119.1.1396
LT996885.1599710.1601256		Bacteria;Firmicutes;Negativicutes;Veillonellales-Selenomonadales;Veillonellaceae;Dialister;Dialister Marseille-P5638	1547	LT996885.1599710.1601256	AGAGUUUGAUCCUGGCUCAGGACGAACGCUGGCGGCGUGCUUAACACAUG	Dialister Marseille-P5638	Bacteria; Firmicutes; Negativicutes; Veillonellales-Selenomonadales; Veillonellaceae; Dialister; Dialister Marseille	Dialister Marseille-P5638	Linear	Include	LT996885.1599710.1601256
LT996885.2293893.2295439		Bacteria;Firmicutes;Negativicutes;Veillonellales-Selenomonadales;Veillonellaceae;Dialister;Dialister Marseille-P5638	1547	LT996885.2293893.2295439	AGAGUUUGAUCCUGGCUCAGGACGAACGCUGGCGGCGUGCUUAACACAUG	Dialister Marseille-P5638	Bacteria; Firmicutes; Negativicutes; Veillonellales-Selenomonadales; Veillonellaceae; Dialister; Dialister Marseille	Dialister Marseille-P5638	Linear	Include	LT996885.2293893.2295439
LT996885.765198.766744		Bacteria;Firmicutes;Negativicutes;Veillonellales-Selenomonadales;Veillonellaceae;Dialister;Dialister Marseille-P5638	1547	LT996885.765198.766744	AGAGUUUGAUCCUGGCUCAGGACGAACGCUGGCGGCGUGCUUAACACAUG	Dialister Marseille-P5638	Bacteria; Firmicutes; Negativicutes; Veillonellales-Selenomonadales; Veillonellaceae; Dialister; Dialister Marseille	Dialister Marseille-P5638	Linear	Include	LT996885.765198.766744
MH400698.1.1538		Bacteria;Firmicutes;Negativicutes;Veillonellales-Selenomonadales;Veillonellaceae;Dialister;Dialister mt163	1538	MH400698.1.1538	UGGCUCAGGACGAACGCUGGCGGCGUGCUUAACACAUGCAAGUCGAACGA	Dialister mt163	Bacteria; Firmicutes; Negativicutes; Veillonellales-Selenomonadales; Veillonellaceae; Dialister; Dialister mt163	Dialister mt163	Linear	Include	MH400698.1.1538
AF287786.1.1532		Bacteria;Firmicutes;Negativicutes;Veillonellales-Selenomonadales;Veillonellaceae;Dialister;Dialister oral clone BS016	1532	AF287786.1.1532	AGGAGAGUUUGAUCCUGGCUCAGGACGAACGCUGGCAGCGUGCUUAACAC	Dialister oral clone BS016	Bacteria; Firmicutes; Negativicutes; Veillonellales-Selenomonadales; Veillonellaceae; Dialister; Dialister oral	Dialister oral clone BS016	Linear	Include	AF287786.1.1532
AY134907.1.1554		Bacteria;Firmicutes;Negativicutes;Veillonellales-Selenomonadales;Veillonellaceae;Dialister;Dialister oral clone FY011	1554	AY134907.1.1554	GAGUUUGAUUCUGGCUCAGGACGAACGCUGGCGGCGUGCUUAACACAUGC	Dialister oral clone FY011	Bacteria; Firmicutes; Negativicutes; Veillonellales-Selenomonadales; Veillonellaceae; Dialister; Dialister oral	Dialister oral clone FY011	Linear	Include	AY134907.1.1554
AB370249.1.1521		Bacteria;Firmicutes;Negativicutes;Veillonellales-Selenomonadales;Veillonellaceae;Dialister;Dialister succinatiphilus	1521	AB370249.1.1521	GACGAACGCUGGCGGCGUGCUUAACACAUGCAAGUCGAACGAGAGGACAA	Dialister succinatiphilus	Bacteria; Firmicutes; Negativicutes; Veillonellales-Selenomonadales; Veillonellaceae; Dialister; Dialister succinatiphilus	Dialister succinatiphilus	Linear	Include	AB370249.1.1521
EF053126.1.1545		Bacteria;Firmicutes;Negativicutes;Veillonellales-Selenomonadales;Veillonellaceae;Megasphaera;bacterium LB01	1545	EF053126.1.1545	CACGGAUCCAGAGUUUGAUCAUGGCUCAGGACGAACGCUGGCGGCGUGCU	bacterium LB01	Bacteria; Firmicutes; Negativicutes; Veillonellales-Selenomonadales; Veillonellaceae; Megasphaera; Bacterium LB01	bacterium LB01	Linear	Include	EF053126.1.1545
JQ607929.1.1445		Bacteria;Firmicutes;Negativicutes;Veillonellales-Selenomonadales;Veillonellaceae;Megasphaera;bacterium NLAE-zl-C201	1445	JQ607929.1.1445	AGUCGAACGAGAAGAGAUGAGAAGCUUGCUUCUUAUUGAUUCGAGUGGCA	bacterium NLAE-zl-C201	Bacteria; Firmicutes; Negativicutes; Veillonellales-Selenomonadales; Veillonellaceae; Megasphaera; Bacterium NLAE-zl-C201	bacterium NLAE-zl-C201	Linear	Include	JQ607929.1.1445
JQ608070.1.1452		Bacteria;Firmicutes;Negativicutes;Veillonellales-Selenomonadales;Veillonellaceae;Megasphaera;bacterium NLAE-zl-C359	1452	JQ608070.1.1452	AUGGGCGNCUACCAUGCAGUCGAACGAGAAGAGAUGAGAAGCUUGCUUCU	bacterium NLAE-zl-C359	Bacteria; Firmicutes; Negativicutes; Veillonellales-Selenomonadales; Veillonellaceae; Megasphaera; Bacterium NLAE-zl-C359	bacterium NLAE-zl-C359	Linear	Include	JQ608070.1.1452
GU366015.1.1554		Bacteria;Firmicutes;Negativicutes;Veillonellales-Selenomonadales;Veillonellaceae;Megasphaera;Lactobacillus AB032	1554	GU366015.1.1554	AGAGUUUGAUCAUGGCUCAGGACGAACGCUGGCGGCGUGCUUAACACAUG	Lactobacillus AB032	Bacteria; Firmicutes; Negativicutes; Veillonellales-Selenomonadales; Veillonellaceae; Megasphaera; Lactobacillus AB032	Lactobacillus AB032	Linear	Include	GU366015.1.1554
L37040.1.1377		Bacteria;Firmicutes;Negativicutes;Veillonellales-Selenomonadales;Veillonellaceae;Megasphaera;Megasphaera cerevisiae	1377	L37040.1.1377	AGUGGCAAACGGGUGAGUAACGCGUAAACAACCUGCCCUCCAGAUGGGGA	Megasphaera cerevisiae	Bacteria; Firmicutes; Negativicutes; Veillonellales-Selenomonadales; Veillonellaceae; Megasphaera; Megasphaera cerevisiae	Megasphaera cerevisiae	Linear	Include	L37040.1.1377
U95029.1.1425		Bacteria;Firmicutes;Negativicutes;Veillonellales-Selenomonadales;Veillonellaceae;Megasphaera;Megasphaera elsdenii	1425	U95029.1.1425	GAUUAGAGUUUGAUCCUGGCUCAGGACGAACGCUGGCGGCGUGCUUAACA	Megasphaera elsdenii	Bacteria; Firmicutes; Negativicutes; Veillonellales-Selenomonadales; Veillonellaceae; Megasphaera; Megasphaera elsdenii	Megasphaera elsdenii	Linear	Include	U95029.1.1425
U95027.1.1426		Bacteria;Firmicutes;Negativicutes;Veillonellales-Selenomonadales;Veillonellaceae;Megasphaera;Megasphaera elsdenii	1426	U95027.1.1426	GAUUAGAGUUUGAUCCUGGCUCAGGACGAACGCUGGCGGCGUGCUUAACA	Megasphaera elsdenii	Bacteria; Firmicutes; Negativicutes; Veillonellales-Selenomonadales; Veillonellaceae; Megasphaera; Megasphaera elsdenii	Megasphaera elsdenii	Linear	Include	U95027.1.1426
KT006903.1.1475		Bacteria;Firmicutes;Negativicutes;Veillonellales-Selenomonadales;Veillonellaceae;Megasphaera;Megasphaera elsdenii	1475	KT006903.1.1475	CUGGCGGCGUGCUUAACACAUGCAAGUCGAACGAGAAGAGAUGAGAAGCU	Megasphaera elsdenii	Bacteria; Firmicutes; Negativicutes; Veillonellales-Selenomonadales; Veillonellaceae; Megasphaera; Megasphaera elsdenii	Megasphaera elsdenii	Linear	Include	KT006903.1.1475
AY038996.1.1530		Bacteria;Firmicutes;Negativicutes;Veillonellales-Selenomonadales;Veillonellaceae;Megasphaera;Megasphaera elsdenii	1530	AY038996.1.1530	AGAGUUUGAUCCUGGCUCAGGACGAACGCUGGCGGCGUGCUUAACACAUG	Megasphaera elsdenii	Bacteria; Firmicutes; Negativicutes; Veillonellales-Selenomonadales; Veillonellaceae; Megasphaera; Megasphaera elsdenii	Megasphaera elsdenii	Linear	Include	AY038996.1.1530
KX130893.1.1225		Bacteria;Firmicutes;Negativicutes;Veillonellales-Selenomonadales;Veillonellaceae;Megasphaera;Megasphaera elsdenii	1225	KX130893.1.1225	GGGCGCGUGCUUACCAUGCAGUCGAACGAGAAGAGAUGAGAAGCUUGCUU	Megasphaera elsdenii	Bacteria; Firmicutes; Negativicutes; Veillonellales-Selenomonadales; Veillonellaceae; Megasphaera; Megasphaera elsdenii	Megasphaera elsdenii	Linear	Include	KX130893.1.1225
KX130890.1.1202		Bacteria;Firmicutes;Negativicutes;Veillonellales-Selenomonadales;Veillonellaceae;Megasphaera;Megasphaera elsdenii	1202	KX130890.1.1202	GGGCGCGUGCUUACCAUGCAGUCGAACGAGAAGAGAUGAGAAGCUUGCUU	Megasphaera elsdenii	Bacteria; Firmicutes; Negativicutes; Veillonellales-Selenomonadales; Veillonellaceae; Megasphaera; Megasphaera elsdenii	Megasphaera elsdenii	Linear	Include	KX130890.1.1202
KX130891.1.1243		Bacteria;Firmicutes;Negativicutes;Veillonellales-Selenomonadales;Veillonellaceae;Megasphaera;Megasphaera elsdenii	1243	KX130891.1.1243	AAUGCGGGUGCUUACCAUGCAGUCGAACGAGAAGAGAUGAGAAGCUUGCU	Megasphaera elsdenii	Bacteria; Firmicutes; Negativicutes; Veillonellales-Selenomonadales; Veillonellaceae; Megasphaera; Megasphaera elsdenii	Megasphaera elsdenii	Linear	Include	KX130891.1.1243
CP027569.311682.313246		Bacteria;Firmicutes;Negativicutes;Veillonellales-Selenomonadales;Veillonellaceae;Megasphaera;Megasphaera elsdenii	1565	CP027569.311682.313246	AUGGAGAGUUUGAUCCUGGCUCAGGACGAACGCUGGCGGCGUGCUUAACA	Megasphaera elsdenii	Bacteria; Firmicutes; Negativicutes; Veillonellales-Selenomonadales; Veillonellaceae; Megasphaera; Megasphaera elsdenii	Megasphaera elsdenii	Linear	Include	CP027569.311682.313246
CP027569.666697.668260		Bacteria;Firmicutes;Negativicutes;Veillonellales-Selenomonadales;Veillonellaceae;Megasphaera;Megasphaera elsdenii	1564	CP027569.666697.668260	AUGGAGAGUUUGAUCCUGGCUCAGGACGAACGCUGGCGGCGUGCUUAACA	Megasphaera elsdenii	Bacteria; Firmicutes; Negativicutes; Veillonellales-Selenomonadales; Veillonellaceae; Megasphaera; Megasphaera elsdenii	Megasphaera elsdenii	Linear	Include	CP027569.666697.668260
CP027569.935532.937095		Bacteria;Firmicutes;Negativicutes;Veillonellales-Selenomonadales;Veillonellaceae;Megasphaera;Megasphaera elsdenii	1564	CP027569.935532.937095	AUGGAGAGUUUGAUCCUGGCUCAGGACGAACGCUGGCGGCGUGCUUAACA	Megasphaera elsdenii	Bacteria; Firmicutes; Negativicutes; Veillonellales-Selenomonadales; Veillonellaceae; Megasphaera; Megasphaera elsdenii	Megasphaera elsdenii	Linear	Include	CP027569.935532.937095
CP027569.1140757.1142321		Bacteria;Firmicutes;Negativicutes;Veillonellales-Selenomonadales;Veillonellaceae;Megasphaera;Megasphaera elsdenii	1565	CP027569.1140757.1142321	AUGGAGAGUUUGAUCCUGGCUCAGGACGAACGCUGGCGGCGUGCUUAACA	Megasphaera elsdenii	Bacteria; Firmicutes; Negativicutes; Veillonellales-Selenomonadales; Veillonellaceae; Megasphaera; Megasphaera elsdenii	Megasphaera elsdenii	Linear	Include	CP027569.1140757.1142321
CP009240.2437550.2439118		Bacteria;Firmicutes;Negativicutes;Veillonellales-Selenomonadales;Veillonellaceae;Megasphaera;Megasphaera elsdenii 14-14	1569	CP009240.2437550.2439118	AUGGAGAGUUUGAUCCUGGCUCAGGACGAACGCUGGCGGCGUGCUUAACA	Megasphaera elsdenii 14-14	Bacteria; Firmicutes; Negativicutes; Veillonellales-Selenomonadales; Veillonellaceae; Megasphaera; Megasphaera elsdenii	Megasphaera elsdenii 14-14	Linear	Include	CP009240.2437550.2439118
CP009240.1063474.1065042		Bacteria;Firmicutes;Negativicutes;Veillonellales-Selenomonadales;Veillonellaceae;Megasphaera;Megasphaera elsdenii 14-14	1569	CP009240.1063474.1065042	AUGGAGAGUUUGAUCCUGGCUCAGGACGAACGCUGGCGGCGUGCUUAACA	Megasphaera elsdenii 14-14	Bacteria; Firmicutes; Negativicutes; Veillonellales-Selenomonadales; Veillonellaceae; Megasphaera; Megasphaera elsdenii	Megasphaera elsdenii 14-14	Linear	Include	CP009240.1063474.1065042
CP009240.740381.741949		Bacteria;Firmicutes;Negativicutes;Veillonellales-Selenomonadales;Veillonellaceae;Megasphaera;Megasphaera elsdenii 14-14	1569	CP009240.740381.741949	AUGGAGAGUUUGAUCCUGGCUCAGGACGAACGCUGGCGGCGUGCUUAACA	Megasphaera elsdenii 14-14	Bacteria; Firmicutes; Negativicutes; Veillonellales-Selenomonadales; Veillonellaceae; Megasphaera; Megasphaera elsdenii	Megasphaera elsdenii 14-14	Linear	Include	CP009240.740381.741949
CP009240.83084.84652		Bacteria;Firmicutes;Negativicutes;Veillonellales-Selenomonadales;Veillonellaceae;Megasphaera;Megasphaera elsdenii 14-14	1569	CP009240.83084.84652	AUGGAGAGUUUGAUCCUGGCUCAGGACGAACGCUGGCGGCGUGCUUAACA	Megasphaera elsdenii 14-14	Bacteria; Firmicutes; Negativicutes; Veillonellales-Selenomonadales; Veillonellaceae; Megasphaera; Megasphaera elsdenii	Megasphaera elsdenii 14-14	Linear	Include	CP009240.83084.84652
CP009240.541442.543010		Bacteria;Firmicutes;Negativicutes;Veillonellales-Selenomonadales;Veillonellaceae;Megasphaera;Megasphaera elsdenii 14-14	1569	CP009240.541442.543010	AUGGAGAGUUUGAUCCUGGCUCAGGACGAACGCUGGCGGCGUGCUUAACA	Megasphaera elsdenii 14-14	Bacteria; Firmicutes; Negativicutes; Veillonellales-Selenomonadales; Veillonellaceae; Megasphaera; Megasphaera elsdenii	Megasphaera elsdenii 14-14	Linear	Include	CP009240.541442.543010
CP009240.584041.585609		Bacteria;Firmicutes;Negativicutes;Veillonellales-Selenomonadales;Veillonellaceae;Megasphaera;Megasphaera elsdenii 14-14	1569	CP009240.584041.585609	AUGGAGAGUUUGAUCCUGGCUCAGGACGAACGCUGGCGGCGUGCUUAACA	Megasphaera elsdenii 14-14	Bacteria; Firmicutes; Negativicutes; Veillonellales-Selenomonadales; Veillonellaceae; Megasphaera; Megasphaera elsdenii	Megasphaera elsdenii 14-14	Linear	Include	CP009240.584041.585609
CP009240.277052.278620		Bacteria;Firmicutes;Negativicutes;Veillonellales-Selenomonadales;Veillonellaceae;Megasphaera;Megasphaera elsdenii 14-14	1569	CP009240.277052.278620	AUGGAGAGUUUGAUCCUGGCUCAGGACGAACGCUGGCGGCGUGCUUAACA	Megasphaera elsdenii 14-14	Bacteria; Firmicutes; Negativicutes; Veillonellales-Selenomonadales; Veillonellaceae; Megasphaera; Megasphaera elsdenii	Megasphaera elsdenii 14-14	Linear	Include	CP009240.277052.278620
HE576794.1029437.1030988		Bacteria;Firmicutes;Negativicutes;Veillonellales-Selenomonadales;Veillonellaceae;Megasphaera;Megasphaera elsdenii DSM 20460	1552	HE576794.1029437.1030988	AGAGUUUGAUCCUGGCUCAGGACGAACGCUGGCGGCGUGCUUAACACAUG	Megasphaera elsdenii DSM 20460	Bacteria; Firmicutes; Negativicutes; Veillonellales-Selenomonadales; Veillonellaceae; Megasphaera; Megasphaera elsdenii	Megasphaera elsdenii DSM 20460	Linear	Include	HE576794.1029437.1030988
CP027570.739790.741353		Bacteria;Firmicutes;Negativicutes;Veillonellales-Selenomonadales;Veillonellaceae;Megasphaera;Megasphaera elsdenii DSM 20460	1564	CP027570.739790.741353	AUGGAGAGUUUGAUCCUGGCUCAGGACGAACGCUGGCGGCGUGCUUAACA	Megasphaera elsdenii DSM 20460	Bacteria; Firmicutes; Negativicutes; Veillonellales-Selenomonadales; Veillonellaceae; Megasphaera; Megasphaera elsdenii	Megasphaera elsdenii DSM 20460	Linear	Include	CP027570.739790.741353
CP027570.475900.477463		Bacteria;Firmicutes;Negativicutes;Veillonellales-Selenomonadales;Veillonellaceae;Megasphaera;Megasphaera elsdenii DSM 20460	1564	CP027570.475900.477463	AUGGAGAGUUUGAUCCUGGCUCAGGACGAACGCUGGCGGCGUGCUUAACA	Megasphaera elsdenii DSM 20460	Bacteria; Firmicutes; Negativicutes; Veillonellales-Selenomonadales; Veillonellaceae; Megasphaera; Megasphaera elsdenii	Megasphaera elsdenii DSM 20460	Linear	Include	CP027570.475900.477463
CP027570.263927.265490		Bacteria;Firmicutes;Negativicutes;Veillonellales-Selenomonadales;Veillonellaceae;Megasphaera;Megasphaera elsdenii DSM 20460	1564	CP027570.263927.265490	AUGGAGAGUUUGAUCCUGGCUCAGGACGAACGCUGGCGGCGUGCUUAACA	Megasphaera elsdenii DSM 20460	Bacteria; Firmicutes; Negativicutes; Veillonellales-Selenomonadales; Veillonellaceae; Megasphaera; Megasphaera elsdenii	Megasphaera elsdenii DSM 20460	Linear	Include	CP027570.263927.265490
CP027570.798120.799683		Bacteria;Firmicutes;Negativicutes;Veillonellales-Selenomonadales;Veillonellaceae;Megasphaera;Megasphaera elsdenii DSM 20460	1564	CP027570.798120.799683	AUGGAGAGUUUGAUCCUGGCUCAGGACGAACGCUGGCGGCGUGCUUAACA	Megasphaera elsdenii DSM 20460	Bacteria; Firmicutes; Negativicutes; Veillonellales-Selenomonadales; Veillonellaceae; Megasphaera; Megasphaera elsdenii	Megasphaera elsdenii DSM 20460	Linear	Include	CP027570.798120.799683
CP027570.949170.950732		Bacteria;Firmicutes;Negativicutes;Veillonellales-Selenomonadales;Veillonellaceae;Megasphaera;Megasphaera elsdenii DSM 20460	1563	CP027570.949170.950732	AUGGAGAGUUUGAUCCUGGCUCAGGACGAACGCUGGCGGCGUGCUUAACA	Megasphaera elsdenii DSM 20460	Bacteria; Firmicutes; Negativicutes; Veillonellales-Selenomonadales; Veillonellaceae; Megasphaera; Megasphaera elsdenii	Megasphaera elsdenii DSM 20460	Linear	Include	CP027570.949170.950732
CP027570.1294725.1296288		Bacteria;Firmicutes;Negativicutes;Veillonellales-Selenomonadales;Veillonellaceae;Megasphaera;Megasphaera elsdenii DSM 20460	1564	CP027570.1294725.1296288	AUGGAGAGUUUGAUCCUGGCUCAGGACGAACGCUGGCGGCGUGCUUAACA	Megasphaera elsdenii DSM 20460	Bacteria; Firmicutes; Negativicutes; Veillonellales-Selenomonadales; Veillonellaceae; Megasphaera; Megasphaera elsdenii	Megasphaera elsdenii DSM 20460	Linear	Include	CP027570.1294725.1296288
CP027570.1657537.1659100		Bacteria;Firmicutes;Negativicutes;Veillonellales-Selenomonadales;Veillonellaceae;Megasphaera;Megasphaera elsdenii DSM 20460	1564	CP027570.1657537.1659100	AUGGAGAGUUUGAUCCUGGCUCAGGACGAACGCUGGCGGCGUGCUUAACA	Megasphaera elsdenii DSM 20460	Bacteria; Firmicutes; Negativicutes; Veillonellales-Selenomonadales; Veillonellaceae; Megasphaera; Megasphaera elsdenii	Megasphaera elsdenii DSM 20460	Linear	Include	CP027570.1657537.1659100
KX021300.1.1561		Bacteria;Firmicutes;Negativicutes;Veillonellales-Selenomonadales;Veillonellaceae;Megasphaera;Megasphaera hexanoica	1561	KX021300.1.1561	AGAGUUUGAUCCUGGCUCAGGACGAACGCUGGCGGCGUGCUUAACACAUG	Megasphaera hexanoica	Bacteria; Firmicutes; Negativicutes; Veillonellales-Selenomonadales; Veillonellaceae; Megasphaera; Megasphaera hexanoica	Megasphaera hexanoica	Linear	Include	KX021300.1.1561
CP011940.216649.218221		Bacteria;Firmicutes;Negativicutes;Veillonellales-Selenomonadales;Veillonellaceae;Megasphaera;Megasphaera hexanoica	1573	CP011940.216649.218221	AUGGAGAGUUUGAUCCUGGCUCAGGACGAACGCUGGCGGCGUGCUUAACA	Megasphaera hexanoica	Bacteria; Firmicutes; Negativicutes; Veillonellales-Selenomonadales; Veillonellaceae; Megasphaera; Megasphaera hexanoica	Megasphaera hexanoica	Linear	Include	CP011940.216649.218221
CP011940.350576.352147		Bacteria;Firmicutes;Negativicutes;Veillonellales-Selenomonadales;Veillonellaceae;Megasphaera;Megasphaera hexanoica	1572	CP011940.350576.352147	AUGGAGAGUUUGAUCCUGGCUCAGGACGAACGCUGGCGGCGUGCUUAACA	Megasphaera hexanoica	Bacteria; Firmicutes; Negativicutes; Veillonellales-Selenomonadales; Veillonellaceae; Megasphaera; Megasphaera hexanoica	Megasphaera hexanoica	Linear	Include	CP011940.350576.352147
CP011940.1202441.1204013		Bacteria;Firmicutes;Negativicutes;Veillonellales-Selenomonadales;Veillonellaceae;Megasphaera;Megasphaera hexanoica	1573	CP011940.1202441.1204013	AUGGAGAGUUUGAUCCUGGCUCAGGACGAACGCUGGCGGCGUGCUUAACA	Megasphaera hexanoica	Bacteria; Firmicutes; Negativicutes; Veillonellales-Selenomonadales; Veillonellaceae; Megasphaera; Megasphaera hexanoica	Megasphaera hexanoica	Linear	Include	CP011940.1202441.1204013
CP011940.2408663.2410236		Bacteria;Firmicutes;Negativicutes;Veillonellales-Selenomonadales;Veillonellaceae;Megasphaera;Megasphaera hexanoica	1574	CP011940.2408663.2410236	AUGGAGAGUUUGAUCCUGGCUCAGGACGAACGCUGGCGGCGUGCUUAACA	Megasphaera hexanoica	Bacteria; Firmicutes; Negativicutes; Veillonellales-Selenomonadales; Veillonellaceae; Megasphaera; Megasphaera hexanoica	Megasphaera hexanoica	Linear	Include	CP011940.2408663.2410236
CP011940.3281.4852		Bacteria;Firmicutes;Negativicutes;Veillonellales-Selenomonadales;Veillonellaceae;Megasphaera;Megasphaera hexanoica	1572	CP011940.3281.4852	AUGGAGAGUUUGAUCCUGGCUCAGGACGAACGCUGGCGGCGUGCUUAACA	Megasphaera hexanoica	Bacteria; Firmicutes; Negativicutes; Veillonellales-Selenomonadales; Veillonellaceae; Megasphaera; Megasphaera hexanoica	Megasphaera hexanoica	Linear	Include	CP011940.3281.4852
HM990965.1.1566		Bacteria;Firmicutes;Negativicutes;Veillonellales-Selenomonadales;Veillonellaceae;Megasphaera;Megasphaera indica	1566	HM990965.1.1566	CUUAGAGUUUGAUCCUGGCUCAGGACGAACGCUGGCGGCGUGCUUAACAC	Megasphaera indica	Bacteria; Firmicutes; Negativicutes; Veillonellales-Selenomonadales; Veillonellaceae; Megasphaera; Megasphaera indica	Megasphaera indica	Linear	Include	HM990965.1.1566
JX424772.1.1519		Bacteria;Firmicutes;Negativicutes;Veillonellales-Selenomonadales;Veillonellaceae;Megasphaera;Megasphaera massiliensis	1519	JX424772.1.1519	AGAGUUUGAUCCUGGCUCAGGACGAACGCUGGCGGCGUGCUUAACACAUG	Megasphaera massiliensis	Bacteria; Firmicutes; Negativicutes; Veillonellales-Selenomonadales; Veillonellaceae; Megasphaera; Megasphaera massiliensis	Megasphaera massiliensis	Linear	Include	JX424772.1.1519
KC632239.1.1415		Bacteria;Firmicutes;Negativicutes;Veillonellales-Selenomonadales;Veillonellaceae;Megasphaera;Megasphaera micronuciformis	1415	KC632239.1.1415	UUUUUUCUACAAUCUAGUGGCAAACGGGUGAGUAACGCGUAAACAACCUG	Megasphaera micronuciformis	Bacteria; Firmicutes; Negativicutes; Veillonellales-Selenomonadales; Veillonellaceae; Megasphaera; Megasphaera micronuciformis	Megasphaera micronuciformis	Linear	Include	KC632239.1.1415
AF473834.1.1411		Bacteria;Firmicutes;Negativicutes;Veillonellales-Selenomonadales;Veillonellaceae;Megasphaera;Megasphaera micronuciformis	1411	AF473834.1.1411	GAAAGCUUGCUUUUUCUACAAUCUAGUGGCAAACGGGUGAGUAACGCGUA	Megasphaera micronuciformis	Bacteria; Firmicutes; Negativicutes; Veillonellales-Selenomonadales; Veillonellaceae; Megasphaera; Megasphaera micronuciformis	Megasphaera micronuciformis	Linear	Include	AF473834.1.1411
DQ223730.1.1553		Bacteria;Firmicutes;Negativicutes;Veillonellales-Selenomonadales;Veillonellaceae;Megasphaera;Megasphaera paucivorans	1553	DQ223730.1.1553	UGUGCUGCAGAGAGUUUGAUCCUGGCUCAGGACGAACGCUGGCGGCGUGC	Megasphaera paucivorans	Bacteria; Firmicutes; Negativicutes; Veillonellales-Selenomonadales; Veillonellaceae; Megasphaera; Megasphaera paucivorans	Megasphaera paucivorans	Linear	Include	DQ223730.1.1553
KC787349.1.1434		Bacteria;Firmicutes;Negativicutes;Veillonellales-Selenomonadales;Veillonellaceae;Megasphaera;Megasphaera 20C	1434	KC787349.1.1434	UGCAAGUCGUACGAGAAGAGAUAGAGAAGCUUGCUUCUUAUCGAUUCGAG	Megasphaera 20C	Bacteria; Firmicutes; Negativicutes; Veillonellales-Selenomonadales; Veillonellaceae; Megasphaera; Megasphaera 20C	Megasphaera 20C	Linear	Include	KC787349.1.1434
JF709901.1.1380		Bacteria;Firmicutes;Negativicutes;Veillonellales-Selenomonadales;Veillonellaceae;Megasphaera;Megasphaera G1(2011)	1380	JF709901.1.1380	UGCAAGUCGAACGAGAAGAGAUGAGAAGCUUGCUUCUUAUUGAUUCGAGU	Megasphaera G1(2011)	Bacteria; Firmicutes; Negativicutes; Veillonellales-Selenomonadales; Veillonellaceae; Megasphaera; Megasphaera G1	Megasphaera G1(2011)	Linear	Include	JF709901.1.1380
CP029462.1008000.1009561		Bacteria;Firmicutes;Negativicutes;Veillonellales-Selenomonadales;Veillonellaceae;Megasphaera;Megasphaera stantonii	1562	CP029462.1008000.1009561	AUGGAGAGUUUGAUCCUGGCUCAGGACGAACGCUGGCGGCGUGCUUAACA	Megasphaera stantonii	Bacteria; Firmicutes; Negativicutes; Veillonellales-Selenomonadales; Veillonellaceae; Megasphaera; Megasphaera stantonii	Megasphaera stantonii	Linear	Include	CP029462.1008000.1009561
CP029462.1203552.1205117		Bacteria;Firmicutes;Negativicutes;Veillonellales-Selenomonadales;Veillonellaceae;Megasphaera;Megasphaera stantonii	1566	CP029462.1203552.1205117	AUGGAGAGUUUGAUCCUGGCUCAGGACGAACGCUGGCGGCGUGCUUAACA	Megasphaera stantonii	Bacteria; Firmicutes; Negativicutes; Veillonellales-Selenomonadales; Veillonellaceae; Megasphaera; Megasphaera stantonii	Megasphaera stantonii	Linear	Include	CP029462.1203552.1205117
CP029462.1281788.1283352		Bacteria;Firmicutes;Negativicutes;Veillonellales-Selenomonadales;Veillonellaceae;Megasphaera;Megasphaera stantonii	1565	CP029462.1281788.1283352	AUGGAGAGUUUGAUCCUGGCUCAGGACGAACGCUGGCGGCGUGCUUAACA	Megasphaera stantonii	Bacteria; Firmicutes; Negativicutes; Veillonellales-Selenomonadales; Veillonellaceae; Megasphaera; Megasphaera stantonii	Megasphaera stantonii	Linear	Include	CP029462.1281788.1283352
CP029462.2297199.2298764		Bacteria;Firmicutes;Negativicutes;Veillonellales-Selenomonadales;Veillonellaceae;Megasphaera;Megasphaera stantonii	1566	CP029462.2297199.2298764	AUGGAGAGUUUGAUCCUGGCUCAGGACGAACGCUGGCGGCGUGCUUAACA	Megasphaera stantonii	Bacteria; Firmicutes; Negativicutes; Veillonellales-Selenomonadales; Veillonellaceae; Megasphaera; Megasphaera stantonii	Megasphaera stantonii	Linear	Include	CP029462.2297199.2298764
CP029462.677316.678880		Bacteria;Firmicutes;Negativicutes;Veillonellales-Selenomonadales;Veillonellaceae;Megasphaera;Megasphaera stantonii	1565	CP029462.677316.678880	AUGGAGAGUUUGAUCCUGGCUCAGGACGAACGCUGGCGGCGUGCUUAACA	Megasphaera stantonii	Bacteria; Firmicutes; Negativicutes; Veillonellales-Selenomonadales; Veillonellaceae; Megasphaera; Megasphaera stantonii	Megasphaera stantonii	Linear	Include	CP029462.677316.678880
CP029462.700122.701686		Bacteria;Firmicutes;Negativicutes;Veillonellales-Selenomonadales;Veillonellaceae;Megasphaera;Megasphaera stantonii	1565	CP029462.700122.701686	AUGGAGAGUUUGAUCCUGGCUCAGGACGAACGCUGGCGGCGUGCUUAACA	Megasphaera stantonii	Bacteria; Firmicutes; Negativicutes; Veillonellales-Selenomonadales; Veillonellaceae; Megasphaera; Megasphaera stantonii	Megasphaera stantonii	Linear	Include	CP029462.700122.701686
DQ223729.1.1540		Bacteria;Firmicutes;Negativicutes;Veillonellales-Selenomonadales;Veillonellaceae;Megasphaera;Megasphaera sueciensis	1540	DQ223729.1.1540	UGUGCUGCAGAGAGUUUGAUCCUGGCUCAGGACGAACGCUGGCGGCGUGC	Megasphaera sueciensis	Bacteria; Firmicutes; Negativicutes; Veillonellales-Selenomonadales; Veillonellaceae; Megasphaera; Megasphaera sueciensis	Megasphaera sueciensis	Linear	Include	DQ223729.1.1540
LSDT01000016.46.1601		Bacteria;Firmicutes;Negativicutes;Veillonellales-Selenomonadales;Veillonellaceae;Megasphaera;Veillonellaceae bacterium KA00182	1556	LSDT01000016.46.1601	AGAGUUUGAUCCUGGCUCAGGACGAACGCUGGCGGCGUGCUUAACACAUG	Veillonellaceae bacterium KA00182	Bacteria; Firmicutes; Negativicutes; Veillonellales-Selenomonadales; Veillonellaceae; Megasphaera; Veillonellaceae bacterium	Veillonellaceae bacterium KA00182	Linear	Include	LSDT01000016.46.1601
AJ133496.1.1479		Bacteria;Fusobacteriota;Fusobacteriia;Fusobacteriales;Fusobacteriaceae;Fusobacterium;Fusobacterium nucleatum	1479	AJ133496.1.1479	UUGAUCUUGGCUCAUGAUGAACGCUGACAGAAUGCUUAACACAUGCAAGU	Fusobacterium nucleatum	Bacteria; Fusobacteriota; Fusobacteriia; Fusobacteriales; Fusobacteriaceae; Fusobacterium; Fusobacterium nucleatum	Fusobacterium nucleatum	Linear	Include	AJ133496.1.1479
FJ471641.1.1428		Bacteria;Fusobacteriota;Fusobacteriia;Fusobacteriales;Fusobacteriaceae;Fusobacterium;Fusobacterium nucleatum	1428	FJ471641.1.1428	GAUGAACGCUGACAGAAUGCUUAACACAUGCAAGUCAACUUGAACUUCGG	Fusobacterium nucleatum	Bacteria; Fusobacteriota; Fusobacteriia; Fusobacteriales; Fusobacteriaceae; Fusobacterium; Fusobacterium nucleatum	Fusobacterium nucleatum	Linear	Include	FJ471641.1.1428
FJ471647.1.1428		Bacteria;Fusobacteriota;Fusobacteriia;Fusobacteriales;Fusobacteriaceae;Fusobacterium;Fusobacterium nucleatum	1428	FJ471647.1.1428	GAUGAACGCUGACAGAAUGCUUAACACAUGCAAGUCAACUUGAACUUCGG	Fusobacterium nucleatum	Bacteria; Fusobacteriota; Fusobacteriia; Fusobacteriales; Fusobacteriaceae; Fusobacterium; Fusobacterium nucleatum	Fusobacterium nucleatum	Linear	Include	FJ471647.1.1428
FJ471648.1.1428		Bacteria;Fusobacteriota;Fusobacteriia;Fusobacteriales;Fusobacteriaceae;Fusobacterium;Fusobacterium nucleatum	1428	FJ471648.1.1428	GAUGAACGCUGACAGAAUGCCUAACACAUGCAAGUCAACUUGAACUUCGG	Fusobacterium nucleatum	Bacteria; Fusobacteriota; Fusobacteriia; Fusobacteriales; Fusobacteriaceae; Fusobacterium; Fusobacterium nucleatum	Fusobacterium nucleatum	Linear	Include	FJ471648.1.1428
FJ471644.1.1428		Bacteria;Fusobacteriota;Fusobacteriia;Fusobacteriales;Fusobacteriaceae;Fusobacterium;Fusobacterium nucleatum	1428	FJ471644.1.1428	GAUGAACGCUGACAGAAUGCUUAACACAUGCAAGUCAACUUGAACUUCGG	Fusobacterium nucleatum	Bacteria; Fusobacteriota; Fusobacteriia; Fusobacteriales; Fusobacteriaceae; Fusobacterium; Fusobacterium nucleatum	Fusobacterium nucleatum	Linear	Include	FJ471644.1.1428
FJ471652.1.1428		Bacteria;Fusobacteriota;Fusobacteriia;Fusobacteriales;Fusobacteriaceae;Fusobacterium;Fusobacterium nucleatum	1428	FJ471652.1.1428	GAUGAACGCUGACAGAAUGCUUAACACAUGCAAGUCAACUUGAACUUCGG	Fusobacterium nucleatum	Bacteria; Fusobacteriota; Fusobacteriia; Fusobacteriales; Fusobacteriaceae; Fusobacterium; Fusobacterium nucleatum	Fusobacterium nucleatum	Linear	Include	FJ471652.1.1428
X55401.1.1331		Bacteria;Fusobacteriota;Fusobacteriia;Fusobacteriales;Fusobacteriaceae;Fusobacterium;Fusobacterium nucleatum	1331	X55401.1.1331	GGGUGGCGGACGGGUGAGUAACGCGUAAAGAACUUGCCUCACNGUUAGGG	Fusobacterium nucleatum	Bacteria; Fusobacteriota; Fusobacteriia; Fusobacteriales; Fusobacteriaceae; Fusobacterium; Fusobacterium nucleatum	Fusobacterium nucleatum	Linear	Include	X55401.1.1331
GQ301038.1.1442		Bacteria;Fusobacteriota;Fusobacteriia;Fusobacteriales;Fusobacteriaceae;Fusobacterium;Fusobacterium nucleatum	1442	GQ301038.1.1442	GAUGAACGCUGACAGAAUGCUUAACACAUGCAAGUCUACUUGAAUUUGGG	Fusobacterium nucleatum	Bacteria; Fusobacteriota; Fusobacteriia; Fusobacteriales; Fusobacteriaceae; Fusobacterium; Fusobacterium nucleatum	Fusobacterium nucleatum	Linear	Include	GQ301038.1.1442
KF444226.1.1388		Bacteria;Fusobacteriota;Fusobacteriia;Fusobacteriales;Fusobacteriaceae;Fusobacterium;Fusobacterium nucleatum	1388	KF444226.1.1388	UUUACCAUGCAGUCACUUGACUUCGGUUUGGGUGGCGGACGGGUGAGUAA	Fusobacterium nucleatum	Bacteria; Fusobacteriota; Fusobacteriia; Fusobacteriales; Fusobacteriaceae; Fusobacterium; Fusobacterium nucleatum	Fusobacterium nucleatum	Linear	Include	KF444226.1.1388
KF444254.1.1394		Bacteria;Fusobacteriota;Fusobacteriia;Fusobacteriales;Fusobacteriaceae;Fusobacterium;Fusobacterium nucleatum	1394	KF444254.1.1394	GCAAGUCAACUUGAAUUUGGGUUUUUAACUUAGAUUUGGGUGGCGGACGG	Fusobacterium nucleatum	Bacteria; Fusobacteriota; Fusobacteriia; Fusobacteriales; Fusobacteriaceae; Fusobacterium; Fusobacterium nucleatum	Fusobacterium nucleatum	Linear	Include	KF444254.1.1394
KF444265.1.1320		Bacteria;Fusobacteriota;Fusobacteriia;Fusobacteriales;Fusobacteriaceae;Fusobacterium;Fusobacterium nucleatum	1320	KF444265.1.1320	UCUACUUGACUUCGGUUUGGGUGGCGGACGGGUGAGUAACGCGUAAAGAA	Fusobacterium nucleatum	Bacteria; Fusobacteriota; Fusobacteriia; Fusobacteriales; Fusobacteriaceae; Fusobacterium; Fusobacterium nucleatum	Fusobacterium nucleatum	Linear	Include	KF444265.1.1320
KF444263.1.1390		Bacteria;Fusobacteriota;Fusobacteriia;Fusobacteriales;Fusobacteriaceae;Fusobacterium;Fusobacterium nucleatum	1390	KF444263.1.1390	CUUACACAUGCAAGUCACUUGAACUUCGGUUUGGGUGGCGGACGGGUGAG	Fusobacterium nucleatum	Bacteria; Fusobacteriota; Fusobacteriia; Fusobacteriales; Fusobacteriaceae; Fusobacterium; Fusobacterium nucleatum	Fusobacterium nucleatum	Linear	Include	KF444263.1.1390
KF444225.1.1392		Bacteria;Fusobacteriota;Fusobacteriia;Fusobacteriales;Fusobacteriaceae;Fusobacterium;Fusobacterium nucleatum	1392	KF444225.1.1392	CUUACCAUGCAGUCAACUUGAACUUCGGUUUGGGUGGCGGACGGGUGAGU	Fusobacterium nucleatum	Bacteria; Fusobacteriota; Fusobacteriia; Fusobacteriales; Fusobacteriaceae; Fusobacterium; Fusobacterium nucleatum	Fusobacterium nucleatum	Linear	Include	KF444225.1.1392
KF444238.1.1358		Bacteria;Fusobacteriota;Fusobacteriia;Fusobacteriales;Fusobacteriaceae;Fusobacterium;Fusobacterium nucleatum	1358	KF444238.1.1358	GGCGGACGGGUGAGUAACGCGUAAAGAACUUGCCUCACAGUUAGGGACAA	Fusobacterium nucleatum	Bacteria; Fusobacteriota; Fusobacteriia; Fusobacteriales; Fusobacteriaceae; Fusobacterium; Fusobacterium nucleatum	Fusobacterium nucleatum	Linear	Include	KF444238.1.1358
AB573068.1.1481		Bacteria;Fusobacteriota;Fusobacteriia;Fusobacteriales;Fusobacteriaceae;Fusobacterium;Fusobacterium nucleatum	1481	AB573068.1.1481	AGAGUUUGAUCCUGGCUCAGGAUGAACGCUGACAGAAUGCUUAACACAUG	Fusobacterium nucleatum	Bacteria; Fusobacteriota; Fusobacteriia; Fusobacteriales; Fusobacteriaceae; Fusobacterium; Fusobacterium nucleatum	Fusobacterium nucleatum	Linear	Include	AB573068.1.1481
AB588016.1.1480		Bacteria;Fusobacteriota;Fusobacteriia;Fusobacteriales;Fusobacteriaceae;Fusobacterium;Fusobacterium nucleatum	1480	AB588016.1.1480	AGAGUUUGAUCCUGGCUCAGGAUGAACGCUGACAGAAUGCUUAACACAUG	Fusobacterium nucleatum	Bacteria; Fusobacteriota; Fusobacteriia; Fusobacteriales; Fusobacteriaceae; Fusobacterium; Fusobacterium nucleatum	Fusobacterium nucleatum	Linear	Include	AB588016.1.1480
GU561358.1.1397		Bacteria;Fusobacteriota;Fusobacteriia;Fusobacteriales;Fusobacteriaceae;Fusobacterium;Fusobacterium nucleatum	1397	GU561358.1.1397	AUGCUUACACAUGCAGUCAACUUGAACUUCGGUUUGGGUGGCGGACGGGU	Fusobacterium nucleatum	Bacteria; Fusobacteriota; Fusobacteriia; Fusobacteriales; Fusobacteriaceae; Fusobacterium; Fusobacterium nucleatum	Fusobacterium nucleatum	Linear	Include	GU561358.1.1397
M58683.1.1522		Bacteria;Fusobacteriota;Fusobacteriia;Fusobacteriales;Fusobacteriaceae;Fusobacterium;Fusobacterium nucleatum	1522	M58683.1.1522	AUUGAACGAAGAGUUUGAUCCUGGCUCAGGAUGAACGCUGACAGAAUGCU	Fusobacterium nucleatum	Bacteria; Fusobacteriota; Fusobacteriia; Fusobacteriales; Fusobacteriaceae; Fusobacterium; Fusobacterium nucleatum	Fusobacterium nucleatum	Linear	Include	M58683.1.1522
CP022122.639424.640985		Bacteria;Fusobacteriota;Fusobacteriia;Fusobacteriales;Fusobacteriaceae;Fusobacterium;Fusobacterium nucleatum	1562	CP022122.639424.640985	UAAAUAAGAUAGCAAAGAUGAGCUAUUAAAAAGAUUGAACGAAGAGUUUG	Fusobacterium nucleatum	Bacteria; Fusobacteriota; Fusobacteriia; Fusobacteriales; Fusobacteriaceae; Fusobacterium; Fusobacterium nucleatum	Fusobacterium nucleatum	Linear	Include	CP022122.639424.640985
CP022122.254210.255773		Bacteria;Fusobacteriota;Fusobacteriia;Fusobacteriales;Fusobacteriaceae;Fusobacterium;Fusobacterium nucleatum	1564	CP022122.254210.255773	UAAAUAAGAUAGCAAAGAUGAGCUAUAAAAAAAAGAUUGAACGAAGAGUU	Fusobacterium nucleatum	Bacteria; Fusobacteriota; Fusobacteriia; Fusobacteriales; Fusobacteriaceae; Fusobacterium; Fusobacterium nucleatum	Fusobacterium nucleatum	Linear	Include	CP022122.254210.255773
CP022122.2128732.2130166		Bacteria;Fusobacteriota;Fusobacteriia;Fusobacteriales;Fusobacteriaceae;Fusobacterium;Fusobacterium nucleatum	1435	CP022122.2128732.2130166	CCAUUCGGAAAUCCUAGACUCUUACGUUCGAUUGCAACUUAUCUAGGCUU	Fusobacterium nucleatum	Bacteria; Fusobacteriota; Fusobacteriia; Fusobacteriales; Fusobacteriaceae; Fusobacterium; Fusobacterium nucleatum	Fusobacterium nucleatum	Linear	Include	CP022122.2128732.2130166
CP012717.1491817.1493374		Bacteria;Fusobacteriota;Fusobacteriia;Fusobacteriales;Fusobacteriaceae;Fusobacterium;Fusobacterium nucleatum	1558	CP012717.1491817.1493374	UAAAUAAGAUAGCAAAGAUGAGCUAUAAAAAAGAUUGAACGAAGAGUUUG	Fusobacterium nucleatum	Bacteria; Fusobacteriota; Fusobacteriia; Fusobacteriales; Fusobacteriaceae; Fusobacterium; Fusobacterium nucleatum	Fusobacterium nucleatum	Linear	Include	CP012717.1491817.1493374
CP012717.1777216.1778773		Bacteria;Fusobacteriota;Fusobacteriia;Fusobacteriales;Fusobacteriaceae;Fusobacterium;Fusobacterium nucleatum	1558	CP012717.1777216.1778773	UAAAUAAGAUAGCAAAGAUGAGCUAUAAAAAAGAUUGAACGAAGAGUUUG	Fusobacterium nucleatum	Bacteria; Fusobacteriota; Fusobacteriia; Fusobacteriales; Fusobacteriaceae; Fusobacterium; Fusobacterium nucleatum	Fusobacterium nucleatum	Linear	Include	CP012717.1777216.1778773
CP012717.1698985.1700544		Bacteria;Fusobacteriota;Fusobacteriia;Fusobacteriales;Fusobacteriaceae;Fusobacterium;Fusobacterium nucleatum	1560	CP012717.1698985.1700544	UAAAUAAGAUAGCAAAGAUGAGCUAUAAAAAAGAUUGAGAACGAAGAGUU	Fusobacterium nucleatum	Bacteria; Fusobacteriota; Fusobacteriia; Fusobacteriales; Fusobacteriaceae; Fusobacterium; Fusobacterium nucleatum	Fusobacterium nucleatum	Linear	Include	CP012717.1698985.1700544
CP028101.2054474.2056031		Bacteria;Fusobacteriota;Fusobacteriia;Fusobacteriales;Fusobacteriaceae;Fusobacterium;Fusobacterium nucleatum	1558	CP028101.2054474.2056031	UAAAUAAGAUAGCAAAGAUGAGCUAUUAAAAAGAUUGAACGAAGAGUUUG	Fusobacterium nucleatum	Bacteria; Fusobacteriota; Fusobacteriia; Fusobacteriales; Fusobacteriaceae; Fusobacterium; Fusobacterium nucleatum	Fusobacterium nucleatum	Linear	Include	CP028101.2054474.2056031
X55404.1.1331		Bacteria;Fusobacteriota;Fusobacteriia;Fusobacteriales;Fusobacteriaceae;Fusobacterium;Fusobacterium nucleatum animalis	1331	X55404.1.1331	GGGUGGCGGACGGGUGAGUAACGCGUAAAGAACUUGCCUCACAGCUAGGG	Fusobacterium nucleatum animalis	Bacteria; Fusobacteriota; Fusobacteriia; Fusobacteriales; Fusobacteriaceae; Fusobacterium; Fusobacterium nucleatum-animalis	Fusobacterium nucleatum animalis	Linear	Include	X55404.1.1331
GQ301042.1.1441		Bacteria;Fusobacteriota;Fusobacteriia;Fusobacteriales;Fusobacteriaceae;Fusobacterium;Fusobacterium nucleatum animalis	1441	GQ301042.1.1441	GAUGAACGCUGACAGAAUGCUUAACACAUGCAAGUCAACUUGAAUUUGGG	Fusobacterium nucleatum animalis	Bacteria; Fusobacteriota; Fusobacteriia; Fusobacteriales; Fusobacteriaceae; Fusobacterium; Fusobacterium nucleatum-animalis	Fusobacterium nucleatum animalis	Linear	Include	GQ301042.1.1441
HM347065.1.1382		Bacteria;Fusobacteriota;Fusobacteriia;Fusobacteriales;Fusobacteriaceae;Fusobacterium;Fusobacterium nucleatum animalis	1382	HM347065.1.1382	UGCGGCCGGANAACGCUGACAGCAAUGCUUAACACAUGUCAAGNUCAACN	Fusobacterium nucleatum animalis	Bacteria; Fusobacteriota; Fusobacteriia; Fusobacteriales; Fusobacteriaceae; Fusobacterium; Fusobacterium nucleatum-animalis	Fusobacterium nucleatum animalis	Linear	Include	HM347065.1.1382
AB639143.1.1480		Bacteria;Fusobacteriota;Fusobacteriia;Fusobacteriales;Fusobacteriaceae;Fusobacterium;Fusobacterium nucleatum animalis	1480	AB639143.1.1480	AGAGUUUGAUCCUGGCUCAGGAUGAACGCUGACAGAAUGCUUAACACAUG	Fusobacterium nucleatum animalis	Bacteria; Fusobacteriota; Fusobacteriia; Fusobacteriales; Fusobacteriaceae; Fusobacterium; Fusobacterium nucleatum-animalis	Fusobacterium nucleatum animalis	Linear	Include	AB639143.1.1480
CP022124.1177718.1179276		Bacteria;Fusobacteriota;Fusobacteriia;Fusobacteriales;Fusobacteriaceae;Fusobacterium;Fusobacterium nucleatum animalis	1559	CP022124.1177718.1179276	AAAUAAUAGCAAGAAUGAGCUAUAAGAAAAGAUUGAACGAAGAGUUUGAU	Fusobacterium nucleatum animalis	Bacteria; Fusobacteriota; Fusobacteriia; Fusobacteriales; Fusobacteriaceae; Fusobacterium; Fusobacterium nucleatum-animalis	Fusobacterium nucleatum animalis	Linear	Include	CP022124.1177718.1179276
CP022124.197056.198614		Bacteria;Fusobacteriota;Fusobacteriia;Fusobacteriales;Fusobacteriaceae;Fusobacterium;Fusobacterium nucleatum animalis	1559	CP022124.197056.198614	AAAUAAUAGCAAGAAUGAGCUAUAAGAAAAGAUUGAACGAAGAGUUUGAU	Fusobacterium nucleatum animalis	Bacteria; Fusobacteriota; Fusobacteriia; Fusobacteriales; Fusobacteriaceae; Fusobacterium; Fusobacterium nucleatum-animalis	Fusobacterium nucleatum animalis	Linear	Include	CP022124.197056.198614
CP022124.533096.534659		Bacteria;Fusobacteriota;Fusobacteriia;Fusobacteriales;Fusobacteriaceae;Fusobacterium;Fusobacterium nucleatum animalis	1564	CP022124.533096.534659	UAAAUUAAAGAUAGCAAGAAUGAGCUAUAAGAAAAGAUUGAACGAAGAGU	Fusobacterium nucleatum animalis	Bacteria; Fusobacteriota; Fusobacteriia; Fusobacteriales; Fusobacteriaceae; Fusobacterium; Fusobacterium nucleatum-animalis	Fusobacterium nucleatum animalis	Linear	Include	CP022124.533096.534659
CP022124.725112.726670		Bacteria;Fusobacteriota;Fusobacteriia;Fusobacteriales;Fusobacteriaceae;Fusobacterium;Fusobacterium nucleatum animalis	1559	CP022124.725112.726670	AAAUAAUAGCAAGAAUGAGCUAUAAGAAAAGAUUGAACGAAGAGUUUGAU	Fusobacterium nucleatum animalis	Bacteria; Fusobacteriota; Fusobacteriia; Fusobacteriales; Fusobacteriaceae; Fusobacterium; Fusobacterium nucleatum-animalis	Fusobacterium nucleatum animalis	Linear	Include	CP022124.725112.726670
CP012713.2445002.2446556		Bacteria;Fusobacteriota;Fusobacteriia;Fusobacteriales;Fusobacteriaceae;Fusobacterium;Fusobacterium nucleatum animalis	1555	CP012713.2445002.2446556	AAAUAAUAGCAAGAAUGAGCUAUAAGAAAAGAUUGAACGAAGAGUUUGAU	Fusobacterium nucleatum animalis	Bacteria; Fusobacteriota; Fusobacteriia; Fusobacteriales; Fusobacteriaceae; Fusobacterium; Fusobacterium nucleatum-animalis	Fusobacterium nucleatum animalis	Linear	Include	CP012713.2445002.2446556
CP022124.814199.815759		Bacteria;Fusobacteriota;Fusobacteriia;Fusobacteriales;Fusobacteriaceae;Fusobacterium;Fusobacterium nucleatum animalis	1561	CP022124.814199.815759	AAUUAAAAUAGCAAGAAUGAGCUAUAAGAAAAGAUUGAACGAAGAGUUUG	Fusobacterium nucleatum animalis	Bacteria; Fusobacteriota; Fusobacteriia; Fusobacteriales; Fusobacteriaceae; Fusobacterium; Fusobacterium nucleatum-animalis	Fusobacterium nucleatum animalis	Linear	Include	CP022124.814199.815759
CP012715.302676.304232		Bacteria;Fusobacteriota;Fusobacteriia;Fusobacteriales;Fusobacteriaceae;Fusobacterium;Fusobacterium nucleatum animalis	1557	CP012715.302676.304232	AAUUAAAAUAGCAAGAAUGAGCUAUAAGAAAAGAUUGAACGAAGAGUUUG	Fusobacterium nucleatum animalis	Bacteria; Fusobacteriota; Fusobacteriia; Fusobacteriales; Fusobacteriaceae; Fusobacterium; Fusobacterium nucleatum-animalis	Fusobacterium nucleatum animalis	Linear	Include	CP012715.302676.304232
CP012713.674346.675742		Bacteria;Fusobacteriota;Fusobacteriia;Fusobacteriales;Fusobacteriaceae;Fusobacterium;Fusobacterium nucleatum animalis	1397	CP012713.674346.675742	AAAUAAUAGCAAGAAUGAGCUAUAAGAAAAGAUUGAACGAAGAGUUUGAU	Fusobacterium nucleatum animalis	Bacteria; Fusobacteriota; Fusobacteriia; Fusobacteriales; Fusobacteriaceae; Fusobacterium; Fusobacterium nucleatum-animalis	Fusobacterium nucleatum animalis	Linear	Include	CP012713.674346.675742
CP012715.1681616.1683174		Bacteria;Fusobacteriota;Fusobacteriia;Fusobacteriales;Fusobacteriaceae;Fusobacterium;Fusobacterium nucleatum animalis	1559	CP012715.1681616.1683174	UAAAUUAAAGAUAGCAAAAUGAGCUAUAAGAAAAGAUUGAACGAAGAGUU	Fusobacterium nucleatum animalis	Bacteria; Fusobacteriota; Fusobacteriia; Fusobacteriales; Fusobacteriaceae; Fusobacterium; Fusobacterium nucleatum-animalis	Fusobacterium nucleatum animalis	Linear	Include	CP012715.1681616.1683174
CP012713.535863.537418		Bacteria;Fusobacteriota;Fusobacteriia;Fusobacteriales;Fusobacteriaceae;Fusobacterium;Fusobacterium nucleatum animalis	1556	CP012713.535863.537418	AAUUAAAAUAGCAAGAAUGAGCUAUAAGAAAAGAUUGAACGAAGAGUUUG	Fusobacterium nucleatum animalis	Bacteria; Fusobacteriota; Fusobacteriia; Fusobacteriales; Fusobacteriaceae; Fusobacterium; Fusobacterium nucleatum-animalis	Fusobacterium nucleatum animalis	Linear	Include	CP012713.535863.537418
CP012715.2021717.2023273		Bacteria;Fusobacteriota;Fusobacteriia;Fusobacteriales;Fusobacteriaceae;Fusobacterium;Fusobacterium nucleatum animalis	1557	CP012715.2021717.2023273	AAUUAAAAUAGCAAGAAUGAGCUAUAAGAAAAGAUUGAACGAAGAGUUUG	Fusobacterium nucleatum animalis	Bacteria; Fusobacteriota; Fusobacteriia; Fusobacteriales; Fusobacteriaceae; Fusobacterium; Fusobacterium nucleatum-animalis	Fusobacterium nucleatum animalis	Linear	Include	CP012715.2021717.2023273
CP012715.2214342.2215896		Bacteria;Fusobacteriota;Fusobacteriia;Fusobacteriales;Fusobacteriaceae;Fusobacterium;Fusobacterium nucleatum animalis	1555	CP012715.2214342.2215896	AAAUAAUAGCAAGAAUGAGCUAUAAGAAAAGAUUGAACGAAGAGUUUGAU	Fusobacterium nucleatum animalis	Bacteria; Fusobacteriota; Fusobacteriia; Fusobacteriales; Fusobacteriaceae; Fusobacterium; Fusobacterium nucleatum-animalis	Fusobacterium nucleatum animalis	Linear	Include	CP012715.2214342.2215896
CP003723.1819779.1821285		Bacteria;Fusobacteriota;Fusobacteriia;Fusobacteriales;Fusobacteriaceae;Fusobacterium;Fusobacterium nucleatum animalis 4_8	1507	CP003723.1819779.1821285	AGAGUUUGAUCCUGGCUCAGGAUGAACGCUGACAGAAUGCUUAACACAUG	Fusobacterium nucleatum animalis 4_8	Bacteria; Fusobacteriota; Fusobacteriia; Fusobacteriales; Fusobacteriaceae; Fusobacterium; Fusobacterium nucleatum-animalis	Fusobacterium nucleatum animalis 4_8	Linear	Include	CP003723.1819779.1821285
CP003723.2155685.2157191		Bacteria;Fusobacteriota;Fusobacteriia;Fusobacteriales;Fusobacteriaceae;Fusobacterium;Fusobacterium nucleatum animalis 4_8	1507	CP003723.2155685.2157191	AGAGUUUGAUCCUGGCUCAGGAUGAACGCUGACAGAAUGCUUAACACAUG	Fusobacterium nucleatum animalis 4_8	Bacteria; Fusobacteriota; Fusobacteriia; Fusobacteriales; Fusobacteriaceae; Fusobacterium; Fusobacterium nucleatum-animalis	Fusobacterium nucleatum animalis 4_8	Linear	Include	CP003723.2155685.2157191
CP003723.537299.538806		Bacteria;Fusobacteriota;Fusobacteriia;Fusobacteriales;Fusobacteriaceae;Fusobacterium;Fusobacterium nucleatum animalis 4_8	1508	CP003723.537299.538806	AGAGUUUGAUCCUGGCUCAGGAUGAACGCUGACAGAAUGCUUAACACAUG	Fusobacterium nucleatum animalis 4_8	Bacteria; Fusobacteriota; Fusobacteriia; Fusobacteriales; Fusobacteriaceae; Fusobacterium; Fusobacterium nucleatum-animalis	Fusobacterium nucleatum animalis 4_8	Linear	Include	CP003723.537299.538806
CP003723.182018.183524		Bacteria;Fusobacteriota;Fusobacteriia;Fusobacteriales;Fusobacteriaceae;Fusobacterium;Fusobacterium nucleatum animalis 4_8	1507	CP003723.182018.183524	AGAGUUUGAUCCUGGCUCAGGAUGAACGCUGACAGAAUGCUUAACACAUG	Fusobacterium nucleatum animalis 4_8	Bacteria; Fusobacteriota; Fusobacteriia; Fusobacteriales; Fusobacteriaceae; Fusobacterium; Fusobacterium nucleatum-animalis	Fusobacterium nucleatum animalis 4_8	Linear	Include	CP003723.182018.183524
CP007062.94616.96121		Bacteria;Fusobacteriota;Fusobacteriia;Fusobacteriales;Fusobacteriaceae;Fusobacterium;Fusobacterium nucleatum animalis 7_1	1506	CP007062.94616.96121	AGAGUUUGAUCCUGGCUCAGGAUGAACGCUGACAGAAUGCUUAACACAUG	Fusobacterium nucleatum animalis 7_1	Bacteria; Fusobacteriota; Fusobacteriia; Fusobacteriales; Fusobacteriaceae; Fusobacterium; Fusobacterium nucleatum-animalis	Fusobacterium nucleatum animalis 7_1	Linear	Include	CP007062.94616.96121
CP007062.182254.183760		Bacteria;Fusobacteriota;Fusobacteriia;Fusobacteriales;Fusobacteriaceae;Fusobacterium;Fusobacterium nucleatum animalis 7_1	1507	CP007062.182254.183760	AGAGUUUGAUCCUGGCUCAGGAUGAACGCUGACAGAAUGCUUAACACAUG	Fusobacterium nucleatum animalis 7_1	Bacteria; Fusobacteriota; Fusobacteriia; Fusobacteriales; Fusobacteriaceae; Fusobacterium; Fusobacterium nucleatum-animalis	Fusobacterium nucleatum animalis 7_1	Linear	Include	CP007062.182254.183760
CP007062.1630233.1631739		Bacteria;Fusobacteriota;Fusobacteriia;Fusobacteriales;Fusobacteriaceae;Fusobacterium;Fusobacterium nucleatum animalis 7_1	1507	CP007062.1630233.1631739	AGAGUUUGAUCCUGGCUCAGGAUGAACGCUGACAGAAUGCUUAACACAUG	Fusobacterium nucleatum animalis 7_1	Bacteria; Fusobacteriota; Fusobacteriia; Fusobacteriales; Fusobacteriaceae; Fusobacterium; Fusobacterium nucleatum-animalis	Fusobacterium nucleatum animalis 7_1	Linear	Include	CP007062.1630233.1631739
AFQD01000460.50.1556		Bacteria;Fusobacteriota;Fusobacteriia;Fusobacteriales;Fusobacteriaceae;Fusobacterium;Fusobacterium nucleatum animalis ATCC 51191	1507	AFQD01000460.50.1556	AGAGUUUGAUCCUGGCUCAGGAUGAACGCUGACAGAAUGCUUAACACAUG	Fusobacterium nucleatum animalis ATCC 51191	Bacteria; Fusobacteriota; Fusobacteriia; Fusobacteriales; Fusobacteriaceae; Fusobacterium; Fusobacterium nucleatum-animalis	Fusobacterium nucleatum animalis ATCC 51191	Linear	Include	AFQD01000460.50.1556
AKXI01000001.40735.42233		Bacteria;Fusobacteriota;Fusobacteriia;Fusobacteriales;Fusobacteriaceae;Fusobacterium;Fusobacterium nucleatum fusiforme ATCC 51190	1499	AKXI01000001.40735.42233	AGAGUUUGAUCCUGGCUCAGGAUGAACGCUGACAGAAUGCUUAACACAUG	Fusobacterium nucleatum fusiforme ATCC 51190	Bacteria; Fusobacteriota; Fusobacteriia; Fusobacteriales; Fusobacteriaceae; Fusobacterium; Fusobacterium nucleatum fusiforme	Fusobacterium nucleatum fusiforme ATCC 51190	Linear	Include	AKXI01000001.40735.42233
HM347070.1.1396		Bacteria;Fusobacteriota;Fusobacteriia;Fusobacteriales;Fusobacteriaceae;Fusobacterium;Fusobacterium nucleatum nucleatum ATCC 23726	1396	HM347070.1.1396	GAACGAAGAGUUUGAUCCUGGCUCAGGAUGAACGCUGACAGAAUGCUUAA	Fusobacterium nucleatum nucleatum ATCC 23726	Bacteria; Fusobacteriota; Fusobacteriia; Fusobacteriales; Fusobacteriaceae; Fusobacterium; Fusobacterium nucleatum nucleatum	Fusobacterium nucleatum nucleatum ATCC 23726	Linear	Include	HM347070.1.1396
ADVK01000034.12.1519		Bacteria;Fusobacteriota;Fusobacteriia;Fusobacteriales;Fusobacteriaceae;Fusobacterium;Fusobacterium nucleatum nucleatum ATCC 23726	1508	ADVK01000034.12.1519	AGAGUUUGAUCCUGGCUCAGGAUGAACGCUGACAGAAUGCUUAACACAUG	Fusobacterium nucleatum nucleatum ATCC 23726	Bacteria; Fusobacteriota; Fusobacteriia; Fusobacteriales; Fusobacteriaceae; Fusobacterium; Fusobacterium nucleatum nucleatum	Fusobacterium nucleatum nucleatum ATCC 23726	Linear	Include	ADVK01000034.12.1519
CP028109.361233.362790		Bacteria;Fusobacteriota;Fusobacteriia;Fusobacteriales;Fusobacteriaceae;Fusobacterium;Fusobacterium nucleatum nucleatum ATCC 23726	1558	CP028109.361233.362790	UAAAUAAGAUAGCGAAGAUGAGCUAUUAAAAAGAUUGAACGAAGAGUUUG	Fusobacterium nucleatum nucleatum ATCC 23726	Bacteria; Fusobacteriota; Fusobacteriia; Fusobacteriales; Fusobacteriaceae; Fusobacterium; Fusobacterium nucleatum nucleatum	Fusobacterium nucleatum nucleatum ATCC 23726	Linear	Include	CP028109.361233.362790
CP028109.586220.587779		Bacteria;Fusobacteriota;Fusobacteriia;Fusobacteriales;Fusobacteriaceae;Fusobacterium;Fusobacterium nucleatum nucleatum ATCC 23726	1560	CP028109.586220.587779	UAAAUAAGAUAGCAAAGAUGAGCUAUAAAAAAAAGAUUGAACGAAGAGUU	Fusobacterium nucleatum nucleatum ATCC 23726	Bacteria; Fusobacteriota; Fusobacteriia; Fusobacteriales; Fusobacteriaceae; Fusobacterium; Fusobacterium nucleatum nucleatum	Fusobacterium nucleatum nucleatum ATCC 23726	Linear	Include	CP028109.586220.587779
CP028109.679747.681305		Bacteria;Fusobacteriota;Fusobacteriia;Fusobacteriales;Fusobacteriaceae;Fusobacterium;Fusobacterium nucleatum nucleatum ATCC 23726	1559	CP028109.679747.681305	UAAAUAAGAUAGCAAAGAUGAGCUAUAAAAAAAGAUUGAACGAAGAGUUU	Fusobacterium nucleatum nucleatum ATCC 23726	Bacteria; Fusobacteriota; Fusobacteriia; Fusobacteriales; Fusobacteriaceae; Fusobacterium; Fusobacterium nucleatum nucleatum	Fusobacterium nucleatum nucleatum ATCC 23726	Linear	Include	CP028109.679747.681305
CP028109.2091733.2093290		Bacteria;Fusobacteriota;Fusobacteriia;Fusobacteriales;Fusobacteriaceae;Fusobacterium;Fusobacterium nucleatum nucleatum ATCC 23726	1558	CP028109.2091733.2093290	UAAAUAAGAUAGCAAAGAUGAGCUAUUAAAAAGAUUGAACGAAGAGUUUG	Fusobacterium nucleatum nucleatum ATCC 23726	Bacteria; Fusobacteriota; Fusobacteriia; Fusobacteriales; Fusobacteriaceae; Fusobacterium; Fusobacterium nucleatum nucleatum	Fusobacterium nucleatum nucleatum ATCC 23726	Linear	Include	CP028109.2091733.2093290
AE009951.2047107.2048608		Bacteria;Fusobacteriota;Fusobacteriia;Fusobacteriales;Fusobacteriaceae;Fusobacterium;Fusobacterium nucleatum nucleatum ATCC 25586	1502	AE009951.2047107.2048608	UAAAUAAGAUAGCAAAGAUGAGCUAUUAAAAAGAUUGAACGAAGAGUUUG	Fusobacterium nucleatum nucleatum ATCC 25586	Bacteria; Fusobacteriota; Fusobacteriia; Fusobacteriales; Fusobacteriaceae; Fusobacterium; Fusobacterium nucleatum nucleatum	Fusobacterium nucleatum nucleatum ATCC 25586	Linear	Include	AE009951.2047107.2048608
AE009951.451529.453030		Bacteria;Fusobacteriota;Fusobacteriia;Fusobacteriales;Fusobacteriaceae;Fusobacterium;Fusobacterium nucleatum nucleatum ATCC 25586	1502	AE009951.451529.453030	UAAAUAAGAUAGCAAAGAUGAGCUAUUAAAAAGAUUGAACGAAGAGUUUG	Fusobacterium nucleatum nucleatum ATCC 25586	Bacteria; Fusobacteriota; Fusobacteriia; Fusobacteriales; Fusobacteriaceae; Fusobacterium; Fusobacterium nucleatum nucleatum	Fusobacterium nucleatum nucleatum ATCC 25586	Linear	Include	AE009951.451529.453030
AE009951.1072227.1073728		Bacteria;Fusobacteriota;Fusobacteriia;Fusobacteriales;Fusobacteriaceae;Fusobacterium;Fusobacterium nucleatum nucleatum ATCC 25586	1502	AE009951.1072227.1073728	AUUGAACGAAGAGUUUGAUCCUGGCUCAGGAUGAACGCUGACAGAAUGCU	Fusobacterium nucleatum nucleatum ATCC 25586	Bacteria; Fusobacteriota; Fusobacteriia; Fusobacteriales; Fusobacteriaceae; Fusobacterium; Fusobacterium nucleatum nucleatum	Fusobacterium nucleatum nucleatum ATCC 25586	Linear	Include	AE009951.1072227.1073728
AE009951.729878.731379		Bacteria;Fusobacteriota;Fusobacteriia;Fusobacteriales;Fusobacteriaceae;Fusobacterium;Fusobacterium nucleatum nucleatum ATCC 25586	1502	AE009951.729878.731379	AUUGAACGAAGAGUUUGAUCCUGGCUCAGGAUGAACGCUGACAGAAUGCU	Fusobacterium nucleatum nucleatum ATCC 25586	Bacteria; Fusobacteriota; Fusobacteriia; Fusobacteriales; Fusobacteriaceae; Fusobacterium; Fusobacterium nucleatum nucleatum	Fusobacterium nucleatum nucleatum ATCC 25586	Linear	Include	AE009951.729878.731379
CP012716.456739.458298		Bacteria;Fusobacteriota;Fusobacteriia;Fusobacteriales;Fusobacteriaceae;Fusobacterium;Fusobacterium nucleatum nucleatum ChDC F316	1560	CP012716.456739.458298	UAAAUAAGAUAGCAAAGAUGAGCUAUAAAAAAAAGAUUGAACGAAGAGUU	Fusobacterium nucleatum nucleatum ChDC F316	Bacteria; Fusobacteriota; Fusobacteriia; Fusobacteriales; Fusobacteriaceae; Fusobacterium; Fusobacterium nucleatum nucleatum	Fusobacterium nucleatum nucleatum ChDC F316	Linear	Include	CP012716.456739.458298
CP012716.657688.659247		Bacteria;Fusobacteriota;Fusobacteriia;Fusobacteriales;Fusobacteriaceae;Fusobacterium;Fusobacterium nucleatum nucleatum ChDC F316	1560	CP012716.657688.659247	UAAAUAAGAUAGCAAAGAUGAGCUAUAAAAAAAAGAUUGAACGAAGAGUU	Fusobacterium nucleatum nucleatum ChDC F316	Bacteria; Fusobacteriota; Fusobacteriia; Fusobacteriales; Fusobacteriaceae; Fusobacterium; Fusobacterium nucleatum nucleatum	Fusobacterium nucleatum nucleatum ChDC F316	Linear	Include	CP012716.657688.659247
X55402.1.1331		Bacteria;Fusobacteriota;Fusobacteriia;Fusobacteriales;Fusobacteriaceae;Fusobacterium;Fusobacterium nucleatum polymorphum	1331	X55402.1.1331	GGGUGGCGGACGGGUGAGUAACGCGUAAAGAACUUGCCUCACAGCUAGGG	Fusobacterium nucleatum polymorphum	Bacteria; Fusobacteriota; Fusobacteriia; Fusobacteriales; Fusobacteriaceae; Fusobacterium; Fusobacterium nucleatum polymorphum	Fusobacterium nucleatum polymorphum	Linear	Include	X55402.1.1331
CP013121.91349.92893		Bacteria;Fusobacteriota;Fusobacteriia;Fusobacteriales;Fusobacteriaceae;Fusobacterium;Fusobacterium nucleatum polymorphum	1545	CP013121.91349.92893	UAAAUAAAAAUAGCAAGAAUGAGCUAUUAAAAAGAUUGAACGAAGAGUUU	Fusobacterium nucleatum polymorphum	Bacteria; Fusobacteriota; Fusobacteriia; Fusobacteriales; Fusobacteriaceae; Fusobacterium; Fusobacterium nucleatum polymorphum	Fusobacterium nucleatum polymorphum	Linear	Include	CP013121.91349.92893
CP013121.1976428.1977974		Bacteria;Fusobacteriota;Fusobacteriia;Fusobacteriales;Fusobacteriaceae;Fusobacterium;Fusobacterium nucleatum polymorphum	1547	CP013121.1976428.1977974	UAAAUAAAAAUAGCAAGAAUGAGCUAUUAAAAAAAGAUUGAACGAAGAGU	Fusobacterium nucleatum polymorphum	Bacteria; Fusobacteriota; Fusobacteriia; Fusobacteriales; Fusobacteriaceae; Fusobacterium; Fusobacterium nucleatum polymorphum	Fusobacterium nucleatum polymorphum	Linear	Include	CP013121.1976428.1977974
CP013121.2201742.2203286		Bacteria;Fusobacteriota;Fusobacteriia;Fusobacteriales;Fusobacteriaceae;Fusobacterium;Fusobacterium nucleatum polymorphum	1545	CP013121.2201742.2203286	UAAAUAAAAAUAGCAAGAAUGAGCUAUUAAAAAGAUUGAACGAAGAGUUU	Fusobacterium nucleatum polymorphum	Bacteria; Fusobacteriota; Fusobacteriia; Fusobacteriales; Fusobacteriaceae; Fusobacterium; Fusobacterium nucleatum polymorphum	Fusobacterium nucleatum polymorphum	Linear	Include	CP013121.2201742.2203286
CP013121.2292585.2294128		Bacteria;Fusobacteriota;Fusobacteriia;Fusobacteriales;Fusobacteriaceae;Fusobacterium;Fusobacterium nucleatum polymorphum	1544	CP013121.2292585.2294128	UAAAUGAAAUAGCAAGAAUGAGCUAUUAAAAAGAUUGAACGAAGAGUUUG	Fusobacterium nucleatum polymorphum	Bacteria; Fusobacteriota; Fusobacteriia; Fusobacteriales; Fusobacteriaceae; Fusobacterium; Fusobacterium nucleatum polymorphum	Fusobacterium nucleatum polymorphum	Linear	Include	CP013121.2292585.2294128
LN831027.204557.206042		Bacteria;Fusobacteriota;Fusobacteriia;Fusobacteriales;Fusobacteriaceae;Fusobacterium;Fusobacterium nucleatum polymorphum	1486	LN831027.204557.206042	AGAGUUUGAUCCUGGCUCAGGAUGAACGCUGACAGAAUGCUUAACACAUG	Fusobacterium nucleatum polymorphum	Bacteria; Fusobacteriota; Fusobacteriia; Fusobacteriales; Fusobacteriaceae; Fusobacterium; Fusobacterium nucleatum polymorphum	Fusobacterium nucleatum polymorphum	Linear	Include	LN831027.204557.206042
LN831027.2308132.2309617		Bacteria;Fusobacteriota;Fusobacteriia;Fusobacteriales;Fusobacteriaceae;Fusobacterium;Fusobacterium nucleatum polymorphum	1486	LN831027.2308132.2309617	AGAGUUUGAUCCUGGCUCAGGAUGAACGCUGACAGAAUGCUUAACACAUG	Fusobacterium nucleatum polymorphum	Bacteria; Fusobacteriota; Fusobacteriia; Fusobacteriales; Fusobacteriaceae; Fusobacterium; Fusobacterium nucleatum polymorphum	Fusobacterium nucleatum polymorphum	Linear	Include	LN831027.2308132.2309617
LN831027.1934683.1936168		Bacteria;Fusobacteriota;Fusobacteriia;Fusobacteriales;Fusobacteriaceae;Fusobacterium;Fusobacterium nucleatum polymorphum	1486	LN831027.1934683.1936168	AGAGUUUGAUCCUGGCUCAGGAUGAACGCUGACAGAAUGCUUAACACAUG	Fusobacterium nucleatum polymorphum	Bacteria; Fusobacteriota; Fusobacteriia; Fusobacteriales; Fusobacteriaceae; Fusobacterium; Fusobacterium nucleatum polymorphum	Fusobacterium nucleatum polymorphum	Linear	Include	LN831027.1934683.1936168
LN831027.2036522.2038007		Bacteria;Fusobacteriota;Fusobacteriia;Fusobacteriales;Fusobacteriaceae;Fusobacterium;Fusobacterium nucleatum polymorphum	1486	LN831027.2036522.2038007	AGAGUUUGAUCCUGGCUCAGGAUGAACGCUGACAGAAUGCUUAACACAUG	Fusobacterium nucleatum polymorphum	Bacteria; Fusobacteriota; Fusobacteriia; Fusobacteriales; Fusobacteriaceae; Fusobacterium; Fusobacterium nucleatum polymorphum	Fusobacterium nucleatum polymorphum	Linear	Include	LN831027.2036522.2038007
CP013328.1699400.1700944		Bacteria;Fusobacteriota;Fusobacteriia;Fusobacteriales;Fusobacteriaceae;Fusobacterium;Fusobacterium nucleatum polymorphum	1545	CP013328.1699400.1700944	UAAAUAAAAAUAGCAAGAAUGAGCUAUUAAAAAGAUUGAACGAAGAGUUU	Fusobacterium nucleatum polymorphum	Bacteria; Fusobacteriota; Fusobacteriia; Fusobacteriales; Fusobacteriaceae; Fusobacterium; Fusobacterium nucleatum polymorphum	Fusobacterium nucleatum polymorphum	Linear	Include	CP013328.1699400.1700944
CP013328.255893.257437		Bacteria;Fusobacteriota;Fusobacteriia;Fusobacteriales;Fusobacteriaceae;Fusobacterium;Fusobacterium nucleatum polymorphum	1545	CP013328.255893.257437	UAAAUAAAAAUAGCAAGAAUGAGCUAUUAAAAAGAUUGAACGAAGAGUUU	Fusobacterium nucleatum polymorphum	Bacteria; Fusobacteriota; Fusobacteriia; Fusobacteriales; Fusobacteriaceae; Fusobacterium; Fusobacterium nucleatum polymorphum	Fusobacterium nucleatum polymorphum	Linear	Include	CP013328.255893.257437
CP013328.2299464.2301010		Bacteria;Fusobacteriota;Fusobacteriia;Fusobacteriales;Fusobacteriaceae;Fusobacterium;Fusobacterium nucleatum polymorphum	1547	CP013328.2299464.2301010	UAAAUAAAAAUAGCAAGAAUGAGCUAUUAAAAAAAGAUUGAACGAAGAGU	Fusobacterium nucleatum polymorphum	Bacteria; Fusobacteriota; Fusobacteriia; Fusobacteriales; Fusobacteriaceae; Fusobacterium; Fusobacterium nucleatum polymorphum	Fusobacterium nucleatum polymorphum	Linear	Include	CP013328.2299464.2301010
LN831027.102380.103865		Bacteria;Fusobacteriota;Fusobacteriia;Fusobacteriales;Fusobacteriaceae;Fusobacterium;Fusobacterium nucleatum polymorphum	1486	LN831027.102380.103865	AGAGUUUGAUCCUGGCUCAGGAUGAACGCUGACAGAAUGCUUAACACAUG	Fusobacterium nucleatum polymorphum	Bacteria; Fusobacteriota; Fusobacteriia; Fusobacteriales; Fusobacteriaceae; Fusobacterium; Fusobacterium nucleatum polymorphum	Fusobacterium nucleatum polymorphum	Linear	Include	LN831027.102380.103865
CP013328.165012.166555		Bacteria;Fusobacteriota;Fusobacteriia;Fusobacteriales;Fusobacteriaceae;Fusobacterium;Fusobacterium nucleatum polymorphum	1544	CP013328.165012.166555	UAAAUGAAAUAGCAAGAAUGAGCUAUUAAAAAGAUUGAACGAAGAGUUUG	Fusobacterium nucleatum polymorphum	Bacteria; Fusobacteriota; Fusobacteriia; Fusobacteriales; Fusobacteriaceae; Fusobacterium; Fusobacterium nucleatum polymorphum	Fusobacterium nucleatum polymorphum	Linear	Include	CP013328.165012.166555
CP013328.1798317.1799860		Bacteria;Fusobacteriota;Fusobacteriia;Fusobacteriales;Fusobacteriaceae;Fusobacterium;Fusobacterium nucleatum polymorphum	1544	CP013328.1798317.1799860	AAACAAAAUAGCAAGAAUGAGCUAUUAAAAAAGAUUGAACGAAGAGUUUG	Fusobacterium nucleatum polymorphum	Bacteria; Fusobacteriota; Fusobacteriia; Fusobacteriales; Fusobacteriaceae; Fusobacterium; Fusobacterium nucleatum polymorphum	Fusobacterium nucleatum polymorphum	Linear	Include	CP013328.1798317.1799860
AB550231.1.1467		Bacteria;Fusobacteriota;Fusobacteriia;Fusobacteriales;Fusobacteriaceae;Fusobacterium;Fusobacterium nucleatum polymorphum	1467	AB550231.1.1467	AGAGUUUGAUCCUGGCUCAGGAUGAACGCUGACAGAAUGCUUAACACAUG	Fusobacterium nucleatum polymorphum	Bacteria; Fusobacteriota; Fusobacteriia; Fusobacteriales; Fusobacteriaceae; Fusobacterium; Fusobacterium nucleatum polymorphum	Fusobacterium nucleatum polymorphum	Linear	Include	AB550231.1.1467
AF287812.1.1442		Bacteria;Fusobacteriota;Fusobacteriia;Fusobacteriales;Fusobacteriaceae;Fusobacterium;Fusobacterium nucleatum polymorphum	1442	AF287812.1.1442	UGAACGAAGAGUUUGAUCCUGGCUCAGGAUGAACGCUGACAGAAUGCUUA	Fusobacterium nucleatum polymorphum	Bacteria; Fusobacteriota; Fusobacteriia; Fusobacteriales; Fusobacteriaceae; Fusobacterium; Fusobacterium nucleatum polymorphum	Fusobacterium nucleatum polymorphum	Linear	Include	AF287812.1.1442
CP022123.1097646.1099194		Bacteria;Fusobacteriota;Fusobacteriia;Fusobacteriales;Fusobacteriaceae;Fusobacterium;Fusobacterium nucleatum polymorphum	1549	CP022123.1097646.1099194	UAAAUAAAAAUAGCAAGAAUGAGCUAUUAAAAAGAUUGAACGAAGAGUUU	Fusobacterium nucleatum polymorphum	Bacteria; Fusobacteriota; Fusobacteriia; Fusobacteriales; Fusobacteriaceae; Fusobacterium; Fusobacterium nucleatum polymorphum	Fusobacterium nucleatum polymorphum	Linear	Include	CP022123.1097646.1099194
CP021934.2172991.2174539		Bacteria;Fusobacteriota;Fusobacteriia;Fusobacteriales;Fusobacteriaceae;Fusobacterium;Fusobacterium nucleatum polymorphum	1549	CP021934.2172991.2174539	UAAAUAAAAAUAGCAAGAAUGAGCUAUUAAAAAGAUUGAACGAAGAGUUU	Fusobacterium nucleatum polymorphum	Bacteria; Fusobacteriota; Fusobacteriia; Fusobacteriales; Fusobacteriaceae; Fusobacterium; Fusobacterium nucleatum polymorphum	Fusobacterium nucleatum polymorphum	Linear	Include	CP021934.2172991.2174539
CP022123.1493675.1495222		Bacteria;Fusobacteriota;Fusobacteriia;Fusobacteriales;Fusobacteriaceae;Fusobacterium;Fusobacterium nucleatum polymorphum	1548	CP022123.1493675.1495222	UAAAUGAAAUAGCAAGAAUGAGCUAUUAAAAAGAUUGAACGAAGAGUUUG	Fusobacterium nucleatum polymorphum	Bacteria; Fusobacteriota; Fusobacteriia; Fusobacteriales; Fusobacteriaceae; Fusobacterium; Fusobacterium nucleatum polymorphum	Fusobacterium nucleatum polymorphum	Linear	Include	CP022123.1493675.1495222
CP022123.1860766.1862315		Bacteria;Fusobacteriota;Fusobacteriia;Fusobacteriales;Fusobacteriaceae;Fusobacterium;Fusobacterium nucleatum polymorphum	1550	CP022123.1860766.1862315	UAAAUAAAAAUAGCAAGAAUGAGCUAUAAAAAAAGAUUGAACGAAGAGUU	Fusobacterium nucleatum polymorphum	Bacteria; Fusobacteriota; Fusobacteriia; Fusobacteriales; Fusobacteriaceae; Fusobacterium; Fusobacterium nucleatum polymorphum	Fusobacterium nucleatum polymorphum	Linear	Include	CP022123.1860766.1862315
CP022123.1239503.1241051		Bacteria;Fusobacteriota;Fusobacteriia;Fusobacteriales;Fusobacteriaceae;Fusobacterium;Fusobacterium nucleatum polymorphum	1549	CP022123.1239503.1241051	UAAAUAAAAAUAGCAAGAAUGAGCUAUUAAAAAGAUUGAACGAAGAGUUU	Fusobacterium nucleatum polymorphum	Bacteria; Fusobacteriota; Fusobacteriia; Fusobacteriales; Fusobacteriaceae; Fusobacterium; Fusobacterium nucleatum polymorphum	Fusobacterium nucleatum polymorphum	Linear	Include	CP022123.1239503.1241051
CP021934.2398772.2400318		Bacteria;Fusobacteriota;Fusobacteriia;Fusobacteriales;Fusobacteriaceae;Fusobacterium;Fusobacterium nucleatum polymorphum	1547	CP021934.2398772.2400318	UAAAUGAAAUAGCAGAAUGAGCUAUUAAAAAGAUUGAACGAAGAGUUUGA	Fusobacterium nucleatum polymorphum	Bacteria; Fusobacteriota; Fusobacteriia; Fusobacteriales; Fusobacteriaceae; Fusobacterium; Fusobacterium nucleatum polymorphum	Fusobacterium nucleatum polymorphum	Linear	Include	CP021934.2398772.2400318
CP022123.1642026.1643572		Bacteria;Fusobacteriota;Fusobacteriia;Fusobacteriales;Fusobacteriaceae;Fusobacterium;Fusobacterium nucleatum polymorphum	1547	CP022123.1642026.1643572	UAAAUGAAAUAGCAGAAUGAGCUAUUAAAAAGAUUGAACGAAGAGUUUGA	Fusobacterium nucleatum polymorphum	Bacteria; Fusobacteriota; Fusobacteriia; Fusobacteriales; Fusobacteriaceae; Fusobacterium; Fusobacterium nucleatum polymorphum	Fusobacterium nucleatum polymorphum	Linear	Include	CP022123.1642026.1643572
CP021934.2075596.2077145		Bacteria;Fusobacteriota;Fusobacteriia;Fusobacteriales;Fusobacteriaceae;Fusobacterium;Fusobacterium nucleatum polymorphum	1550	CP021934.2075596.2077145	UAAAUAAAAAUAGCAAGAAUGAGCUAUUAAAAAAGAUUGAACGAAGAGUU	Fusobacterium nucleatum polymorphum	Bacteria; Fusobacteriota; Fusobacteriia; Fusobacteriales; Fusobacteriaceae; Fusobacterium; Fusobacterium nucleatum polymorphum	Fusobacterium nucleatum polymorphum	Linear	Include	CP021934.2075596.2077145
CP021934.1604465.1606011		Bacteria;Fusobacteriota;Fusobacteriia;Fusobacteriales;Fusobacteriaceae;Fusobacterium;Fusobacterium nucleatum polymorphum	1547	CP021934.1604465.1606011	UAAAUGAAAUAGCAGAAUGAGCUAUUAAAAAGAUUGAACGAAGAGUUUGA	Fusobacterium nucleatum polymorphum	Bacteria; Fusobacteriota; Fusobacteriia; Fusobacteriales; Fusobacteriaceae; Fusobacterium; Fusobacterium nucleatum polymorphum	Fusobacterium nucleatum polymorphum	Linear	Include	CP021934.1604465.1606011
CP021934.1705825.1707371		Bacteria;Fusobacteriota;Fusobacteriia;Fusobacteriales;Fusobacteriaceae;Fusobacterium;Fusobacterium nucleatum polymorphum	1547	CP021934.1705825.1707371	UAAAUGAAAUAGCAGAAUGAGCUAUUAAAAAGAUUGAACGAAGAGUUUGA	Fusobacterium nucleatum polymorphum	Bacteria; Fusobacteriota; Fusobacteriia; Fusobacteriales; Fusobacteriaceae; Fusobacterium; Fusobacterium nucleatum polymorphum	Fusobacterium nucleatum polymorphum	Linear	Include	CP021934.1705825.1707371
GQ301039.1.1428		Bacteria;Fusobacteriota;Fusobacteriia;Fusobacteriales;Fusobacteriaceae;Fusobacterium;Fusobacterium nucleatum polymorphum ATCC 10953	1428	GQ301039.1.1428	GAUGAACGCUGACAGAAUGCUUAACACAUGCAAGUCAACUUGAACUUCGG	Fusobacterium nucleatum polymorphum ATCC 10953	Bacteria; Fusobacteriota; Fusobacteriia; Fusobacteriales; Fusobacteriaceae; Fusobacterium; Fusobacterium nucleatum polymorphum	Fusobacterium nucleatum polymorphum ATCC 10953	Linear	Include	GQ301039.1.1428
HM347074.1.1380		Bacteria;Fusobacteriota;Fusobacteriia;Fusobacteriales;Fusobacteriaceae;Fusobacterium;Fusobacterium nucleatum polymorphum ATCC 10953	1380	HM347074.1.1380	AAAGAUUNAACGAAGAGUUUGAUCCUGGCUCAGGAUGAACGCUGACAGAA	Fusobacterium nucleatum polymorphum ATCC 10953	Bacteria; Fusobacteriota; Fusobacteriia; Fusobacteriales; Fusobacteriaceae; Fusobacterium; Fusobacterium nucleatum polymorphum	Fusobacterium nucleatum polymorphum ATCC 10953	Linear	Include	HM347074.1.1380
AARG01000010.1.1267		Bacteria;Fusobacteriota;Fusobacteriia;Fusobacteriales;Fusobacteriaceae;Fusobacterium;Fusobacterium nucleatum polymorphum ATCC 10953	1267	AARG01000010.1.1267	AGAGUUUGAUCCUGGCUCAGGAUGAACGCUGACAGAAUGCUUAACACAUG	Fusobacterium nucleatum polymorphum ATCC 10953	Bacteria; Fusobacteriota; Fusobacteriia; Fusobacteriales; Fusobacteriaceae; Fusobacterium; Fusobacterium nucleatum polymorphum	Fusobacterium nucleatum polymorphum ATCC 10953	Linear	Include	AARG01000010.1.1267
X55403.1.1331		Bacteria;Fusobacteriota;Fusobacteriia;Fusobacteriales;Fusobacteriaceae;Fusobacterium;Fusobacterium nucleatum vincentii	1331	X55403.1.1331	GGGUGGCGGACGGGUGAGUAACGCGUAAAGAACUUGCCUCACNGGUAGGG	Fusobacterium nucleatum vincentii	Bacteria; Fusobacteriota; Fusobacteriia; Fusobacteriales; Fusobacteriaceae; Fusobacterium; Fusobacterium nucleatum vincentii	Fusobacterium nucleatum vincentii	Linear	Include	X55403.1.1331
GQ301040.1.1415		Bacteria;Fusobacteriota;Fusobacteriia;Fusobacteriales;Fusobacteriaceae;Fusobacterium;Fusobacterium nucleatum vincentii	1415	GQ301040.1.1415	GAUGAACGCUGACAGAAUGCUUAACACAUGCAAGUCAACUUGAAUUUGGG	Fusobacterium nucleatum vincentii	Bacteria; Fusobacteriota; Fusobacteriia; Fusobacteriales; Fusobacteriaceae; Fusobacterium; Fusobacterium nucleatum vincentii	Fusobacterium nucleatum vincentii	Linear	Include	GQ301040.1.1415
GQ301041.1.1441		Bacteria;Fusobacteriota;Fusobacteriia;Fusobacteriales;Fusobacteriaceae;Fusobacterium;Fusobacterium nucleatum vincentii	1441	GQ301041.1.1441	GAUGAACGCUGACAGAAUGCUUAACACAUGCAAGUCAACUUGAAUUUGGG	Fusobacterium nucleatum vincentii	Bacteria; Fusobacteriota; Fusobacteriia; Fusobacteriales; Fusobacteriaceae; Fusobacterium; Fusobacterium nucleatum vincentii	Fusobacterium nucleatum vincentii	Linear	Include	GQ301041.1.1441
AM849219.1.1495		Bacteria;Fusobacteriota;Fusobacteriia;Fusobacteriales;Fusobacteriaceae;Fusobacterium;Fusobacterium nucleatum vincentii	1495	AM849219.1.1495	AUCCUGGCUCAGGAUGAACGCUGACAGAAUGCUUAACACAUGCAAGUCAA	Fusobacterium nucleatum vincentii	Bacteria; Fusobacteriota; Fusobacteriia; Fusobacteriales; Fusobacteriaceae; Fusobacterium; Fusobacterium nucleatum vincentii	Fusobacterium nucleatum vincentii	Linear	Include	AM849219.1.1495
HM347073.1.1400		Bacteria;Fusobacteriota;Fusobacteriia;Fusobacteriales;Fusobacteriaceae;Fusobacterium;Fusobacterium nucleatum vincentii	1400	HM347073.1.1400	AAAGAUUGAACGAAGAGUUUGAUCCUGGCUCAGGAUGAACGCUGACAGAA	Fusobacterium nucleatum vincentii	Bacteria; Fusobacteriota; Fusobacteriia; Fusobacteriales; Fusobacteriaceae; Fusobacterium; Fusobacterium nucleatum vincentii	Fusobacterium nucleatum vincentii	Linear	Include	HM347073.1.1400
AM887529.1.1431		Bacteria;Fusobacteriota;Fusobacteriia;Fusobacteriales;Fusobacteriaceae;Fusobacterium;Fusobacterium nucleatum vincentii	1431	AM887529.1.1431	UUUGAUCCUGGCUCAGGAUGAACGCUGACAGAAUGCUUAACACAUGCAAG	Fusobacterium nucleatum vincentii	Bacteria; Fusobacteriota; Fusobacteriia; Fusobacteriales; Fusobacteriaceae; Fusobacterium; Fusobacterium nucleatum vincentii	Fusobacterium nucleatum vincentii	Linear	Include	AM887529.1.1431
AB540989.1.1480		Bacteria;Fusobacteriota;Fusobacteriia;Fusobacteriales;Fusobacteriaceae;Fusobacterium;Fusobacterium nucleatum vincentii	1480	AB540989.1.1480	AGAGUUUGAUCCUGGCUCAGGAUGAACGCUGACAGAAUGCUUAACACAUG	Fusobacterium nucleatum vincentii	Bacteria; Fusobacteriota; Fusobacteriia; Fusobacteriales; Fusobacteriaceae; Fusobacterium; Fusobacterium nucleatum vincentii	Fusobacterium nucleatum vincentii	Linear	Include	AB540989.1.1480
CP024749.2071456.2073014		Bacteria;Fusobacteriota;Fusobacteriia;Fusobacteriales;Fusobacteriaceae;Fusobacterium;Fusobacterium nucleatum vincentii	1559	CP024749.2071456.2073014	UAAAUUAAAGAUAGCAAAAUGAGCUAUAAGAAAAGAUUGAACGAAGAGUU	Fusobacterium nucleatum vincentii	Bacteria; Fusobacteriota; Fusobacteriia; Fusobacteriales; Fusobacteriaceae; Fusobacterium; Fusobacterium nucleatum vincentii	Fusobacterium nucleatum vincentii	Linear	Include	CP024749.2071456.2073014
CP024749.1345148.1346706		Bacteria;Fusobacteriota;Fusobacteriia;Fusobacteriales;Fusobacteriaceae;Fusobacterium;Fusobacterium nucleatum vincentii	1559	CP024749.1345148.1346706	UAAAUUAAAGAUAGCAAAAUGAGCUAUAAGAAAAGAUUGAACGAAGAGUU	Fusobacterium nucleatum vincentii	Bacteria; Fusobacteriota; Fusobacteriia; Fusobacteriales; Fusobacteriaceae; Fusobacterium; Fusobacterium nucleatum vincentii	Fusobacterium nucleatum vincentii	Linear	Include	CP024749.1345148.1346706
CP024749.1593232.1594790		Bacteria;Fusobacteriota;Fusobacteriia;Fusobacteriales;Fusobacteriaceae;Fusobacterium;Fusobacterium nucleatum vincentii	1559	CP024749.1593232.1594790	UAAAUUAAAGAUAGCAAAAUGAGCUAUAAGAAAAGAUUGAACGAAGAGUU	Fusobacterium nucleatum vincentii	Bacteria; Fusobacteriota; Fusobacteriia; Fusobacteriales; Fusobacteriaceae; Fusobacterium; Fusobacterium nucleatum vincentii	Fusobacterium nucleatum vincentii	Linear	Include	CP024749.1593232.1594790
CP024749.1979352.1980907		Bacteria;Fusobacteriota;Fusobacteriia;Fusobacteriales;Fusobacteriaceae;Fusobacterium;Fusobacterium nucleatum vincentii	1556	CP024749.1979352.1980907	AAUUAAAAUAGCAAAAUGAGCUAUAAGAAAAGAUUGAACGAAGAGUUUGA	Fusobacterium nucleatum vincentii	Bacteria; Fusobacteriota; Fusobacteriia; Fusobacteriales; Fusobacteriaceae; Fusobacterium; Fusobacterium nucleatum vincentii	Fusobacterium nucleatum vincentii	Linear	Include	CP024749.1979352.1980907
CP024749.1503117.1504675		Bacteria;Fusobacteriota;Fusobacteriia;Fusobacteriales;Fusobacteriaceae;Fusobacterium;Fusobacterium nucleatum vincentii	1559	CP024749.1503117.1504675	UAAAUUAAAGAUAGCAAAAUGAGCUAUAAGAAAAGAUUGAACGAAGAGUU	Fusobacterium nucleatum vincentii	Bacteria; Fusobacteriota; Fusobacteriia; Fusobacteriales; Fusobacteriaceae; Fusobacterium; Fusobacterium nucleatum vincentii	Fusobacterium nucleatum vincentii	Linear	Include	CP024749.1503117.1504675
CP007064.169800.171294		Bacteria;Fusobacteriota;Fusobacteriia;Fusobacteriales;Fusobacteriaceae;Fusobacterium;Fusobacterium nucleatum vincentii 3_1_27	1495	CP007064.169800.171294	AGAGUUUGAUCCUGGCUCAGGAUGAACGCUGACAGAAUGCUUAACACAUG	Fusobacterium nucleatum vincentii 3_1_27	Bacteria; Fusobacteriota; Fusobacteriia; Fusobacteriales; Fusobacteriaceae; Fusobacterium; Fusobacterium nucleatum vincentii	Fusobacterium nucleatum vincentii 3_1_27	Linear	Include	CP007064.169800.171294
CP007064.79889.81395		Bacteria;Fusobacteriota;Fusobacteriia;Fusobacteriales;Fusobacteriaceae;Fusobacterium;Fusobacterium nucleatum vincentii 3_1_27	1507	CP007064.79889.81395	AGAGUUUGAUCCUGGCUCAGGAUGAACGCUGACAGAAUGCUUAACACAUG	Fusobacterium nucleatum vincentii 3_1_27	Bacteria; Fusobacteriota; Fusobacteriia; Fusobacteriales; Fusobacteriaceae; Fusobacterium; Fusobacterium nucleatum vincentii	Fusobacterium nucleatum vincentii 3_1_27	Linear	Include	CP007064.79889.81395
CP007064.1615130.1616636		Bacteria;Fusobacteriota;Fusobacteriia;Fusobacteriales;Fusobacteriaceae;Fusobacterium;Fusobacterium nucleatum vincentii 3_1_27	1507	CP007064.1615130.1616636	AGAGUUUGAUCCUGGCUCAGGAUGAACGCUGACAGAAUGCUUAACACAUG	Fusobacterium nucleatum vincentii 3_1_27	Bacteria; Fusobacteriota; Fusobacteriia; Fusobacteriales; Fusobacteriaceae; Fusobacterium; Fusobacterium nucleatum vincentii	Fusobacterium nucleatum vincentii 3_1_27	Linear	Include	CP007064.1615130.1616636
CP007064.1704949.1706455		Bacteria;Fusobacteriota;Fusobacteriia;Fusobacteriales;Fusobacteriaceae;Fusobacterium;Fusobacterium nucleatum vincentii 3_1_27	1507	CP007064.1704949.1706455	AGAGUUUGAUCCUGGCUCAGGAUGAACGCUGACAGAAUGCUUAACACAUG	Fusobacterium nucleatum vincentii 3_1_27	Bacteria; Fusobacteriota; Fusobacteriia; Fusobacteriales; Fusobacteriaceae; Fusobacterium; Fusobacterium nucleatum vincentii	Fusobacterium nucleatum vincentii 3_1_27	Linear	Include	CP007064.1704949.1706455
CP007065.253054.254560		Bacteria;Fusobacteriota;Fusobacteriia;Fusobacteriales;Fusobacteriaceae;Fusobacterium;Fusobacterium nucleatum vincentii 3_1_27	1507	CP007065.253054.254560	AGAGUUUGAUCCUGGCUCAGGAUGAACGCUGACAGAAUGCUUAACACAUG	Fusobacterium nucleatum vincentii 3_1_27	Bacteria; Fusobacteriota; Fusobacteriia; Fusobacteriales; Fusobacteriaceae; Fusobacterium; Fusobacterium nucleatum vincentii	Fusobacterium nucleatum vincentii 3_1_27	Linear	Include	CP007065.253054.254560
CP003700.81192.82698		Bacteria;Fusobacteriota;Fusobacteriia;Fusobacteriales;Fusobacteriaceae;Fusobacterium;Fusobacterium nucleatum vincentii 3_1_36A2	1507	CP003700.81192.82698	AGAGUUUGAUCCUGGCUCAGGAUGAACGCUGACAGAAUGCUUAACACAUG	Fusobacterium nucleatum vincentii 3_1_36A2	Bacteria; Fusobacteriota; Fusobacteriia; Fusobacteriales; Fusobacteriaceae; Fusobacterium; Fusobacterium nucleatum vincentii	Fusobacterium nucleatum vincentii 3_1_36A2	Linear	Include	CP003700.81192.82698
CP003700.170313.171819		Bacteria;Fusobacteriota;Fusobacteriia;Fusobacteriales;Fusobacteriaceae;Fusobacterium;Fusobacterium nucleatum vincentii 3_1_36A2	1507	CP003700.170313.171819	AGAGUUUGAUCCUGGCUCAGGAUGAACGCUGACAGAAUGCUUAACACAUG	Fusobacterium nucleatum vincentii 3_1_36A2	Bacteria; Fusobacteriota; Fusobacteriia; Fusobacteriales; Fusobacteriaceae; Fusobacterium; Fusobacterium nucleatum vincentii	Fusobacterium nucleatum vincentii 3_1_36A2	Linear	Include	CP003700.170313.171819
CP003700.603084.604590		Bacteria;Fusobacteriota;Fusobacteriia;Fusobacteriales;Fusobacteriaceae;Fusobacterium;Fusobacterium nucleatum vincentii 3_1_36A2	1507	CP003700.603084.604590	AGAGUUUGAUCCUGGCUCAGGAUGAACGCUGACAGAAUGCUUAACACAUG	Fusobacterium nucleatum vincentii 3_1_36A2	Bacteria; Fusobacteriota; Fusobacteriia; Fusobacteriales; Fusobacteriaceae; Fusobacterium; Fusobacterium nucleatum vincentii	Fusobacterium nucleatum vincentii 3_1_36A2	Linear	Include	CP003700.603084.604590
CP003700.2174916.2176422		Bacteria;Fusobacteriota;Fusobacteriia;Fusobacteriales;Fusobacteriaceae;Fusobacterium;Fusobacterium nucleatum vincentii 3_1_36A2	1507	CP003700.2174916.2176422	AGAGUUUGAUCCUGGCUCAGGAUGAACGCUGACAGAAUGCUUAACACAUG	Fusobacterium nucleatum vincentii 3_1_36A2	Bacteria; Fusobacteriota; Fusobacteriia; Fusobacteriales; Fusobacteriaceae; Fusobacterium; Fusobacterium nucleatum vincentii	Fusobacterium nucleatum vincentii 3_1_36A2	Linear	Include	CP003700.2174916.2176422
CP003700.703662.705168		Bacteria;Fusobacteriota;Fusobacteriia;Fusobacteriales;Fusobacteriaceae;Fusobacterium;Fusobacterium nucleatum vincentii 3_1_36A2	1507	CP003700.703662.705168	AGAGUUUGAUCCUGGCUCAGGAUGAACGCUGACAGAAUGCUUAACACAUG	Fusobacterium nucleatum vincentii 3_1_36A2	Bacteria; Fusobacteriota; Fusobacteriia; Fusobacteriales; Fusobacteriaceae; Fusobacterium; Fusobacterium nucleatum vincentii	Fusobacterium nucleatum vincentii 3_1_36A2	Linear	Include	CP003700.703662.705168
AJ006964.1.1406		Bacteria;Fusobacteriota;Fusobacteriia;Fusobacteriales;Fusobacteriaceae;Fusobacterium;Fusobacterium nucleatum vincentii ATCC 49256	1406	AJ006964.1.1406	GAACGCUGACAGAAUGCUUAACACAUGCAAGUCAACUUGAAUUUGGGUUU	Fusobacterium nucleatum vincentii ATCC 49256	Bacteria; Fusobacteriota; Fusobacteriia; Fusobacteriales; Fusobacteriaceae; Fusobacterium; Fusobacterium nucleatum vincentii	Fusobacterium nucleatum vincentii ATCC 49256	Linear	Include	AJ006964.1.1406
HM347072.1.1399		Bacteria;Fusobacteriota;Fusobacteriia;Fusobacteriales;Fusobacteriaceae;Fusobacterium;Fusobacterium nucleatum vincentii ATCC 49256	1399	HM347072.1.1399	GAUUGAACGAAGAGUUUGAUCCUGGCUCAGGAUGAACGCUGACAGAAUGC	Fusobacterium nucleatum vincentii ATCC 49256	Bacteria; Fusobacteriota; Fusobacteriia; Fusobacteriales; Fusobacteriaceae; Fusobacterium; Fusobacterium nucleatum vincentii	Fusobacterium nucleatum vincentii ATCC 49256	Linear	Include	HM347072.1.1399
AABF01000026.18732.20232		Bacteria;Fusobacteriota;Fusobacteriia;Fusobacteriales;Fusobacteriaceae;Fusobacterium;Fusobacterium nucleatum vincentii ATCC 49256	1501	AABF01000026.18732.20232	AUUGAACGAAGAGUUUGAUCCUGGCUCAGGAUGAACGCUGACAGAAUGCU	Fusobacterium nucleatum vincentii ATCC 49256	Bacteria; Fusobacteriota; Fusobacteriia; Fusobacteriales; Fusobacteriaceae; Fusobacterium; Fusobacterium nucleatum vincentii	Fusobacterium nucleatum vincentii ATCC 49256	Linear	Include	AABF01000026.18732.20232
AABF01000111.2354.3854		Bacteria;Fusobacteriota;Fusobacteriia;Fusobacteriales;Fusobacteriaceae;Fusobacterium;Fusobacterium nucleatum vincentii ATCC 49256	1501	AABF01000111.2354.3854	AAUUAAAGAUAGCAAAAUGAGCUAUAAGAAAAGAUUGAACGAAGAGUUUG	Fusobacterium nucleatum vincentii ATCC 49256	Bacteria; Fusobacteriota; Fusobacteriia; Fusobacteriales; Fusobacteriaceae; Fusobacterium; Fusobacterium nucleatum vincentii	Fusobacterium nucleatum vincentii ATCC 49256	Linear	Include	AABF01000111.2354.3854
AABF01000001.40748.42248		Bacteria;Fusobacteriota;Fusobacteriia;Fusobacteriales;Fusobacteriaceae;Fusobacterium;Fusobacterium nucleatum vincentii ATCC 49256	1501	AABF01000001.40748.42248	AAUUAAAGAUAGCAAAAUGAGCUAUAAGAAGAGAUUGAACGAAGAGUUUG	Fusobacterium nucleatum vincentii ATCC 49256	Bacteria; Fusobacteriota; Fusobacteriia; Fusobacteriales; Fusobacteriaceae; Fusobacterium; Fusobacterium nucleatum vincentii	Fusobacterium nucleatum vincentii ATCC 49256	Linear	Include	AABF01000001.40748.42248
CP012714.27778.29336		Bacteria;Fusobacteriota;Fusobacteriia;Fusobacteriales;Fusobacteriaceae;Fusobacterium;Fusobacterium nucleatum vincentii ChDC F8	1559	CP012714.27778.29336	UAAAUUAAAGAUAGCAAAAUGAGCUAUAAGAAAAGAUUGAACGAAGAGUU	Fusobacterium nucleatum vincentii ChDC F8	Bacteria; Fusobacteriota; Fusobacteriia; Fusobacteriales; Fusobacteriaceae; Fusobacterium; Fusobacterium nucleatum vincentii	Fusobacterium nucleatum vincentii ChDC F8	Linear	Include	CP012714.27778.29336
CP012714.107727.109285		Bacteria;Fusobacteriota;Fusobacteriia;Fusobacteriales;Fusobacteriaceae;Fusobacterium;Fusobacterium nucleatum vincentii ChDC F8	1559	CP012714.107727.109285	UAAAUUAAAGAUAGCAAAAUGAGCUAUAAGAAAAGAUUGAACGAAGAGUU	Fusobacterium nucleatum vincentii ChDC F8	Bacteria; Fusobacteriota; Fusobacteriia; Fusobacteriales; Fusobacteriaceae; Fusobacterium; Fusobacterium nucleatum vincentii	Fusobacterium nucleatum vincentii ChDC F8	Linear	Include	CP012714.107727.109285
CP012714.1628242.1629800		Bacteria;Fusobacteriota;Fusobacteriia;Fusobacteriales;Fusobacteriaceae;Fusobacterium;Fusobacterium nucleatum vincentii ChDC F8	1559	CP012714.1628242.1629800	UAAAUUAAAGAUAGCAAAAUGAGCUAUAAGAAAAGAUUGAACGAAGAGUU	Fusobacterium nucleatum vincentii ChDC F8	Bacteria; Fusobacteriota; Fusobacteriia; Fusobacteriales; Fusobacteriaceae; Fusobacterium; Fusobacterium nucleatum vincentii	Fusobacterium nucleatum vincentii ChDC F8	Linear	Include	CP012714.1628242.1629800
CP012714.1437061.1438619		Bacteria;Fusobacteriota;Fusobacteriia;Fusobacteriales;Fusobacteriaceae;Fusobacterium;Fusobacterium nucleatum vincentii ChDC F8	1559	CP012714.1437061.1438619	UAAAUUAAAGAUAGCAAAAUGAGCUAUAAGAAAAGAUUGAACGAAGAGUU	Fusobacterium nucleatum vincentii ChDC F8	Bacteria; Fusobacteriota; Fusobacteriia; Fusobacteriales; Fusobacteriaceae; Fusobacterium; Fusobacterium nucleatum vincentii	Fusobacterium nucleatum vincentii ChDC F8	Linear	Include	CP012714.1437061.1438619
JQ087392.1.1501		Bacteria;Fusobacteriota;Fusobacteriia;Fusobacteriales;Leptotrichiaceae;Sneathia;Sneathia amnii	1501	JQ087392.1.1501	AGAGUUUGAUCCUGGCUCAGGAUAAACGCUGACAGAAUGCUUAACACAUG	Sneathia amnii	Bacteria; Fusobacteriota; Fusobacteriia; Fusobacteriales; Leptotrichiaceae; Sneathia; Sneathia amnii	Sneathia amnii	Linear	Include	JQ087392.1.1501
EF218612.1.1318		Bacteria;Fusobacteriota;Fusobacteriia;Fusobacteriales;Leptotrichiaceae;Sneathia;Sneathia amnii	1318	EF218612.1.1318	GACAGAAUGCUUAACACAUGCAAGUCUAUGAGGAAGUUUAGCUUGCUAAA	Sneathia amnii	Bacteria; Fusobacteriota; Fusobacteriia; Fusobacteriales; Leptotrichiaceae; Sneathia; Sneathia amnii	Sneathia amnii	Linear	Include	EF218612.1.1318
EF218611.1.1314		Bacteria;Fusobacteriota;Fusobacteriia;Fusobacteriales;Leptotrichiaceae;Sneathia;Sneathia amnii	1314	EF218611.1.1314	CAGAAUGCUUAACACAUGCAAGUCUAUGAGGAAGUUUAGCUUGCUAAAUG	Sneathia amnii	Bacteria; Fusobacteriota; Fusobacteriia; Fusobacteriales; Leptotrichiaceae; Sneathia; Sneathia amnii	Sneathia amnii	Linear	Include	EF218611.1.1314
CP011280.158236.159765		Bacteria;Fusobacteriota;Fusobacteriia;Fusobacteriales;Leptotrichiaceae;Sneathia;Sneathia amnii	1530	CP011280.158236.159765	AAAAAGAUAAAGAAUGAAGAGUUUGAUCCUGGCUCAGGAUAAACGCUGAC	Sneathia amnii	Bacteria; Fusobacteriota; Fusobacteriia; Fusobacteriales; Leptotrichiaceae; Sneathia; Sneathia amnii	Sneathia amnii	Linear	Include	CP011280.158236.159765
CP011280.1320828.1322357		Bacteria;Fusobacteriota;Fusobacteriia;Fusobacteriales;Leptotrichiaceae;Sneathia;Sneathia amnii	1530	CP011280.1320828.1322357	AAAAAGAUAAAGAAUGAAGAGUUUGAUCCUGGCUCAGGAUAAACGCUGAC	Sneathia amnii	Bacteria; Fusobacteriota; Fusobacteriia; Fusobacteriales; Leptotrichiaceae; Sneathia; Sneathia amnii	Sneathia amnii	Linear	Include	CP011280.1320828.1322357
CP011280.208045.209574		Bacteria;Fusobacteriota;Fusobacteriia;Fusobacteriales;Leptotrichiaceae;Sneathia;Sneathia amnii	1530	CP011280.208045.209574	AAAAAGAUAAAGAAUGAAGAGUUUGAUCCUGGCUCAGGAUAAACGCUGAC	Sneathia amnii	Bacteria; Fusobacteriota; Fusobacteriia; Fusobacteriales; Leptotrichiaceae; Sneathia; Sneathia amnii	Sneathia amnii	Linear	Include	CP011280.208045.209574
JQ087391.1.1503		Bacteria;Fusobacteriota;Fusobacteriia;Fusobacteriales;Leptotrichiaceae;Sneathia;Sneathia sanguinegens	1503	JQ087391.1.1503	AGAGUUUGAUCCUGGCUCAGGAUAAACGCUGACAGAAUGCUUAACACAUG	Sneathia sanguinegens	Bacteria; Fusobacteriota; Fusobacteriia; Fusobacteriales; Leptotrichiaceae; Sneathia; Sneathia sanguinegens	Sneathia sanguinegens	Linear	Include	JQ087391.1.1503
AJ344093.1.1362		Bacteria;Fusobacteriota;Fusobacteriia;Fusobacteriales;Leptotrichiaceae;Sneathia;Sneathia sanguinegens	1362	AJ344093.1.1362	UGGCUCAGGAUAAACGCUGACAGAAUGCUUAACACAUGCAAGUCGAUGAU	Sneathia sanguinegens	Bacteria; Fusobacteriota; Fusobacteriia; Fusobacteriales; Leptotrichiaceae; Sneathia; Sneathia sanguinegens	Sneathia sanguinegens	Linear	Include	AJ344093.1.1362
AY965893.1.1320		Bacteria;Proteobacteria;Alphaproteobacteria;Azospirillales;Azospirillaceae;Skermanella;alpha proteobacterium ACD1	1320	AY965893.1.1320	UAGUGGCGCACGGGUGAGUAACGCGUGGGAACCUGCCCUGUGGUACGGAA	alpha proteobacterium ACD1	Bacteria; Proteobacteria; Alphaproteobacteria; Azospirillales; Azospirillaceae; Skermanella; Alpha proteobacterium	alpha proteobacterium ACD1	Linear	Include	AY965893.1.1320
AM743175.1.1453		Bacteria;Proteobacteria;Alphaproteobacteria;Azospirillales;Azospirillaceae;Skermanella;Azospirillum AP-500	1453	AM743175.1.1453	UGAGUUUGAUCCUGGCUCAGAACGAACGCUGGCGGCAUGCCUAACACAUG	Azospirillum AP-500	Bacteria; Proteobacteria; Alphaproteobacteria; Azospirillales; Azospirillaceae; Skermanella; Azospirillum AP-500	Azospirillum AP-500	Linear	Include	AM743175.1.1453
HQ222296.1.1498		Bacteria;Proteobacteria;Alphaproteobacteria;Azospirillales;Azospirillaceae;Skermanella;Azospirillum enrichment culture clone VanCtr101	1498	HQ222296.1.1498	CAAGAUAGAGUUCGAUCCUGGCUUCAGAACGAACGCUGGCGGCAUGCCUA	Azospirillum enrichment culture clone VanCtr101	Bacteria; Proteobacteria; Alphaproteobacteria; Azospirillales; Azospirillaceae; Skermanella; Azospirillum VanCtr101	Azospirillum enrichment culture clone VanCtr101	Linear	Include	HQ222296.1.1498
DQ195831.1.1324		Bacteria;Proteobacteria;Alphaproteobacteria;Azospirillales;Azospirillaceae;Skermanella;proteobacterium SM20	1324	DQ195831.1.1324	GGCCCUAGUGGCGCACGGGUGAGUAACGCGUGGGAACCUGCCCUGUGGUA	proteobacterium SM20	Bacteria; Proteobacteria; Alphaproteobacteria; Azospirillales; Azospirillaceae; Skermanella; Proteobacterium	proteobacterium SM20	Linear	Include	DQ195831.1.1324
JN377672.1.1427		Bacteria;Proteobacteria;Alphaproteobacteria;Azospirillales;Azospirillaceae;Skermanella;Skermanella aerolata	1427	JN377672.1.1427	GGGCAUGCUACCAUGCAGUCGACGAGGUUUCCACUUCGGUGGUUUCCUAG	Skermanella aerolata	Bacteria; Proteobacteria; Alphaproteobacteria; Azospirillales; Azospirillaceae; Skermanella; Skermanella aerolata	Skermanella aerolata	Linear	Include	JN377672.1.1427
DQ672568.1.1355		Bacteria;Proteobacteria;Alphaproteobacteria;Azospirillales;Azospirillaceae;Skermanella;Skermanella aerolata	1355	DQ672568.1.1355	UGCAAGUCGAACGAGGGCUUCGGCCCUAGUGGCGCACGGGUGAGUAACGC	Skermanella aerolata	Bacteria; Proteobacteria; Alphaproteobacteria; Azospirillales; Azospirillaceae; Skermanella; Skermanella aerolata	Skermanella aerolata	Linear	Include	DQ672568.1.1355
X90760.1.1424		Bacteria;Proteobacteria;Alphaproteobacteria;Azospirillales;Azospirillaceae;Skermanella;Skermanella parooensis	1424	X90760.1.1424	UNUGAUCCUGNCUCAGANCGAACGCUGGCGGCAUGCCUAACACAUGCAAG	Skermanella parooensis	Bacteria; Proteobacteria; Alphaproteobacteria; Azospirillales; Azospirillaceae; Skermanella; Skermanella parooensis	Skermanella parooensis	Linear	Include	X90760.1.1424
LT545982.1.1416		Bacteria;Proteobacteria;Alphaproteobacteria;Azospirillales;Azospirillaceae;Skermanella;Skermanella rosea	1416	LT545982.1.1416	AGAACGAACGCUGGCGGCAUGCCUAACACAUGCAAGUCGAACGAGGGCUU	Skermanella rosea	Bacteria; Proteobacteria; Alphaproteobacteria; Azospirillales; Azospirillaceae; Skermanella; Skermanella rosea	Skermanella rosea	Linear	Include	LT545982.1.1416
KP280066.1.1424		Bacteria;Proteobacteria;Alphaproteobacteria;Azospirillales;Azospirillaceae;Skermanella;Skermanella rubra	1424	KP280066.1.1424	AGACUGGCGGCAUGCUACACAUGCAAGUCGAACGAAGGCUUCGGCCUUAG	Skermanella rubra	Bacteria; Proteobacteria; Alphaproteobacteria; Azospirillales; Azospirillaceae; Skermanella; Skermanella rubra	Skermanella rubra	Linear	Include	KP280066.1.1424
LT158289.1.1412		Bacteria;Proteobacteria;Alphaproteobacteria;Azospirillales;Azospirillaceae;Skermanella;Skermanella 8-14-6	1412	LT158289.1.1412	AGAACGAACGCUGGCGGCAUGCCUAACACAUGCAAGUCGAACGAGGGCUU	Skermanella 8-14-6	Bacteria; Proteobacteria; Alphaproteobacteria; Azospirillales; Azospirillaceae; Skermanella; Skermanella 8-14-6	Skermanella 8-14-6	Linear	Include	LT158289.1.1412
GU195651.1.1373		Bacteria;Proteobacteria;Alphaproteobacteria;Azospirillales;Azospirillaceae;Skermanella;Skermanella Py-2-1	1373	GU195651.1.1373	GCCUAACACAUGCAAGUCGAACGAGGGCUUCGGCCCUAGUGGCGCACGGG	Skermanella Py-2-1	Bacteria; Proteobacteria; Alphaproteobacteria; Azospirillales; Azospirillaceae; Skermanella; Skermanella Py-2-1	Skermanella Py-2-1	Linear	Include	GU195651.1.1373
KM100588.1.1403		Bacteria;Proteobacteria;Alphaproteobacteria;Azospirillales;Azospirillaceae;Skermanella;Skermanella THG-L3	1403	KM100588.1.1403	CGGCAGGGCGGCUGCCUACCAUGCAAGUCGAACGAGGGCUUCGGCCCUAG	Skermanella THG-L3	Bacteria; Proteobacteria; Alphaproteobacteria; Azospirillales; Azospirillaceae; Skermanella; Skermanella THG-L3	Skermanella THG-L3	Linear	Include	KM100588.1.1403
HQ315828.1.1420		Bacteria;Proteobacteria;Alphaproteobacteria;Azospirillales;Azospirillaceae;Skermanella;Skermanella stibiiresistens SB22	1420	HQ315828.1.1420	AACGAACGCUGGCGGCAUGCCUAACACAUGCAAGUCGAACGGUGCCUUCG	Skermanella stibiiresistens SB22	Bacteria; Proteobacteria; Alphaproteobacteria; Azospirillales; Azospirillaceae; Skermanella; Skermanella stibiiresistens	Skermanella stibiiresistens SB22	Linear	Include	HQ315828.1.1420
EU586202.1.1371		Bacteria;Proteobacteria;Alphaproteobacteria;Azospirillales;Azospirillaceae;Skermanella;Skermanella xinjiangensis	1371	EU586202.1.1371	UAACACAUGCAAGUCGAACGAAGGCUUCGGCCUUAGUGGCGCACGGGUGA	Skermanella xinjiangensis	Bacteria; Proteobacteria; Alphaproteobacteria; Azospirillales; Azospirillaceae; Skermanella; Skermanella xinjiangensis	Skermanella xinjiangensis	Linear	Include	EU586202.1.1371
AB641398.1.1354		Bacteria;Proteobacteria;Alphaproteobacteria;Reyranellales;Reyranellaceae;Reyranella;Enhydrobacter aerosaccus	1354	AB641398.1.1354	GUCGAACGCGUGUAGCAAUACACGAGUGGCGCACGGGUGAGUAACGCGUG	Enhydrobacter aerosaccus	Bacteria; Proteobacteria; Alphaproteobacteria; Reyranellales; Reyranellaceae; Reyranella; Enhydrobacter aerosaccus	Enhydrobacter aerosaccus	Linear	Include	AB641398.1.1354
AB641399.1.1347		Bacteria;Proteobacteria;Alphaproteobacteria;Reyranellales;Reyranellaceae;Reyranella;Enhydrobacter aerosaccus	1347	AB641399.1.1347	GUCGAACGCGUGUAGCAAUACACGAGUGGCGCACGGGUGAGUAACGCGUG	Enhydrobacter aerosaccus	Bacteria; Proteobacteria; Alphaproteobacteria; Reyranellales; Reyranellaceae; Reyranella; Enhydrobacter aerosaccus	Enhydrobacter aerosaccus	Linear	Include	AB641399.1.1347
KM187637.1.1397		Bacteria;Proteobacteria;Gammaproteobacteria;Burkholderiales;Chitinibacteraceae;Deefgea;Neisseriaceae bacterium PRE9A	1397	KM187637.1.1397	UGCAAGUCGAACGGCAGCACGGACUUCGGUCUGGUGGCGAGUGGCGAACG	Neisseriaceae bacterium PRE9A	Bacteria; Proteobacteria; Gammaproteobacteria; Burkholderiales; Chitinibacteraceae; Deefgea; Neisseriaceae PRE9A	Neisseriaceae bacterium PRE9A	Linear	Include	KM187637.1.1397
MH999432.1.1336		Bacteria;Proteobacteria;Gammaproteobacteria;Burkholderiales;Neisseriaceae;Neisseria;Neisseria sicca	1336	MH999432.1.1336	UGGGUGGCGAGUGGCGAACGGGUGAGUAACAUAUCGGAACGUACCGAGCA	Neisseria sicca	Bacteria; Proteobacteria; Gammaproteobacteria; Burkholderiales; Neisseriaceae; Neisseria; Neisseria sicca	Neisseria sicca	Linear	Include	MH999432.1.1336
MH999433.1.1331		Bacteria;Proteobacteria;Gammaproteobacteria;Burkholderiales;Neisseriaceae;Neisseria;Neisseria sicca	1331	MH999433.1.1331	UUGGGUGGCGAGUGGCGAACGGGUGAGUAACAUAUCGGAACGUACCGAGC	Neisseria sicca	Bacteria; Proteobacteria; Gammaproteobacteria; Burkholderiales; Neisseriaceae; Neisseria; Neisseria sicca	Neisseria sicca	Linear	Include	MH999433.1.1331
CP020452.737456.739001		Bacteria;Proteobacteria;Gammaproteobacteria;Burkholderiales;Neisseriaceae;Neisseria;Neisseria sicca	1546	CP020452.737456.739001	AUUGAACAUAAGAGUUUGAUCCUGGCUCAGAUUGAACGCUGGCGGCAUGC	Neisseria sicca	Bacteria; Proteobacteria; Gammaproteobacteria; Burkholderiales; Neisseriaceae; Neisseria; Neisseria sicca	Neisseria sicca	Linear	Include	CP020452.737456.739001
CP020452.377380.378925		Bacteria;Proteobacteria;Gammaproteobacteria;Burkholderiales;Neisseriaceae;Neisseria;Neisseria sicca	1546	CP020452.377380.378925	AUUGAACAUAAGAGUUUGAUCCUGGCUCAGAUUGAACGCUGGCGGCAUGC	Neisseria sicca	Bacteria; Proteobacteria; Gammaproteobacteria; Burkholderiales; Neisseriaceae; Neisseria; Neisseria sicca	Neisseria sicca	Linear	Include	CP020452.377380.378925
ACKO02000016.29479.31007		Bacteria;Proteobacteria;Gammaproteobacteria;Burkholderiales;Neisseriaceae;Neisseria;Neisseria sicca ATCC 29256	1529	ACKO02000016.29479.31007	AGAGUUUGAUCCUGGCUCAGAUUGAACGCUGGCGGCAUGCUUUACACAUG	Neisseria sicca ATCC 29256	Bacteria; Proteobacteria; Gammaproteobacteria; Burkholderiales; Neisseriaceae; Neisseria; Neisseria sicca	Neisseria sicca ATCC 29256	Linear	Include	ACKO02000016.29479.31007
KP244258.1.1235		Bacteria;Proteobacteria;Gammaproteobacteria;Enterobacterales;Enterobacteriaceae;Enterobacter;Escherichia coli	1235	KP244258.1.1235	AGUCGAACGGUAACAGGAAGCAGCUUGCUGCUUCGCUGACGAGUGGCGGA	Escherichia coli	Bacteria; Proteobacteria; Gammaproteobacteria; Enterobacterales; Enterobacteriaceae; Enterobacter; Escherichia coli	Escherichia coli	Linear	Include	KP244258.1.1235
JN695888.1.1556		Bacteria;Proteobacteria;Gammaproteobacteria;Pseudomonadales;Moraxellaceae;Acinetobacter;Acinetobacter baumannii	1556	JN695888.1.1556	UCCGAAGUCUGGAAAUCGCGAAUGGCAUCUAGAUUAGAGUUUGGAUCAUG	Acinetobacter baumannii	Bacteria; Proteobacteria; Gammaproteobacteria; Pseudomonadales; Moraxellaceae; Acinetobacter; Acinetobacter baumannii	Acinetobacter baumannii	Linear	Include	JN695888.1.1556
KY703219.1.1383		Bacteria;Proteobacteria;Gammaproteobacteria;Pseudomonadales;Moraxellaceae;Acinetobacter;Acinetobacter junii	1383	KY703219.1.1383	GCUCAGAUGAACGCUGGCGGCAGGCUUAACACAUGCAAGUCGAGCGAGAU	Acinetobacter junii	Bacteria; Proteobacteria; Gammaproteobacteria; Pseudomonadales; Moraxellaceae; Acinetobacter; Acinetobacter junii	Acinetobacter junii	Linear	Include	KY703219.1.1383
MF348182.1.1388		Bacteria;Proteobacteria;Gammaproteobacteria;Pseudomonadales;Moraxellaceae;Acinetobacter;Acinetobacter pittii	1388	MF348182.1.1388	CGAGCGGAGAGGAGGUAGCUUGCUACUGAUCUUAGCGGCGGACGGGUGAG	Acinetobacter pittii	Bacteria; Proteobacteria; Gammaproteobacteria; Pseudomonadales; Moraxellaceae; Acinetobacter; Acinetobacter pittii	Acinetobacter pittii	Linear	Include	MF348182.1.1388
JX845725.1.1436		Bacteria;Proteobacteria;Gammaproteobacteria;Pseudomonadales;Moraxellaceae;Enhydrobacter;Enhydrobacter aerosaccus	1436	JX845725.1.1436	CUGGGCGGCGGGCCUAACACAUGCAAGUCGAACGAUGAUUAUCUAGCUUG	Enhydrobacter aerosaccus	Bacteria; Proteobacteria; Gammaproteobacteria; Pseudomonadales; Moraxellaceae; Enhydrobacter; Enhydrobacter aerosaccus	Enhydrobacter aerosaccus	Linear	Include	JX845725.1.1436
[truncated: 302 more rows]
